# Supplementary material for: Benzoxazole-derivatives enhance progranulin expression and reverse the aberrant lysosomal proteome caused by GRN haploinsufficiency
Source: Nat Commun. 2024 Jul 20;15:6125. doi: 10.1038/s41467-024-50076-8 (PMC11271458; doi:10.1038/s41467-024-50076-8)
Supplement: Supplementary file 6 — Supplementary Data 3-9 [file 41467_2024_50076_MOESM6_ESM.xlsx]

## Sheet: Supplementary Data 3
	Fold change compared to GRN WT MEF average
Protein	Grn WT MEF (Fold change compared to GRN WT MEF average)						Grn Het MEF (Fold change compared to GRN WT MEF average)						q-value (Grn WT MEF vs Grn Het MEF)
Aaas				1.343	0.687	0.97				0.542	0.834	1.02	0.0954993
Aars2				1.163	0.758	1.079				0.595	0.613	1.028	0.0937562
Abca3	0.907	0.82	1.273	1.075	1.04	0.885	1.229	1.128	0.877	0.896	0.746	0.948	0.11272
Abcb6				1.07	1.037	0.893				0.793	0.796	0.922	0.119674
Abcf2				1.126	0.943	0.93				0.507	0.425	0.964	0.108643
Abhd10				0.827	0.755	1.418				1.346	1.549	1.376	0.0420727
Abhd6				1.113	0.841	1.046				0.835	1.167	1.442	0.036141
Acot13				1.374	0.659	0.968				1.084	0.783	1.458	0.0348337
Acot2				1.233	0.908	0.859				1.652	1.707	2.346	0.00450817
Acox1				1.108	0.748	1.144				0.317	0.801	0.772	0.169044
Acp2	1.065	0.902	1.033	1.035	1.056	0.909	0.858	0.378	0.97	0.731	0.738	0.841	0.144212
Acsl3				1.092	0.773	1.135				0.492	0.844	0.891	0.128529
Actb				1.339	0.724	0.936				0.691	0.753	0.959	0.109901
Actg2				1.42	0.703	0.878				0.936	0.981	1.332	0.0465586
Actn1				1.273	0.714	1.013				0.544	0.656	0.93	0.11749
Actn4				1.24	0.722	1.039				0.623	0.739	0.977	0.105439
Actr1a				1.197	0.685	1.119				0.578	0.896	0.889	0.129122
Actr3				1.149	0.874	0.978				0.771	0.73	1.006	0.0986279
Adam10				1.143	0.789	1.069				0.743	0.849	1.132	0.0737904
Adpgk				1.097	0.654	1.249				1.248	1.415	1.378	0.0418794
Afdn				1.429	0.526	1.045				0.532	0.605	1.067	0.0857038
Afg3l1				1.122	0.757	1.121				0.628	0.672	1.039	0.0914113
Aga	0.904	0.937	1.159	1.159	1.006	0.835	1.386	1.745	0.966	1.15	0.987	1.111	0.0774462
Ahsa1				1.214	0.749	1.036				0.505	0.684	0.863	0.137088
Aimp1				1.249	0.713	1.038				0.884	0.663	1.131	0.0739605
Aldh18a1				1.076	0.755	1.169				1.042	1.051	1.52	0.0301995
Aldh1l2				1.088	0.742	1.17				1.417	1.455	1.859	0.0138357
Aldh3a2				1.228	0.687	1.084				0.368	0.656	0.921	0.11995
Aldh5a1				1.181	0.785	1.034				0.804	0.718	1.259	0.0550808
Aldoa				1.049	1.008	0.943				0.76	0.851	0.84	0.144544
Amacr				1.08	0.851	1.069				0.422	0.555	0.841	0.144212
Ankfy1				1.184	0.762	1.054				0.964	0.517	1.276	0.0529663
Ano10				1.098	0.833	1.068				0.467	0.758	0.859	0.138357
Anxa1				1.161	0.771	1.067				0.579	0.845	0.831	0.147571
Anxa2				1.201	0.892	0.907				0.707	0.895	1.26	0.0549541
Anxa3				1.001	1.028	0.972				0.555	0.685	0.705	0.197242
Anxa5				1.139	1.017	0.844				0.526	0.637	0.627	0.236048
Anxa6				1.129	0.922	0.949				0.616	0.687	0.653	0.222331
Ap1b1				1.215	0.776	1.009				0.579	0.62	0.996	0.100925
Ap1g1				1.262	0.726	1.012				0.476	0.643	0.777	0.167109
Ap1m1				1.269	0.823	0.908				0.584	0.573	1.07	0.0851138
Ap2b1				1.294	0.764	0.942				0.739	0.78	1.061	0.086896
Ap3b1				1.113	0.913	0.974				0.989	0.872	1.101	0.0792501
Ap3d1	0.764	0.985	1.251	1.125	0.886	0.989	2.605	2.917	1.08	0.749	0.671	0.794	0.160694
Ap3m1				1.162	0.846	0.993				0.871	0.989	0.926	0.118577
App				1.152	0.922	0.926				0.991	0.926	1.264	0.0544503
Arcn1				1.097	0.663	1.24				0.491	0.64	0.684	0.207014
Arf3				1.137	0.784	1.079				0.588	0.68	1.055	0.0881049
Arf4				1.215	0.68	1.105				0.763	0.82	1.123	0.0753356
Arf6				1.347	0.649	1.004				0.523	0.609	0.819	0.151705
Arfgap1				1.178	0.697	1.125				0.728	0.815	1.205	0.0623735
Arhgap1				1.319	0.594	1.087				0.451	0.701	1.116	0.0765597
Arhgef2				1.062	0.921	1.017				0.664	0.885	1.589	0.0257632
Arl8a	1.065	0.911	1.024	1.078	1.032	0.89	1.598	1.413	1.873	0.768	0.801	0.91	0.123027
Arl8b	1.031	0.967	1.003	0.967	0.976	1.058	1.044	0.832	0.862	0.774	0.883	0.765	0.171791
Armcx3				0.951	0.673	1.376				0.875	1.198	1.796	0.0159956
Arpc1b				1.256	0.883	0.861				0.976	0.86	0.973	0.106414
Arpc2				1.331	0.896	0.773				0.755	0.849	1.057	0.0877001
Arpc3				1.285	0.916	0.799				0.871	1.024	1.133	0.0736207
Arpc4				1.241	0.842	0.918				0.758	0.695	0.818	0.152055
Arpc5				1.62	0.677	0.703				1.237	1.326	0.962	0.109144
Arsa	1.051	0.748	1.2	1.123	1.007	0.87	1.381	0.78	1.152	0.817	0.8	0.902	0.125314
Arsb	0.927	0.935	1.138	1.041	1.074	0.885	1.032	0.965	0.893	0.6	0.614	0.664	0.21677
Arsk	0.888	0.993	1.119	0.993	1.074	0.933	1.873	1.497	0.829	0.522	0.571	0.616	0.242103
Asah1	0.883	0.842	1.275	1.027	0.996	0.977	0.841	0.557	0.82	0.671	0.77	0.895	0.12735
Asph				1.216	0.688	1.096				1.061	1.058	1.504	0.0313329
Atad3				1.12	0.747	1.133				1.033	1.108	1.873	0.0133968
Atg9a				1.208	0.893	0.899				1.108	0.812	0.905	0.124451
Atic				1.194	0.884	0.923				0.448	0.843	0.993	0.101625
Atp13a1				1.224	0.79	0.986				0.488	0.718	0.997	0.100693
Atp13a3				1.022	0.944	1.034				0.648	0.432	0.921	0.11995
Atp1b1				1.176	0.733	1.091				1.1	1.185	1.453	0.0352371
Atp2a2				1.186	0.716	1.099				1.003	1.196	1.46	0.0346737
Atp6ap1				1.189	0.977	0.834				0.798	0.83	0.992	0.101859
Atp6v0a1				1.146	0.999	0.855				0.559	0.545	0.726	0.187932
Atp6v0a2				1.187	0.927	0.886				0.744	0.588	1.153	0.0703072
Atp6v0d1				0.936	1.258	0.806				0.726	0.45	0.668	0.214783
Atp6v1a				1.127	1.004	0.869				0.787	0.82	0.785	0.164059
Atp6v1b2				1.102	1.022	0.876				0.706	0.749	0.799	0.158855
Atp6v1c1				1.102	0.98	0.918				0.921	0.916	0.884	0.130617
Atp6v1d				1.164	1.026	0.81				0.613	0.737	0.74	0.18197
Atp6v1e1				1.086	1.036	0.879				0.725	0.827	0.77	0.169824
Atp6v1h				1.048	0.982	0.97				0.677	0.671	0.925	0.11885
Atp7a				1.206	0.706	1.088				0.86	0.682	1.067	0.0857038
Atxn10				1.214	0.715	1.071				0.558	0.66	1.048	0.0895365
Aup1				1.13	0.764	1.106				0.346	0.681	1.131	0.0739605
Bckdha				1.175	0.828	0.997				0.939	0.735	1.251	0.0561048
Bcl2l13				1.628	0.661	0.711				0.893	1.072	1.647	0.0225424
Blmh				1.156	1.115	0.729				0.461	0.331	0.39	0.40738
Bri3bp				1.082	0.968	0.95				1.008	1.335	1.074	0.0843335
Bsg				1.226	0.79	0.984				1.247	1.244	1.707	0.0196336
Bzw1				1.208	0.652	1.14				0.538	0.917	1.161	0.069024
C4b	1.042	1.193	0.764	1.131	1.124	0.745	1.444	1.107	1.229	1.045	1.099	1.513	0.0306902
Cap1				1.088	0.881	1.031				0.674	0.864	1.039	0.0914113
Capn6				1.154	0.948	0.898				1.133	1.065	1.239	0.0576766
Capza2				1.122	0.931	0.947				0.633	0.619	0.853	0.140281
Capzb				1.259	0.83	0.911				1.048	0.994	1.042	0.0907821
Cat				1.136	0.843	1.021				0.508	0.683	0.854	0.139959
Cavin1				1.391	0.59	1.018				1.365	1.092	1.645	0.0226464
Cavin2				1.413	0.628	0.959				1.343	1.626	2.357	0.00439542
Ccdc47				1.131	0.745	1.123				1.031	1.041	1.556	0.0277971
Cct2				1.136	0.74	1.125				0.735	0.886	1.087	0.0818465
Cct3				1.055	0.849	1.095				0.76	0.786	1.12	0.0758578
Cct4				1.156	0.753	1.091				0.754	0.9	1.018	0.0959401
Cct5				1.149	0.831	1.02				0.758	0.885	1.11	0.0776247
Cct6a				1.093	0.797	1.11				0.732	0.964	1.189	0.0647143
Cct7				1.077	0.745	1.178				0.623	0.917	0.967	0.107895
Cct8				1.075	0.897	1.028				0.723	0.837	1.052	0.0887156
Ccz1				1.003	0.886	1.111				0.988	1.159	0.936	0.115878
Cd109				1.1	0.827	1.074				0.767	0.835	1.183	0.0656145
Cd151				1.031	0.746	1.222				1.288	1.327	1.391	0.0406443
Cd44				1.496	0.631	0.873				2.914	3.112	4.197	6.35331e-05
Cd63	1.105	0.736	1.159	1.115	1.076	0.808	2.84	2.618	1.746	1.455	1.431	1.512	0.030761
Cd82				1.232	1.001	0.767				0.6	0.696	0.682	0.20797
Cdc42				1.229	0.713	1.058				1.257	1.217	1.453	0.0352371
Cdipt				1.199	0.787	1.014				0.658	0.839	1.194	0.0639735
Cdk17				1.251	0.722	1.028				0.727	0.782	1.986	0.0103276
Cdkn2a				1.475	0.593	0.932				0.953	1.08	1.666	0.0215774
Cers2				1.203	0.784	1.013				0.515	0.892	0.968	0.107647
Cers6				1.305	0.636	1.059				1.323	1.477	1.905	0.0124451
Cfl1				1.14	0.928	0.932				1.028	1.002	1.034	0.0924698
Cfl2				1.346	0.641	1.013				0.655	0.909	0.884	0.130617
Chst14				1.078	0.627	1.296				0.452	0.737	0.87	0.134896
Cisd2				1.376	0.657	0.967				0.903	1.072	1.221	0.0601174
Ckap4				1.169	0.708	1.123				0.978	1.025	1.658	0.0219786
Clcc1				1.15	0.741	1.109				0.346	0.584	0.762	0.172982
Clcn5				1.313	0.734	0.953				0.862	1.008	1.247	0.0566239
Clcn7	0.926	0.919	1.156	1.085	1.033	0.882	0.991	0.967	0.915	0.626	0.62	0.712	0.194089
Cln5	0.987	0.824	1.189	1.051	0.962	0.987	1.094	0.768	0.797	0.881	0.923	1.003	0.0993116
Clpb				1.172	0.738	1.091				1.125	0.989	1.679	0.0209411
Clptm1				0.901	0.702	1.397				1.437	1.574	1.531	0.0294442
Clpx				1.135	0.751	1.114				0.8	0.908	1.498	0.0317687
Cltb				1.325	0.979	0.696				1.366	1.664	1.836	0.0145881
Cnn2				1.244	0.738	1.019				1.533	1.756	2.186	0.00651628
Cnnm4				1.466	0.618	0.915				0.721	0.747	1.307	0.0493174
Cnot1				1.163	0.711	1.126				0.603	0.884	1.18	0.0660693
Cnot9				1.304	0.638	1.058				0.464	0.514	0.97	0.107152
Col6a1				1.1	0.681	1.219				1.326	1.405	2.237	0.00579429
Copa				1.156	0.861	0.983				0.414	0.651	0.945	0.113501
Copb2				0.872	0.815	1.313				1.368	1.315	1.138	0.072778
Coro1b				1.299	0.8	0.902				0.632	0.608	0.756	0.175388
Coro1c				1.165	0.908	0.927				1.164	0.996	1.278	0.052723
Cpd				1.175	0.921	0.903				0.935	0.887	1.204	0.0625173
Cpq				0.952	1.114	0.933				0.471	0.409	0.472	0.337287
Csnk1a1				1.34	0.693	0.968				0.386	0.616	0.881	0.131522
Ctbs	1.067	0.76	1.173	0.942	1.286	0.772	1.181	1.612	1.192	0.608	0.754	0.768	0.170608
Ctsa	1.032	0.929	1.04	1.122	1.034	0.844	0.737	0.708	0.669	0.866	0.732	0.663	0.21727
Ctsb	1.062	0.936	1.002	0.987	0.95	1.063	1.163	0.936	1.101	1.217	1.256	1.265	0.054325
Ctsd	0.99	0.986	1.024	0.981	0.998	1.021	0.786	0.682	0.663	0.859	0.906	0.974	0.10617
Ctsf				1.071	1.019	0.91				0.521	0.458	0.592	0.255859
Ctsl	1.12	0.979	0.9	0.894	0.847	1.259	0.992	1.077	1.12	4.021	3.169	2.628	0.00235505
Ctsz				1.035	1.009	0.956				1.166	1.254	1.319	0.0479733
Cttn				1.296	0.859	0.845				0.842	0.839	0.895	0.12735
Cxadr				2.18	0.338	0.483				0.525	0.592	0.625	0.237137
Cyb5r1				1.177	0.749	1.074				0.706	0.797	1.258	0.0552077
Cyp20a1				1.166	0.796	1.039				0.633	0.975	1.126	0.074817
Cyp51a1				1.193	0.678	1.129				0.916	1.201	1.593	0.025527
Dap3				1.091	0.731	1.178				0.701	0.813	1.349	0.0447713
Dcakd				1.206	0.715	1.079				0.621	0.767	1.287	0.0516416
Dctn2				1.191	0.724	1.085				0.376	0.715	0.905	0.124451
Ddb1				1.092	0.962	0.945				0.363	0.498	0.571	0.268534
Ddr2				1.262	0.803	0.936				2.874	2.508	2.944	0.00113763
Ddx42				1.508	0.749	0.742				0.805	0.833	0.996	0.100925
Ddx47				1.281	0.846	0.873				0.547	0.569	1.034	0.0924698
Ddx6				1.243	0.602	1.155				0.527	0.84	1.478	0.033266
Dhrs1				1.097	0.707	1.196				1.057	1.175	1.302	0.0498884
Dhx30				1.149	0.767	1.084				1.424	1.076	1.593	0.025527
Dhx9				1.544	0.645	0.811				0.816	0.817	1.33	0.0467735
Diaph3				1.104	0.965	0.932				0.63	0.666	1.155	0.0699842
Dlat				1.105	0.796	1.1				0.804	0.821	1.264	0.0544503
Dnaja1				1.12	0.732	1.148				0.501	0.524	1.4	0.0398107
Dnaja2				1.193	0.783	1.024				0.467	0.458	1.304	0.0496592
Dnaja3				1.25	0.657	1.093				1.09	0.701	1.251	0.0561048
Dnajc5				1.037	1.072	0.891				0.905	0.902	1.117	0.0763836
Dnase2	0.998	0.939	1.064	1.109	1.057	0.834	0.794	0.879	0.616	0.645	0.624	0.711	0.194536
Dnm1				1.362	0.619	1.02				0.792	0.934	1.149	0.0709578
Dnm1l				1.26	0.675	1.065				0.683	0.698	1.038	0.091622
Dpm1				1.263	0.768	0.969				0.704	0.694	1.084	0.0824138
Dpp7	0.99	0.946	1.064	1.099	1.028	0.874	0.716	0.573	0.857	0.508	0.515	0.515	0.305492
Dstn				1.106	0.959	0.935				0.681	0.787	0.863	0.137088
Dync1h1				1.16	0.77	1.069				0.593	0.755	0.981	0.104472
Echdc2				1.527	0.667	0.806				0.898	1.12	1.302	0.0498884
Eef1a1				1.196	0.886	0.918				0.414	0.616	0.971	0.106905
Eef2				1.134	0.849	1.018				0.849	0.956	1.079	0.0833681
Eif2s1				1.184	0.742	1.073				0.802	0.703	1.078	0.0835603
Eif3a				1.188	0.651	1.16				0.748	0.881	1.177	0.0665273
Eif3c				1.237	0.673	1.09				0.823	0.929	1.41	0.0389045
Eif3d				1.368	0.672	0.961				1.04	1.167	1.577	0.026485
Eif3f				2.1	0.333	0.567				1.413	1.98	2.345	0.00451856
Eif3l				1.083	0.75	1.167				0.727	0.865	1.224	0.0597035
Eif4a1				1.244	0.663	1.093				0.674	0.903	1.273	0.0533335
Eif4b				1.257	0.682	1.062				0.463	0.549	0.666	0.215774
Eif4g1				1.252	0.581	1.167				0.646	1.028	1.231	0.0587489
Elavl1				1.36	0.653	0.987				0.564	0.807	0.939	0.11508
Emc4				1.737	0.509	0.754				1.277	1.617	2.208	0.00619441
Emc8				1.156	0.694	1.15				0.584	0.611	0.662	0.217771
Eno1	1.388	0.741	0.871	1.137	1.017	0.846	2.632	2.087	1.674	0.82	0.918	0.884	0.130617
Eno3				0.724	0.417	1.859				5.041	4.79	1.954	0.0111173
Enpp4				1.191	0.936	0.873				0.952	0.813	0.96	0.109648
Epdr1	1.064	0.911	1.026	1.088	0.936	0.976	1.539	1.233	1.464	1.38	1.317	1.167	0.0680769
Epha2				1.133	0.711	1.156				1.614	1.594	1.984	0.0103753
Ephx1				1.141	0.901	0.958				0.542	0.777	0.988	0.102802
Eprs1				1.078	0.759	1.163				1.016	0.886	1.559	0.0276058
Eral1				1.136	0.713	1.151				0.904	1.032	1.639	0.0229615
Ergic1				1.252	0.743	1.005				0.834	1.099	1.5	0.0316228
Ergic2				1.079	0.83	1.091				0.281	0.602	0.841	0.144212
Ergic3				1.062	0.779	1.159				0.496	0.753	0.86	0.138038
Ero1a				1.092	0.807	1.101				0.598	0.719	1.08	0.0831764
Esyt1				1.233	0.8	0.967				0.812	0.996	1.171	0.0674528
Ethe1				0.959	0.724	1.316				1.08	1.082	1.403	0.0395367
F11r				1.285	0.669	1.046				1.504	1.423	1.987	0.0103039
Fads3				1.223	0.737	1.039				0.845	1.004	1.069	0.08531
Faf2				1.183	0.695	1.122				0.676	0.895	1.215	0.0609537
Fam3c				0.975	0.644	1.38				0.951	1.253	1.262	0.0547016
Fasn				1.302	0.634	1.064				1.146	0.967	1.193	0.064121
Fdxr				1.102	0.94	0.958				0.637	0.649	0.746	0.179473
Fip1l1				1.295	0.922	0.783				1.021	0.614	1.326	0.0472063
Flna				1.171	0.826	1.003				0.7	0.789	0.968	0.107647
Flnb				1.17	0.777	1.053				1.013	1.134	1.26	0.0549541
Flnc				1.049	1.02	0.932				0.502	0.512	0.57	0.269153
Flot1				1.183	0.988	0.828				0.66	0.695	0.843	0.143549
Flot2				1.153	1.006	0.841				0.613	0.64	0.797	0.159588
Fmr1				1.281	0.684	1.036				0.756	0.864	1.254	0.0557186
Fn1				1.496	0.701	0.803				1.503	1.362	2.062	0.00866962
FRRS1	0.96	0.869	1.171	0.991	1.187	0.823	1.161	0.866	0.798	0.672	0.633	0.677	0.210378
Fscn1				1.181	1.034	0.786				0.529	0.578	0.515	0.305492
Fth1	0.903	0.923	1.174				1.988	2.272	1.229				1
Ftl1	0.799	1.066	1.135	0.942	1.311	0.747	1.472	1.662	0.916	1.939	0.793	1.738	0.018281
Fuca1	0.988	0.88	1.132	1.043	1.071	0.886	0.743	0.603	1.002	0.554	0.59	0.665	0.216272
Fuca2	0.889	0.898	1.214	1.003	1.075	0.923	1.331	1.145	0.773	0.856	0.916	0.817	0.152405
Fxr1				1.238	0.831	0.931				0.495	0.779	1.148	0.0711214
Fyco1				1.082	1.042	0.875				0.632	0.762	0.639	0.229615
Gaa	0.976	0.894	1.13	1.084	1.046	0.87	0.906	0.834	0.801	0.839	0.74	0.782	0.165196
Galc				1.11	0.979	0.911				0.727	0.598	0.752	0.177011
Galns				1.158	0.94	0.902				0.588	0.524	0.609	0.246037
Galnt2				1.171	0.729	1.101				0.717	0.951	1.207	0.0620869
Gapdh				1.063	0.999	0.938				0.945	1.039	0.863	0.137088
Gars1				0.96	1.1	0.94				0.889	1.09	1.493	0.0321366
Gba1	1.006	0.927	1.067	1.069	1.039	0.892	1.056	0.911	1.169	0.729	0.779	0.863	0.137088
Gcn1				1.262	0.542	1.196				0.872	0.956	1.364	0.0432514
Gdap2				1.052	1.018	0.93				0.603	0.665	0.685	0.206538
Gdi2				1.12	1.007	0.873				0.681	0.688	0.817	0.152405
Gdpd1				1.278	0.781	0.941				0.944	1.062	1.357	0.0439542
Get3				1.285	0.742	0.972				0.483	0.604	0.866	0.136144
Ggh	0.989	0.798	1.213	1.078	1.04	0.881	1.391	1.125	1.083	0.549	0.566	0.571	0.268534
Ghitm				1.169	0.711	1.119				0.828	0.896	1.501	0.03155
Gja1				1.232	0.846	0.922				0.977	1.081	1.516	0.0304789
Gla	0.974	0.941	1.085	1.038	1.041	0.921	0.85	0.573	0.815	0.753	0.774	0.789	0.162555
Glb1	0.946	0.924	1.13	1.077	1.083	0.84	1.237	1.09	1.065	0.697	0.702	0.781	0.165577
Glg1				1.06	0.717	1.223				0.601	0.83	0.9	0.125893
Glipr2				1.111	0.916	0.973				0.663	0.808	1.044	0.0903649
Glt8d1				1.129	0.844	1.027				0.615	0.964	1.186	0.0651628
Gm2a	0.985	1.022	0.992	1.085	1.103	0.811	0.759	0.728	0.881	1.398	0.86	0.679	0.209411
Gnai2				1.258	0.799	0.942				0.918	0.894	1.168	0.0679204
Gnas				1.154	0.975	0.871				0.689	0.688	0.97	0.107152
Gnb2				1.161	0.833	1.006				0.706	0.75	0.956	0.110662
Gns	1.001	0.933	1.066	1.129	1.07	0.801	1.341	1.115	1.205	1.059	1.042	1.176	0.0666807
Golga2				1.118	0.745	1.137				0.597	0.749	1.047	0.0897429
Golga5				1.011	0.792	1.197				0.243	0.497	0.563	0.273527
Golim4				1.081	0.959	0.96				1.148	1.229	1.58	0.0263027
Golm2				1.153	0.886	0.961				2.143	2.571	2.662	0.00217771
Golt1b				1.135	0.767	1.098				0.383	0.51	1.095	0.0803526
Gosr1				1.118	0.742	1.14				0.529	0.902	1.214	0.0610942
Gpc4				1.123	0.775	1.102				0.741	0.776	1.048	0.0895365
Gpt2				1.106	0.896	0.998				1.605	1.919	2.096	0.00801678
Grb10				1.222	0.811	0.967				1.13	1.145	1.046	0.0899498
Grsf1				0.998	0.835	1.168				0.56	0.677	1.192	0.0642688
Gsn				1.195	0.781	1.023				0.51	0.988	0.783	0.164816
Gusb	0.978	0.9	1.122	1.052	1.05	0.898	0.967	0.827	0.885	0.722	0.759	0.803	0.157398
H1-0				1.781	0.444	0.775				0.885	0.907	0.978	0.105196
H1-2				1.773	0.376	0.852				0.871	0.89	0.967	0.107895
H1-3				1.753	0.403	0.844				0.66	0.742	0.773	0.168655
H1-4				1.702	0.426	0.872				0.565	0.694	0.696	0.201372
H1-5				1.788	0.418	0.794				0.889	0.924	1.01	0.0977237
H2ac20				2.51	0.157	0.333				0.736	0.846	0.67	0.213796
H3c1				2.618	0.149	0.233				0.863	0.878	0.654	0.22182
H4c1				2.545	0.196	0.259				1.06	1.077	0.789	0.162555
Hacd2				1.33	0.581	1.088				0.517	0.661	0.856	0.139316
Hacd3				1.092	0.819	1.089				0.916	1.055	1.231	0.0587489
Hexa	0.981	0.93	1.089	1.05	1.016	0.934	1.27	1.086	1.154	0.87	0.927	0.973	0.106414
Hexb	0.99	0.888	1.122	1.069	1.037	0.893	1.09	0.795	0.964	0.651	0.627	0.698	0.200447
Hgsnat	1.108	0.81	1.081	1.107	0.986	0.907	0.906	1.54	0.749	0.726	0.82	0.927	0.118304
Hk2				1.162	0.738	1.101				1.679	1.313	1.873	0.0133968
Hm13				1.243	0.76	0.997				0.734	0.911	1.122	0.0755092
Hmga1				1.623	0.424	0.953				0.963	0.984	1.132	0.0737904
Hnrnpc				1.543	0.588	0.869				1.058	1.156	1.397	0.0400867
Hnrnpl				1.632	0.518	0.851				0.857	1.056	1.31	0.0489779
Hsd17b12				1.298	0.721	0.98				0.982	1.185	1.206	0.06223
Hsp90aa1				1.177	0.816	1.008				0.611	0.741	0.883	0.130918
Hsp90ab1				1.234	0.766	1				0.841	1.004	1.182	0.0657658
Hspa1a				1.2	0.819	0.981				1.098	1.007	1.11	0.0776247
Hspa4				1.176	1.063	0.76				0.953	0.905	0.91	0.123027
Hspa8				1.151	0.804	1.044				0.768	0.634	1.16	0.0691831
Hspa9				1.076	0.743	1.181				0.975	0.995	1.39	0.040738
Hspd1				1.068	0.784	1.148				0.872	0.89	1.242	0.0572796
Hspg2				1.28	0.787	0.933				1.246	1.139	1.202	0.0628058
Iars2				1.134	0.712	1.153				0.724	0.802	1.375	0.0421697
Idh3a				1.24	0.737	1.023				1.028	0.99	1.5	0.0316228
Idh3g				1.086	0.679	1.234				0.936	1.079	1.256	0.0554626
Ifi30	1.161	0.875	0.964				0.367	1.062	0.66				1
Ifitm2				1.405	0.85	0.745				0.594	0.837	1.151	0.0706318
Ifitm3				1.365	0.908	0.726				0.509	0.637	0.864	0.136773
Igf2bp2				1.153	0.703	1.144				0.711	0.867	1.461	0.0345939
Igf2bp3				1.069	0.734	1.197				0.868	0.886	1.224	0.0597035
Igf2r	1.131	0.877	0.992	1.06	0.95	0.99	1.188	1.145	1.294	1.23	1.094	1.212	0.0613762
Ikbip				1.15	0.693	1.157				0.696	0.831	1.235	0.0582103
Ilf2				1.472	0.619	0.908				0.846	0.867	1.162	0.0688652
Ilf3				1.241	0.522	1.238				0.743	0.845	0.856	0.139316
Ilk				1.27	0.629	1.101				0.638	0.778	1.172	0.0672977
Impdh2				1.176	1.085	0.739				0.558	0.62	0.503	0.314051
Ipo4				1.238	0.899	0.864				0.935	0.733	1.212	0.0613762
Ipo5				1.012	0.75	1.238				0.695	0.892	1.486	0.0326588
Ipo7				0.829	0.725	1.445				0.588	0.559	1.07	0.0851138
Iqgap1				1.299	0.712	0.989				0.966	1.138	1.575	0.0266073
Iqgap2				1.16	0.679	1.161				0.804	1.002	1.168	0.0679204
Ist1				1.214	0.771	1.015				0.619	0.857	1	0.1
Itga6				1.443	0.585	0.972				2.23	1.851	2.612	0.00244343
Itih3				1.092	1.08	0.828				0.823	0.732	1.231	0.0587489
Itm2b				1.09	0.722	1.187				1.397	1.692	1.743	0.0180717
Itpr3				1.139	0.803	1.058				1.06	1.192	1.056	0.0879023
Jak1				1.365	0.686	0.949				0.868	0.87	1.125	0.0749894
Kars1				1.041	0.736	1.223				1.081	0.958	1.29	0.0512861
Kdelr3				0.69	0.616	1.694				2.265	2.291	1.771	0.0169434
Kpna2				1.482	0.584	0.934				0.94	1.276	1.527	0.0297167
Kpna4				1.412	0.485	1.103				1.187	1.617	1.466	0.0341979
Kpnb1				1.301	0.627	1.072				0.738	1.015	1.16	0.0691831
Kras				1.283	0.823	0.894				0.849	0.782	1.043	0.0905733
Lama5				1.01	0.911	1.078				0.854	0.79	1.209	0.0618016
Lamb1	1.14	0.639	1.221	1.133	0.957	0.91	3.017	1.526	2.383	1.85	1.901	2.756	0.00175388
Lamb2				1.192	0.772	1.036				0.554	0.585	1.031	0.0931108
Lamc1				1.144	0.824	1.032				1.175	1.045	1.721	0.0190108
Lamp2	1.025	0.876	1.099	1.022	1.001	0.977	1.102	1.063	0.89	0.652	0.668	0.589	0.257632
Lamtor2	1.21	0.837	0.954				1.52	1.015	1.15				1
Lap3				1.079	0.83	1.091				0.711	0.776	1.207	0.0620869
Laptm4a	1.104	0.851	1.045				0.994	1.335	1.828				1
Larp4				1.206	0.776	1.018				0.46	0.628	1.126	0.074817
Lars2				1.399	0.619	0.982				0.545	0.521	1.07	0.0851138
Ldha				1.153	1.06	0.787				0.907	1.136	1.028	0.0937562
Ldlr				1.16	0.831	1.009				1.814	1.808	2.797	0.00159588
Lgals1				1.064	0.867	1.069				1.473	1.484	1.21	0.0616595
Lgmn	1.128	0.913	0.959	1.042	1.063	0.894	0.85	0.72	0.936	0.827	0.873	0.915	0.121619
Lipa	0.986	0.911	1.103	1.055	1.073	0.872	0.649	0.521	0.652	0.53	0.59	0.643	0.22751
Lman1				1.217	0.771	1.013				0.518	0.693	0.93	0.11749
Lman2				1.15	0.783	1.067				1.011	1.132	1.23	0.0588844
Lman2l				1.314	0.632	1.054				0.553	0.513	0.761	0.17338
Lnpep				1.156	0.917	0.927				0.505	0.499	0.713	0.193642
Lnpk				1.267	0.713	1.02				0.575	0.82	1.149	0.0709578
Lonp1				1.023	0.691	1.286				1.023	1.03	1.388	0.0409261
Lpcat3				1.187	0.789	1.025				0.582	0.754	1.093	0.0807235
Lrrc40				1.062	0.951	0.988				0.997	1.07	1.539	0.0289068
Lrrc59				1.155	0.514	1.33				2.5	1.622	2.212	0.00613762
Ly75				1.175	0.734	1.09				1.329	1.254	1.553	0.0279898
M6pr	1.038	0.965	0.997	1.05	0.827	1.123	1.167	0.831	1	1.731	1.55	1.952	0.0111686
Magt1				1.059	0.7	1.241				0.689	0.943	1.063	0.0864968
Maip1				1.121	0.678	1.201				0.638	0.623	1.069	0.08531
Man1b1				1.109	0.981	0.909				0.983	1.188	1.297	0.0504661
Man2a1				1.134	0.735	1.131				1.169	1.503	1.88	0.0131826
Man2b1	0.931	0.935	1.134	1.067	1.034	0.899	0.913	0.791	0.818	0.534	0.571	0.654	0.22182
Man2b2	1.015	0.884	1.101	1.115	1.017	0.869	1.198	1.204	0.865	0.775	0.747	0.853	0.140281
Manba				0.982	1.01	1.008				0.521	0.612	0.629	0.234963
Map2k1				1.289	0.704	1.007				0.622	0.824	1.145	0.0716143
Marchf5				1.005	0.607	1.388				1.361	1.185	1.337	0.0460257
Mark3				1.276	0.769	0.956				1.206	0.738	1.175	0.0668344
Matr3				1.655	0.595	0.75				0.969	1.255	1.654	0.022182
Mcam				1.283	0.855	0.862				0.986	1.158	1.657	0.0220293
Mcoln1				1.27	0.92	0.81				0.645	0.702	0.802	0.157761
Mfge8	1.074	0.903	1.023	1.057	1.053	0.89	1.84	1.716	1.676	0.546	0.686	0.703	0.198153
Mfsd8				1.207	1.028	0.764				0.855	0.805	0.993	0.101625
Mme				0.994	0.923	1.082				0.595	0.634	0.901	0.125603
Mmgt1				1.448	0.697	0.855				0.503	0.941	1.024	0.0946237
Mmp14				1.113	1.005	0.882				0.901	0.9	1.232	0.0586138
Mob1b				1.233	0.699	1.068				0.835	0.95	1.231	0.0587489
Mospd2				1.09	0.727	1.183				0.934	1.042	1.408	0.0390841
Mpv17				1.302	0.725	0.973				0.575	0.588	0.937	0.115611
Mrm3				1.036	0.809	1.155				1.016	1.091	1.568	0.0270396
Mrpl14				1.043	0.92	1.037				0.525	0.563	1.048	0.0895365
Mrps17				1.106	0.701	1.193				0.898	1.029	1.63	0.0234423
Mrps25				1.178	0.68	1.141				0.807	0.737	1.232	0.0586138
Mrps33				1.092	0.716	1.192				0.579	0.618	1.071	0.084918
Mrps7				1.124	0.755	1.121				0.735	0.759	1.211	0.0615177
Msn				1.15	0.896	0.954				0.758	0.856	1.504	0.0313329
Mtco2				1.64	0.647	0.713				0.761	0.913	1.445	0.0358922
Mtdh				1.29	0.549	1.162				0.745	0.461	1.094	0.0805378
Mthfd1l				1.082	0.753	1.164				1.144	1.208	1.586	0.0259418
Mthfd2				1.097	0.783	1.119				1.648	1.704	2.392	0.00405509
Mthfd2l				1.201	0.65	1.149				1.831	1.753	2.468	0.00340408
Mtor				1.11	0.988	0.902				0.84	0.996	1.161	0.069024
Mtx1				1.176	0.779	1.045				0.714	0.877	1.272	0.0534564
Mtx2				1.662	0.62	0.718				0.944	0.488	0.95	0.112202
Myadm				1.395	0.767	0.839				0.958	0.979	1.374	0.0422669
Myh9				1.294	0.773	0.934				0.672	0.794	0.854	0.139959
Naaa	0.966	0.87	1.164	1.024	1.073	0.903	0.437	0.388	0.477	0.553	0.551	0.741	0.181552
Naga				1.065	1.018	0.918				0.502	0.585	0.592	0.255859
Napa	1.231	0.81	0.959	1.161	0.877	0.962	2.091	1.222	1.343	0.95	1.163	1.121	0.0756833
Napg				1.136	0.864	1				0.757	0.822	0.997	0.100693
Ncam1				1.23	0.566	1.205				1.874	2.051	2.107	0.00781628
Nceh1				1.202	0.72	1.078				0.552	0.709	0.975	0.105925
Nckap1				1.146	0.766	1.087				0.363	0.581	0.813	0.153815
Ncl				1.424	0.63	0.946				1.02	1.229	1.436	0.0366438
Ncstn				1.084	0.922	0.994				0.985	0.962	1.18	0.0660693
Ndufa13				1.2	0.811	0.99				0.846	0.716	1.197	0.0635331
Ndufaf2				1.213	0.725	1.062				0.635	0.877	0.833	0.146893
Nedd4	1.023	0.912	1.065	1.127	0.964	0.91	2.078	1.452	0.77	0.937	1.064	1.019	0.0957194
Nes				1.487	0.617	0.896				1.414	1.818	1.841	0.0144212
Neu1				1.036	1.061	0.903				0.639	0.656	0.754	0.176198
Nhlrc3				1.042	1.103	0.855				0.921	0.714	0.785	0.164059
Niban2				1.194	0.693	1.113				0.529	0.647	1.153	0.0703072
Nisch				0.99	1.172	0.838				0.444	0.633	0.809	0.155239
Nme1				1.135	0.942	0.923				0.65	0.708	0.832	0.147231
Nme2				1.072	0.941	0.988				0.875	1.119	1.215	0.0609537
Npc1	0.994	0.905	1.102	1.056	1.055	0.889	0.859	0.878	0.744	0.596	0.605	0.637	0.230675
Npc2	0.816	0.804	1.38	1.009	0.938	1.053	0.566	0.683	0.43	1.131	1.179	1.087	0.0818465
Npm1				1.804	0.479	0.718				1.101	1.258	1.257	0.055335
Nras				1.247	1.04	0.712				0.809	0.594	0.902	0.125314
Nsf				1.14	0.897	0.962				0.597	0.655	0.834	0.146555
Nucb2				1.198	0.864	0.938				0.657	0.929	1.281	0.05236
Nudc				1.066	0.729	1.205				0.78	0.891	1.055	0.0881049
Nup133				1.442	0.445	1.113				0.806	1.145	1.672	0.0212814
Oat				1.115	0.735	1.15				1.011	0.975	1.518	0.0303389
Osbpl1a				1.055	0.993	0.952				0.583	0.643	0.729	0.186638
Osbpl9				1.114	0.89	0.996				0.864	0.985	1.004	0.0990832
Ostm1				0.845	0.542	1.613				6.668	6.453	3.657	0.000220293
Oxa1l				1.076	0.831	1.093				0.857	1.221	1.437	0.0365595
P2rx4				1.075	1.054	0.871				0.7	0.725	0.801	0.158125
Pabpc1				1.141	0.73	1.13				0.685	0.842	1.267	0.0540754
Parva				1.33	0.671	0.998				0.729	0.895	1.291	0.0511682
Pcbp1				1.057	0.593	1.35				1.406	1.544	1.51	0.030903
Pcbp2				0.984	0.545	1.471				1.479	1.673	1.473	0.0336512
Pck2				1.069	0.693	1.238				1.184	1.256	1.625	0.0237137
Pcna				1.25	1.016	0.734				0.39	0.527	0.384	0.413048
Pdcd6ip	1.566	0.565	0.869	1.152	0.889	0.96	6.314	6.208	1.894	0.852	0.987	1.166	0.0682339
Pdzd8				1.279	0.577	1.144				0.466	0.558	0.922	0.119674
Pex14				1.26	0.744	0.996				0.72	0.767	1.196	0.0636796
Pfn1				1.27	0.833	0.896				0.879	1.053	1.006	0.0986279
Pgam5				1.135	0.785	1.079				0.816	0.807	1.407	0.0391742
Pgk1				1.114	0.991	0.896				0.765	0.778	0.726	0.187932
Phb1				1.41	0.706	0.884				0.882	0.914	1.505	0.0312608
Phf6				1.429	0.794	0.777				1.182	1.449	1.037	0.0918333
Phgdh				1.075	0.791	1.135				0.881	1.047	1.529	0.0295801
Pi4k2a	1.006	0.926	1.068	1.023	1.051	0.926	1.498	1.212	1.422	0.7	0.722	0.858	0.138676
Piezo1				1.293	0.805	0.902				0.826	0.976	1.156	0.0698232
Pigs				1.217	0.74	1.044				0.325	0.482	0.763	0.172584
Pip4p1	0.962	0.922	1.117	0.975	0.939	1.087	1.051	1.12	1.021	0.99	1.072	0.608	0.246604
Pip4p2	1.16	1.096	0.744	0.692	0.626	1.682	0.542	0.758	1.113	4.031	4.282	1.891	0.0128529
Pitrm1				1.103	0.744	1.153				0.93	0.971	1.485	0.0327341
Pkm				1.051	1.028	0.921				0.987	0.977	0.948	0.11272
Pla2g15	1.019	1.145	0.836	1.05	1.072	0.878	1.395	0.79	1.63	0.744	0.76	0.832	0.147231
Pla2g4a				1.073	0.775	1.152				1.044	2.22	1.864	0.0136773
Plbd2	1.021	0.953	1.025	1.153	1.165	0.683	1.699	1.15	1.084	1.327	1.292	1.193	0.064121
Pld3	0.936	0.919	1.145	1.109	1.054	0.837	0.703	0.778	0.713	0.683	0.704	0.81	0.154882
Plpp1				0.992	1.037	0.971				0.467	0.488	0.638	0.230144
Plscr1				1.193	0.885	0.922				0.697	0.652	1.021	0.0952796
Plscr3				1.143	0.957	0.9				0.622	0.7	0.892	0.128233
Plxna1				1.014	0.935	1.051				0.736	1.048	1.051	0.0889201
Pmpcb				1.083	0.748	1.168				0.862	0.909	1.325	0.0473151
Ppia				1.109	0.85	1.041				0.964	1.051	1.08	0.0831764
Ppif				1.124	0.788	1.088				1.03	0.966	1.579	0.0263633
Ppp1ca				1.462	0.701	0.837				0.864	0.834	0.872	0.134276
Ppp2cb				1.273	0.823	0.904				1.071	0.901	1.053	0.0885116
Ppp2r1a				1.293	0.707	1				0.696	0.912	1.214	0.0610942
Ppt1	0.966	0.78	1.254	1.103	0.987	0.91	0.724	0.677	0.506	0.462	0.48	0.573	0.267301
Ppt2	1.027	0.945	1.027	0.703	0.557	1.74	0.769	0.671	0.693	3.326	3.12	1.494	0.0320627
Prc1				1.081	1.078	0.841				0.489	0.5	0.726	0.187932
Prcp	1.044	0.844	1.112	1.084	0.989	0.927	0.908	0.728	0.868	1.237	1.316	1.2	0.0630957
Prdx1				1.182	0.925	0.893				0.772	0.812	0.978	0.105196
Prdx3				1.095	0.891	1.014				0.834	0.62	1.042	0.0907821
Prdx5				1.089	0.867	1.044				1.031	0.824	1.112	0.0772681
Prep				1.046	1.083	0.87				0.837	0.772	0.857	0.138995
Prrc2c				1.29	0.744	0.966				0.648	0.75	1.179	0.0662217
Psap	0.842	1.063	1.095	1.513	0.687	0.8	2.457	2.351	1.858	3.318	1.598	1.979	0.0104954
Psip1				1.798	0.402	0.8				0.945	0.986	0.98	0.104713
Psma1				1.081	0.997	0.922				0.47	0.431	0.533	0.293089
Psma3				1.104	1.033	0.863				0.362	0.643	0.528	0.296483
Psma6				1.132	0.934	0.934				0.436	0.564	0.584	0.260615
Psma7				1.172	1.005	0.823				0.333	0.492	0.506	0.311889
Psmb3				1.155	0.995	0.85				0.476	0.51	0.466	0.341979
Psmb6				1.011	1.089	0.9				0.37	0.524	0.559	0.276058
Psmb7				1.156	0.931	0.912				0.32	0.573	0.611	0.244906
Psmc2				1.122	0.816	1.062				0.828	0.979	1.198	0.063387
Psmd1				1.115	1.025	0.86				0.836	0.904	1.129	0.0743019
Psmd13				1.225	0.76	1.015				0.866	1.191	1.168	0.0679204
Psmd2				1.099	0.875	1.026				0.75	0.918	0.951	0.111944
Psmd3				1.09	0.823	1.087				0.55	0.914	0.959	0.109901
Ptges2				1.13	0.773	1.097				0.642	0.662	1.039	0.0914113
Ptgr3				1.06	1.022	0.918				0.77	0.714	0.915	0.121619
Ptgs2				1.355	0.604	1.042				2.92	2.678	3.126	0.00074817
Ptp4a2				1.28	0.715	1.005				0.818	0.699	0.976	0.105682
Pttg1ip	1.062	0.98	0.958	0.638	0.719	1.643	1.328	1.342	1.377	1.866	1.975	1.447	0.0357273
Puf60				1.483	0.728	0.789				0.866	0.946	0.768	0.170608
Pxdn				0.994	1.035	0.971				0.602	0.542	0.728	0.187068
Pycr1				0.997	0.9	1.103				0.875	0.944	1.285	0.05188
Pycr2				1.167	0.733	1.1				1.176	1.21	1.693	0.0202768
Pzp	0.817	1.161	1.022	1.094	1.083	0.823	1.179	1.215	0.945	1.052	0.684	1.052	0.0887156
Qars1				1.08	0.649	1.271				0.808	0.358	0.633	0.232809
Rab11b				1.353	0.805	0.842				0.883	0.831	1.293	0.0509331
Rab11fip1				0.975	0.952	1.074				0.551	0.449	0.636	0.231206
Rab12				1.168	0.88	0.952				0.704	0.722	1.015	0.0966051
Rab14				1.181	0.836	0.983				0.743	0.657	0.963	0.108893
Rab18				1.229	0.746	1.025				0.633	0.775	1.024	0.0946237
Rab1A				1.147	0.811	1.042				0.743	0.909	1.16	0.0691831
Rab1b				1.162	0.811	1.027				0.634	0.801	1.043	0.0905733
Rab21				0.819	0.719	1.462				1.565	1.664	1.429	0.0372392
Rab22a				1.188	0.888	0.923				0.693	0.612	0.9	0.125893
Rab23				1.191	0.808	1.001				1.111	1.135	1.689	0.0204644
Rab2a				1.091	0.841	1.068				0.891	0.99	1.177	0.0665273
Rab32				1.27	0.72	1.009				0.883	1.018	1.452	0.0353183
Rab33b				1.04	0.766	1.193				0.847	0.823	1.187	0.065013
Rab34				1.082	0.878	1.04				0.734	0.733	1.23	0.0588844
Rab35				1.333	0.721	0.946				0.782	0.869	1.284	0.0519996
Rab3d				1.126	0.784	1.09				0.528	0.629	0.708	0.195884
Rab4a				1.134	0.831	1.035				0.674	0.627	0.956	0.110662
Rab4b				1.281	0.771	0.947				0.776	0.778	0.92	0.120226
Rab5a				1.204	0.712	1.083				0.732	0.69	1.175	0.0668344
Rab5b				1.297	0.807	0.897				0.703	0.714	1.147	0.0712853
Rab5c				1.187	0.842	0.972				0.774	0.778	1.103	0.078886
Rab6a				1.228	0.755	1.017				0.727	1.058	1.159	0.0693426
Rab7a	1.134	0.772	1.094	1.109	0.982	0.909	0.932	0.677	0.891	1.003	1.026	1.135	0.0732825
Rab8b				1.007	0.883	1.11				0.829	0.734	1.165	0.0683912
Rab9a				1.107	0.918	0.975				0.737	0.709	0.867	0.135831
Rac1				1.197	0.836	0.967				0.608	0.669	1.072	0.0847227
Ralb				1.109	0.882	1.009				0.686	0.759	1.084	0.0824138
Ran				1.562	0.642	0.796				0.794	1.129	1.047	0.0897429
Ranbp2				1.47	0.493	1.036				0.951	1.278	1.536	0.0291072
Rangap1				1.244	0.792	0.964				0.848	1.299	2	0.01
Rap1b				1.163	0.849	0.988				0.975	0.989	1.149	0.0709578
Rap2a				0.936	1.116	0.948				1.478	1.799	1.757	0.0174985
Rap2b				1.175	0.908	0.917				0.855	0.898	1.123	0.0753356
Rap2c				1.285	1.172	0.542				1.603	1.154	1.579	0.0263633
Rars1				1.227	0.602	1.171				0.494	0.522	1.188	0.0648634
Rasa3				1.313	0.598	1.09				1.054	0.851	1.527	0.0297167
Rbm39				1.378	0.767	0.855				0.709	0.688	0.784	0.164437
Rbmx				1.752	0.415	0.833				1.007	1.27	1.523	0.0299916
Reep5				1.439	0.644	0.917				0.445	0.56	0.806	0.156315
Rer1				1.286	0.719	0.995				0.516	0.816	1.193	0.064121
Rhoa				0.926	0.706	1.368				1.881	1.667	1.945	0.0113501
Rhog				1.305	0.832	0.863				0.959	0.905	1.279	0.0526017
Rmc1	0.953	0.834	1.212	0.939	1.102	0.959	1.18	0.941	1.019	0.866	0.631	0.941	0.114551
Rnaset2a	1.033	0.921	1.047	1.151	1.211	0.639	1.107	0.913	0.976	1.638	1.464	1.771	0.0169434
Rnf13				1.486	0.978	0.536				1.393	1.187	1.341	0.0456037
Rpa1				1.298	0.782	0.92				1.104	0.978	1.078	0.0835603
Rpl10a				1.209	0.794	0.997				0.598	0.69	1.03	0.0933254
Rpl11				1.222	0.728	1.05				0.427	0.572	0.893	0.127938
Rpl12				1.127	0.791	1.082				0.807	0.921	1.404	0.0394457
Rpl13				1.243	0.719	1.038				0.66	0.798	1.284	0.0519996
Rpl14				0.954	0.669	1.377				0.915	0.973	1.118	0.0762079
Rpl15				1.239	0.7	1.061				0.563	0.707	1.148	0.0711214
Rpl18				1.157	0.807	1.036				0.524	0.617	1.033	0.092683
Rpl18a				1.145	0.773	1.083				0.706	0.844	1.227	0.0592925
Rpl19				1.096	0.845	1.059				0.469	0.736	1.069	0.08531
Rpl21				1.204	0.751	1.045				0.745	0.956	1.174	0.0669885
Rpl23a				1.179	0.753	1.068				0.473	0.666	0.923	0.119399
Rpl24				1.189	0.747	1.065				0.954	1.182	1.337	0.0460257
Rpl27				1.256	0.733	1.011				0.726	0.856	1.354	0.0442588
Rpl28				1.213	0.745	1.042				0.665	0.829	1.366	0.0430527
Rpl3				1.15	0.754	1.096				1.014	1.167	1.312	0.0487528
Rpl30				1.066	0.709	1.225				1.494	1.58	1.419	0.0381066
Rpl35a				1.285	0.728	0.987				0.726	0.894	1.411	0.038815
Rpl36				1.248	0.745	1.008				1.2	1.145	1.67	0.0213796
Rpl4				1.16	0.776	1.064				0.699	0.855	1.157	0.0696627
Rpl6				1.217	0.759	1.024				0.533	0.692	1.096	0.0801678
Rpl7				1.216	0.753	1.031				0.599	0.825	1.098	0.0797995
Rpl7a				1.164	0.767	1.068				0.559	0.771	1.106	0.078343
Rpl8				1.228	0.758	1.014				0.483	0.637	1.009	0.097949
Rplp0				1.194	0.766	1.04				0.695	0.94	1.142	0.0721107
Rps13				1.203	0.776	1.022				0.422	0.579	0.935	0.116145
Rps14	1.01	0.917	1.073	1.249	0.689	1.062	3.084	2.299	1.108	0.495	0.677	1.104	0.0787046
Rps17				1.258	0.618	1.124				0.674	0.791	1.147	0.0712853
Rps2				1.243	0.763	0.994				0.62	0.765	1.194	0.0639735
Rps27a				1.208	0.884	0.907				0.651	0.765	0.931	0.11722
Rps27l				1.094	0.679	1.227				1.093	1.29	1.157	0.0696627
Rps3				1.196	0.775	1.029				0.826	0.926	1.372	0.042462
Rps3a				1.213	0.716	1.071				0.622	0.799	0.99	0.102329
Rps5				1.293	0.616	1.091				1.196	1.241	1.52	0.0301995
Rps6				1.32	0.62	1.061				0.484	0.644	0.753	0.176604
Rps8				1.275	0.791	0.934				0.76	0.871	1.418	0.0381944
Rps9				1.222	0.76	1.017				0.61	0.758	1.156	0.0698232
Rpsa				1.103	0.873	1.024				1.063	0.648	1.205	0.0623735
Rragc	0.9	0.912	1.188	1.058	1.025	0.917	1.444	1.279	1.031	0.91	1.023	1.067	0.0857038
Rras				1.053	0.945	1.002				0.741	0.846	1.168	0.0679204
Rras2				1.202	0.804	0.994				0.794	0.765	1.124	0.0751623
Rsu1				1.145	0.65	1.205				0.517	0.616	1.038	0.091622
Rtn4				1.277	0.798	0.925				0.865	1.035	1.159	0.0693426
Rufy1				1.197	0.86	0.943				0.924	0.823	1.184	0.0654636
Rufy2	0.972	0.779	1.249	1.133	0.901	0.966	0.842	1.016	0.557	0.808	0.653	0.927	0.118304
Ruvbl2				1.23	0.632	1.138				0.607	0.622	1.049	0.0893305
Sacm1l				1.243	0.847	0.91				0.78	0.937	1.05	0.0891251
Sar1a				1.465	0.6	0.935				0.946	1.219	1.236	0.0580764
Scamp1				1.138	0.98	0.882				0.718	0.753	1.014	0.0968278
Scamp2				1.111	0.918	0.971				0.541	0.637	0.885	0.130317
Scamp3				1.084	0.936	0.98				0.45	0.528	0.718	0.191426
Scarb1	1.198	0.924	0.878	1.074	0.968	0.959	2.035	1.401	1.077	0.508	0.578	0.603	0.249459
Scarb2	0.945	0.942	1.113	1.028	1.118	0.854	1.551	1.507	1.483	0.942	0.924	1.046	0.0899498
Scd2				1.37	0.65	0.98				1.27	1.566	2.111	0.00774462
Scpep1	0.994	0.934	1.072	1.171	1.097	0.732	1.5	1.554	1.389	1.208	1.11	1.18	0.0660693
Scrib				1.281	0.92	0.799				0.7	0.641	0.98	0.104713
Sdcbp				1.009	1.14	0.851				0.802	0.715	0.941	0.114551
Sdhc				0.926	0.575	1.499				1.907	1.856	1.289	0.0514044
Sec22b				1.208	0.784	1.008				0.611	0.821	1.099	0.0796159
Sec31a				1.026	0.668	1.306				0.621	0.598	1.489	0.032434
Sec61b				1.38	0.672	0.948				0.877	0.968	1.502	0.0314775
Sec62				1.283	0.55	1.167				0.931	0.783	1.357	0.0439542
Seh1l				1.179	0.807	1.014				0.998	1.085	1.233	0.058479
Sel1l				1.234	0.659	1.107				0.688	0.572	0.893	0.127938
Septin11				1.286	0.79	0.923				0.733	0.745	1.034	0.0924698
Septin2				1.253	0.9	0.847				0.658	0.919	1.077	0.0837529
Septin7				1.417	0.745	0.837				0.756	0.874	1.088	0.0816582
Serbp1				1.363	0.781	0.856				0.743	1.006	1.333	0.0464515
Serinc1				1.192	0.941	0.867				0.847	0.949	1.252	0.0559758
Sfn				1.345	0.826	0.829				0.765	0.733	0.815	0.153109
Sgpl1				1.21	0.752	1.038				0.868	0.88	1.028	0.0937562
Sh3glb1				1.07	0.813	1.117				0.956	1.573	1.153	0.0703072
Shmt2				1.113	0.744	1.143				1.476	1.531	2.016	0.00963829
Sidt2				1.117	0.957	0.926				0.652	0.754	0.836	0.145881
Sigmar1				1.318	0.759	0.924				0.798	1.004	1.258	0.0552077
Slc12a4				1.147	0.915	0.938				0.608	0.694	1.001	0.09977
Slc12a9				1.055	1.057	0.888				0.616	0.642	0.735	0.184077
Slc15a4				0.971	1.072	0.957				0.771	0.811	0.881	0.131522
Slc16a1				1.245	0.766	0.988				1.021	1.005	1.604	0.0248886
Slc16a3				1.264	0.833	0.903				0.749	0.784	1.067	0.0857038
Slc17a5				0.991	1.095	0.914				0.628	0.727	0.768	0.170608
Slc26a11				1.079	0.878	1.043				0.708	0.852	0.934	0.116413
Slc2a1				1.071	0.82	1.11				0.318	0.714	0.657	0.220293
Slc30a7				1.285	0.604	1.111				0.658	0.79	1.035	0.0922571
Slc35e1				0.988	0.756	1.256				0.636	0.796	1.18	0.0660693
Slc35f6				1.102	1.092	0.806				0.81	0.844	1.029	0.0935406
Slc38a1				1.142	0.96	0.898				1.535	1.586	2.135	0.00732825
Slc38a2	1.23	0.893	0.878	1.211	0.956	0.833	2.654	2.257	1.855	1.17	1.17	1.541	0.028774
Slc38a7	0.984	0.875	1.141	0.771	0.869	1.36	1.66	1.317	1.234	1.184	1.229	1.108	0.077983
Slc39a7				1.153	0.758	1.088				0.224	0.409	0.648	0.224905
Slc3a2				1.29	0.762	0.948				1.071	1.118	1.477	0.0333426
Slc4a7				1.247	0.552	1.201				0.699	0.939	1.12	0.0758578
Slc7a1				1.094	0.959	0.947				1.236	1.062	1.628	0.0235505
Slc7a5				1.299	0.621	1.08				1.004	1.141	1.623	0.0238232
Smc2				1.303	0.683	1.014				0.371	0.66	0.794	0.160694
Smpd1	1.03	0.897	1.073	1.033	0.982	0.985	0.463	0.35	0.543	0.752	0.82	0.79	0.162181
Smpd4				1.32	0.739	0.941				0.663	0.77	0.909	0.12331
Snx2				1.227	0.719	1.054				0.737	0.908	1.16	0.0691831
Snx27				1.295	0.807	0.898				0.934	0.746	1.307	0.0493174
Snx5				1.42	0.643	0.937				0.717	1.049	1.072	0.0847227
Snx8				1.243	0.85	0.908				0.777	0.652	0.986	0.103276
Sod1				1.144	1.033	0.823				0.54	0.52	0.505	0.312608
Sorcs2				1.206	0.776	1.017				1.569	1.403	1.93	0.011749
Sparc				0.907	0.676	1.418				4.839	3.344	2.869	0.00135207
Spns1	1.143	0.965	0.892				1.297	1.544	1.25				1
Sptbn1				1.368	0.644	0.988				0.764	0.854	1.256	0.0554626
Srp68				1.876	0.465	0.659				0.435	0.219	1.489	0.032434
Srpra				1.235	0.589	1.176				1.1	1.026	1.644	0.0226986
Srprb				1.189	0.671	1.14				1.452	1.394	1.922	0.0119674
Ssb				1.581	0.471	0.949				0.814	1.053	1.131	0.0739605
Ssr1				1.293	0.722	0.985				1.045	1.058	1.67	0.0213796
St13				1.199	0.781	1.021				0.596	0.447	0.828	0.148594
Stam				1.253	0.805	0.942				0.792	0.851	0.931	0.11722
Stard3nl	1.122	0.684	1.194	0.899	1.123	0.978	1.747	0.803	1.44	0.883	0.573	1.059	0.0872971
Stip1				1.186	0.843	0.972				0.719	0.816	0.985	0.103514
Stk11ip				1.274	0.8	0.926				0.353	0.529	0.605	0.248313
Stmn1				1.413	0.842	0.745				0.313	0.479	0.532	0.293765
Stom	0.97	0.949	1.08	1.12	0.971	0.908	1.521	1.477	1.276	0.486	0.524	0.615	0.242661
Strap				1.273	0.867	0.86				0.434	0.56	0.717	0.191867
Stub1				1.253	0.779	0.968				0.584	0.688	0.988	0.102802
Stx12				1.271	0.867	0.862				0.678	0.682	0.968	0.107647
Stx5				1.107	0.783	1.11				0.405	0.644	0.921	0.11995
Stx7				1.103	0.927	0.97				0.905	0.859	1.012	0.0972747
Stx8	1.066	1.039	0.894	1.217	0.945	0.838	1.148	1.201	0.904	0.917	0.89	1.087	0.0818465
Tagln				1.237	0.818	0.945				0.928	1.232	1.305	0.049545
Tapbp				1.264	0.727	1.009				0.432	0.456	0.558	0.276694
Tax1bp1				1.075	0.97	0.955				0.598	0.861	1.247	0.0566239
Tbc1d15				0.91	0.778	1.312				1.332	1.441	1.343	0.0453942
Tbc1d5				1.063	1.006	0.931				0.55	0.535	0.901	0.125603
Tcp1				1.093	0.811	1.096				0.731	0.928	0.965	0.108393
Tex264				1.208	0.828	0.964				0.832	1.147	1.266	0.0542001
Thbs1				1.204	0.896	0.9				1.036	0.987	1.401	0.0397192
Timm23				1.24	0.711	1.049				0.712	0.9	1.427	0.0374111
Tln1				1.242	0.645	1.114				0.678	0.824	1.134	0.0734514
Tm9sf2				1.147	1.071	0.782				1.221	1.18	1.633	0.0232809
Tm9sf3				1.303	0.693	1.005				0.76	1.057	1.257	0.055335
Tm9sf4				0.979	0.785	1.236				1.051	1.281	1.278	0.052723
Tmed1				1.101	0.943	0.956				0.996	0.995	1.3	0.0501187
Tmed10				1.211	0.756	1.033				0.582	0.748	1.01	0.0977237
Tmed2				1.195	0.722	1.083				0.472	0.726	0.913	0.12218
Tmed4				1.086	0.77	1.144				0.282	0.562	0.709	0.195434
Tmed5				1.107	0.762	1.131				0.781	0.848	1.115	0.0767361
Tmem104				1.091	1.109	0.8				1.053	1.019	1.144	0.0717794
Tmem106b	1.138	0.866	0.996	1.086	0.986	0.928	0.861	0.742	1.239	0.839	0.856	0.87	0.134896
Tmem11				1.366	0.737	0.897				0.821	0.782	0.868	0.135519
Tmem115				1.145	0.903	0.951				0.521	0.99	0.797	0.159588
Tmem126b				1.101	0.802	1.096				0.776	0.781	1.339	0.0458142
Tmem14c				1.527	0.699	0.774				1.882	1.535	3.964	0.000108643
Tmem165				1.123	0.677	1.199				0.48	0.668	0.895	0.12735
Tmem176b				1.081	0.979	0.939				2.045	1.58	2.274	0.00532108
Tmem30a				1.115	0.953	0.932				0.635	0.745	0.788	0.16293
Tmem33				1.191	0.759	1.051				0.822	0.995	1.179	0.0662217
Tmem41b				1.016	0.726	1.258				0.925	1.124	1.576	0.0265461
Tmem63a				1.063	1	0.937				0.545	0.682	0.741	0.181552
Tmem70				1.318	0.678	1.004				0.925	1.004	1.551	0.028119
Tmf1				0.792	0.795	1.412				0.748	0.703	0.907	0.12388
Tnpo1				1.352	0.731	0.917				0.82	1.09	1.186	0.0651628
Tomm20				1.279	0.843	0.878				1.163	0.91	1.42	0.0380189
Tomm40				1.072	0.756	1.172				1.129	1.145	1.702	0.0198609
Tor1aip2				1.605	0.699	0.696				1.163	1.382	1.727	0.0187499
Tpbg				1.634	0.624	0.742				1.538	1.546	2.328	0.00469894
Tpi1				1.224	0.83	0.946				0.652	0.741	0.82	0.151356
Tpm4				0.912	1.313	0.776				1.165	1.072	1.07	0.0851138
Tpp1	0.967	0.828	1.205	1.03	1.046	0.925	0.797	0.647	0.421	0.592	0.683	0.759	0.174181
Tpp2				1.197	0.919	0.884				0.87	0.868	1.274	0.0532108
Trim28				1.292	0.684	1.024				0.52	0.769	0.839	0.144877
Trim3				0.53	1.597	0.873				0.398	0.183	1.564	0.0272898
Trmt10c				1.135	0.745	1.12				0.737	0.735	1.042	0.0907821
Trnt1				1.155	0.765	1.08				0.614	0.715	1.056	0.0879023
Tsg101				1.085	0.788	1.126				0.465	0.78	0.869	0.135207
Tspan3	1.1	0.878	1.022	1.087	1.044	0.869	4.629	3.336	3.311	1.214	1.307	1.441	0.0362243
Tspan6				0.922	0.946	1.132				1.455	1.69	1.127	0.0746449
Tst				1.098	0.933	0.969				0.336	0.731	0.928	0.118032
Ttyh2				1.082	1.064	0.853				0.948	1.015	1.247	0.0566239
Ttyh3	1.021	0.739	1.239	1.138	1.018	0.844	1.737	1.364	1.272	0.708	0.702	0.775	0.16788
Tuba1b				1.371	0.737	0.892				0.703	0.851	1.094	0.0805378
Tubb4b				1.157	0.852	0.992				0.601	0.719	0.931	0.11722
Tubb5				1.312	0.742	0.946				0.499	0.709	0.936	0.115878
Txn				1.328	0.9	0.772				1.082	0.84	0.868	0.135519
Uba1				1.102	0.767	1.132				0.626	0.767	0.999	0.100231
Ubap2l				1.963	0.416	0.622				0.253	0.362	0.838	0.145211
Ube2n				2.067	0.311	0.622				1.227	1.577	1.756	0.0175388
Ubxn4				1.145	0.795	1.061				0.674	0.801	1.104	0.0787046
Ufd1				1.29	0.722	0.988				0.482	0.717	0.949	0.11246
Ufl1				1.238	0.602	1.16				0.793	0.645	1.121	0.0756833
Unc45a				1.072	0.882	1.045				0.711	0.74	0.971	0.106905
Upf1	1.573	0.897	0.531				6.448	4.628	1.66				1
Uso1				1.151	0.732	1.117				0.886	1.065	1.334	0.0463447
Vamp3				1.353	0.809	0.837				0.699	0.719	1.054	0.088308
Vamp7				1.056	1.024	0.92				0.57	0.584	0.714	0.193197
Vamp8				1.266	0.951	0.783				0.844	0.91	1.115	0.0767361
Vapa				1.25	0.784	0.966				0.673	0.848	1.095	0.0803526
Vapb				1.483	0.785	0.732				0.908	0.964	1.085	0.0822243
Vars1				1.205	0.682	1.113				0.589	0.37	0.973	0.106414
Vat1				1.218	0.815	0.967				0.725	0.777	1.216	0.0608135
Vcl				1.149	0.768	1.083				0.54	0.763	0.916	0.121339
Vcp				1.15	0.744	1.105				0.863	0.928	1.133	0.0736207
Vdac2				1.078	0.818	1.105				0.654	0.727	1.119	0.0760326
Vim				1.916	0.358	0.726				0.61	0.768	0.88	0.131826
Vmp1				1.223	0.796	0.981				0.92	0.838	1.14	0.0724436
Vps11	1.065	0.928	1.007	1.068	1.039	0.892	1.207	1.227	1.123	0.68	0.64	0.908	0.123595
Vps16				1.068	0.842	1.09				0.581	0.754	0.757	0.174985
Vps18	0.993	0.93	1.077	1.17	1.079	0.751	0.643	0.861	0.978	1.247	1.014	0.957	0.110408
Vps26a				1.187	0.86	0.953				0.817	0.69	0.992	0.101859
Vps26b				1.293	0.782	0.924				1.04	0.845	1.335	0.0462381
Vps29				1.238	0.867	0.895				1.04	0.861	1.122	0.0755092
Vps33a	1.169	0.88	0.951				1.351	1.873	0.226				1
Vps35				1.175	0.871	0.954				0.899	0.753	1.121	0.0756833
Vps39	0.917	0.906	1.178	1.095	0.967	0.938	0.991	0.711	0.77	0.688	0.729	0.909	0.12331
Vps41	1.124	0.896	0.98	1.104	0.922	0.974	0.453	0.504	0.451	0.745	0.753	1.03	0.0933254
Vps45				1.231	0.958	0.811				0.554	0.59	0.595	0.254097
Vps4b				1.003	0.847	1.15				0.574	0.892	1.114	0.076913
Vrk2				1.201	0.474	1.325				1.019	1.088	1.183	0.0656145
Vti1b	0.969	0.806	1.226	1.14	0.975	0.886	1.387	1.287	1.183	0.795	0.749	0.846	0.142561
Washc4				1.217	0.866	0.917				0.98	0.654	1.102	0.0790679
Washc5				0.857	1.306	0.837				0.931	0.892	0.63	0.234423
Wdr1				1.245	0.828	0.927				0.638	0.726	0.851	0.140929
Wdr91				1.113	0.885	1.003				0.618	0.811	1.094	0.0805378
Ybx1				1.318	0.697	0.986				1.305	1.243	1.975	0.0105925
Yipf5				1.238	0.577	1.185				0.649	0.841	1.06	0.0870964
Ykt6				1.169	0.755	1.076				0.892	0.776	1.087	0.0818465
Ywhab				1.353	0.889	0.758				0.762	1.136	1.475	0.0334965
Ywhag				1.426	0.882	0.692				1.381	1.003	1.13	0.074131
Ywhah				1.299	0.863	0.837				0.754	0.878	1.05	0.0891251
Ywhaz				1.623	0.752	0.625				0.895	0.834	0.988	0.102802
Zdhhc20				1.063	0.991	0.946				0.876	0.878	1.063	0.0864968

## Sheet: Supplementary Data 4
	Fold change compared to GRN WT MEF average
Protein	Grn WT MEF (Fold change compared to GRN WT MEF average)						Grn KO MEF (Fold change compared to GRN WT MEF average)			q-value (Grn WT MEF vs Grn KO MEF)
Abca3	0.907	0.82	1.273	1.075	1.04	0.885	0.302	0.473	0.446	0.358096
Acp2	1.065	0.902	1.033	1.035	1.056	0.909	0.737	0.783	0.547	0.283792
Aga	0.904	0.937	1.159	1.159	1.006	0.835	1.26	1.091	3.931	0.00011722
Ap3d1	0.764	0.985	1.251	1.125	0.886	0.989	2.195	2.707	4.001	9.977e-05
Arl8a	1.065	0.911	1.024	1.078	1.032	0.89	2.369	2.629	2.892	0.00128233
Arl8b	1.031	0.967	1.003	0.967	0.976	1.058	1.046	0.991	0.95	0.112202
Arsa	1.051	0.748	1.2	1.123	1.007	0.87	0.93	0.808	0.784	0.164437
Arsb	0.927	0.935	1.138	1.041	1.074	0.885	1.325	0.911	1.262	0.0547016
Arsk	0.888	0.993	1.119	0.993	1.074	0.933	1.233	1.21	1.281	0.05236
Asah1	0.883	0.842	1.275	1.027	0.996	0.977	0.97	0.956	0.559	0.276058
C4b	1.042	1.193	0.764	1.131	1.124	0.745	1.776	1.289	2.476	0.00334195
Cd63	1.105	0.736	1.159	1.115	1.076	0.808	6.607	4.926	6.365	4.31519e-07
Clcn7	0.926	0.919	1.156	1.085	1.033	0.882	0.76	0.734	0.623	0.238232
Cln5	0.987	0.824	1.189	1.051	0.962	0.987	1.346	1.044	1.432	0.0369828
Ctbs	1.067	0.76	1.173	0.942	1.286	0.772	1.536	1.144	1.171	0.0674528
Ctsa	1.032	0.929	1.04	1.122	1.034	0.844	0.669	0.778	0.805	0.156675
Ctsb	1.062	0.936	1.002	0.987	0.95	1.063	1.25	1.254	1.152	0.0704693
Ctsd	0.99	0.986	1.024	0.981	0.998	1.021	0.728	0.904	0.839	0.144877
Ctsl	1.12	0.979	0.9	0.894	0.847	1.259	2.115	2.731	2.249	0.00563638
Dnase2	0.998	0.939	1.064	1.109	1.057	0.834	0.314	0.481	0.34	0.457088
Dpp7	0.99	0.946	1.064	1.099	1.028	0.874	0.664	0.696	0.727	0.187499
Eno1	1.388	0.741	0.871	1.137	1.017	0.846	5.003	4.215	5.972	1.0666e-06
Epdr1	1.064	0.911	1.026	1.088	0.936	0.976	2.094	1.518	2.227	0.00592925
FRRS1	0.96	0.869	1.171	0.991	1.187	0.823	1.063	0.923	1.03	0.0933254
Fth1	0.903	0.923	1.174				2.771	3.223	5.069	8.531e-06
Ftl1	0.799	1.066	1.135	0.942	1.311	0.747	1.933	2.589	4.196	6.36796e-05
Fuca1	0.988	0.88	1.132	1.043	1.071	0.886	1.142	0.931	0.905	0.124451
Fuca2	0.889	0.898	1.214	1.003	1.075	0.923	1.055	1.223	1.107	0.0781628
Gaa	0.976	0.894	1.13	1.084	1.046	0.87	0.577	0.372	0.518	0.303389
Gba1	1.006	0.927	1.067	1.069	1.039	0.892	1.214	1.371	1.154	0.0701455
Ggh	0.989	0.798	1.213	1.078	1.04	0.881	1.896	2.034	1.762	0.0172982
Gla	0.974	0.941	1.085	1.038	1.041	0.921	0.917	1.251	0.765	0.171791
Glb1	0.946	0.924	1.13	1.077	1.083	0.84	0.928	0.871	0.842	0.14388
Gm2a	0.985	1.022	0.992	1.085	1.103	0.811	0.326	0.594	0.489	0.32434
Gns	1.001	0.933	1.066	1.129	1.07	0.801	2.41	2.48	2.477	0.00333426
Gusb	0.978	0.9	1.122	1.052	1.05	0.898	1.033	0.723	0.899	0.126183
Hexa	0.981	0.93	1.089	1.05	1.016	0.934	1.659	1.296	1.504	0.0313329
Hexb	0.99	0.888	1.122	1.069	1.037	0.893	1.031	0.911	0.98	0.104713
Hgsnat	1.108	0.81	1.081	1.107	0.986	0.907	1.055	0.712	1.001	0.09977
Igf2r	1.131	0.877	0.992	1.06	0.95	0.99	2.069	1.88	1.597	0.025293
Lamb1	1.14	0.639	1.221	1.133	0.957	0.91	4.046	3.188	5.769	1.70216e-06
Lamp1	1	1	1	1	1	1	1	1	1	0.1
Lamp2	1.025	0.876	1.099	1.022	1.001	0.977	1.146	1.115	1.025	0.0944061
Lamtor2	1.21	0.837	0.954				1.142	1.028	2.163	0.00687068
Laptm4a	1.104	0.851	1.045				6.493	4.944	8.2	6.30957e-09
Lgmn	1.128	0.913	0.959	1.042	1.063	0.894	0.647	0.905	0.652	0.222844
Lipa	0.986	0.911	1.103	1.055	1.073	0.872	0.838	0.843	0.905	0.124451
M6pr	1.038	0.965	0.997	1.05	0.827	1.123	3.048	2.153	2.302	0.00498884
Man2b1	0.931	0.935	1.134	1.067	1.034	0.899	0.411	0.475	0.405	0.39355
Man2b2	1.015	0.884	1.101	1.115	1.017	0.869	1.178	1.031	0.974	0.10617
Mfge8	1.074	0.903	1.023	1.057	1.053	0.89	1.059	0.918	1.009	0.097949
Naaa	0.966	0.87	1.164	1.024	1.073	0.903	0.328	0.266	0.272	0.534564
Napa	1.231	0.81	0.959	1.161	0.877	0.962	1.777	1.91	1.897	0.0126765
Nedd4	1.023	0.912	1.065	1.127	0.964	0.91	1.37	1.022	1.81	0.0154882
Npc1	0.994	0.905	1.102	1.056	1.055	0.889	0.874	0.75	0.827	0.148936
Npc2	0.816	0.804	1.38	1.009	0.938	1.053	0.645	0.693	0.772	0.169044
Pdcd6ip	1.566	0.565	0.869	1.152	0.889	0.96	4.273	3.05	7.519	3.02691e-08
Pi4k2a	1.006	0.926	1.068	1.023	1.051	0.926	1.602	1.712	1.434	0.0368129
Pip4p1	0.962	0.922	1.117	0.975	0.939	1.087	1.425	1.166	1.218	0.0605341
Pip4p2	1.16	1.096	0.744	0.692	0.626	1.682	2.255	1.288	1.452	0.0353183
Pla2g15	1.019	1.145	0.836	1.05	1.072	0.878	1.941	2.251	2.089	0.00814704
Plbd2	1.021	0.953	1.025	1.153	1.165	0.683	1.185	0.929	1.893	0.0127938
Pld3	0.936	0.919	1.145	1.109	1.054	0.837	1.002	1.36	0.998	0.100462
Ppt1	0.966	0.78	1.254	1.103	0.987	0.91	0.475	0.661	0.463	0.34435
Ppt2	1.027	0.945	1.027	0.703	0.557	1.74	0.775	0.586	0.589	0.257632
Prcp	1.044	0.844	1.112	1.084	0.989	0.927	1.536	1.64	1.358	0.0438531
Psap	0.842	1.063	1.095	1.513	0.687	0.8	1.556	0.91	7.367	4.29536e-08
Pttg1ip	1.062	0.98	0.958	0.638	0.719	1.643	3.499	2.678	3.206	0.0006223
Pzp	0.817	1.161	1.022	1.094	1.083	0.823	1.771	1.457	4.216	6.08135e-05
Rab7a	1.134	0.772	1.094	1.109	0.982	0.909	1.724	1.729	1.525	0.0298538
Rmc1	0.953	0.834	1.212	0.939	1.102	0.959	1.198	1.367	1.485	0.0327341
Rnaset2a	1.033	0.921	1.047	1.151	1.211	0.639	1.041	0.941	1.228	0.0591562
Rps14	1.01	0.917	1.073	1.249	0.689	1.062	0.863	0.725	1.485	0.0327341
Rragc	0.9	0.912	1.188	1.058	1.025	0.917	1.173	1.567	1.623	0.0238232
Rufy2	0.972	0.779	1.249	1.133	0.901	0.966	0.902	1.393	1.536	0.0291072
Scarb1	1.198	0.924	0.878	1.074	0.968	0.959	1.175	0.971	0.898	0.126474
Scarb2	0.945	0.942	1.113	1.028	1.118	0.854	2.08	1.777	2.089	0.00814704
Scpep1	0.994	0.934	1.072	1.171	1.097	0.732	1.804	1.76	2.055	0.00881049
Slc38a2	1.23	0.893	0.878	1.211	0.956	0.833	9.933	3.46	9.662	2.17771e-10
Slc38a7	0.984	0.875	1.141	0.771	0.869	1.36	0.794	0.708	0.804	0.157036
Smpd1	1.03	0.897	1.073	1.033	0.982	0.985	0.837	0.995	0.873	0.133968
Stard3nl	1.122	0.684	1.194	0.899	1.123	0.978	1.245	1.249	0.986	0.103276
Stom	0.97	0.949	1.08	1.12	0.971	0.908	0.899	1.02	1.003	0.0993116
Stx8	1.066	1.039	0.894	1.217	0.945	0.838	1.644	1.657	1.627	0.0236048
Tmem106b	1.138	0.866	0.996	1.086	0.986	0.928	1.564	1.612	1.744	0.0180302
Tpp1	0.967	0.828	1.205	1.03	1.046	0.925	0.41	0.497	0.318	0.480839
Tspan3	1.1	0.878	1.022	1.087	1.044	0.869	16.204	13.07	17.274	5.32108e-18
Ttyh3	1.021	0.739	1.239	1.138	1.018	0.844	1.375	1.329	1.501	0.03155
Upf1	1.573	0.897	0.531				1.692	1.04	2.759	0.00174181
Vps11	1.065	0.928	1.007	1.068	1.039	0.892	1.212	1.202	1.033	0.092683
Vps18	0.993	0.93	1.077	1.17	1.079	0.751	1.104	0.905	0.774	0.168267
Vps39	0.917	0.906	1.178	1.095	0.967	0.938	0.987	1.038	0.921	0.11995
Vps41	1.124	0.896	0.98	1.104	0.922	0.974	1.119	1.205	0.745	0.179887
Vti1b	0.969	0.806	1.226	1.14	0.975	0.886	2.213	2.274	2.381	0.00415911

## Sheet: Supplementary Data 5
	Fold change compared to GRN WT HDF average
Protein	GRN WT HDF (ID 64)			GRN Het HDF (ID 4)			GRN Het HDF (ID 43)			q value
A2M	1.012	1.027	0.961	1.35	1.446	1.323	2.754	3.261	3.417	0.17197
ABCB6	1.122	0.998	0.88	0.604	0.451	0.729	1.413	1.51	1.823	0.74671
ABCC1	0.797	1.32	0.883	0.872	0.505	1.817	2.582	1.528	2.944	0.36774
ABHD10	0.869	0.887	1.244	0.476	0.507	0.568	0.731	0.504	0.499	0.017378
ABHD17B	0.875	1.025	1.1	1.369	1.495	1.975	2.035	1.548	1.91	0.02487
ACAA1	0.938	0.886	1.176	0.44	0.523	0.507	0.706	0.526	0.548	0.0086
ACAA2	0.912	0.913	1.175	0.851	0.862	0.985	0.945	0.584	0.578	0.271918
ACADM	0.924	0.943	1.133	0.469	0.5	0.49	0.714	0.388	0.441	0.006933
ACADVL	0.92	0.926	1.154	0.509	0.587	0.617	0.893	0.62	0.66	0.032192
ACAT1	0.928	0.939	1.133	0.393	0.444	0.54	0.671	0.507	0.477	0.005045
ACKR4	0.739	1.142	1.119	3.8	2.792	6.657	5.58	4.846	4.74	0.017378
ACLY	0.831	1.151	1.018	0.713	0.358	1.748	1.987	1.098	1.788	0.559619
ACOT13	0.845	1.115	1.04	0.433	0.503	0.642	0.844	0.493	0.934	0.100171
ACOT9	0.909	0.972	1.119	0.464	0.528	0.5	0.694	0.482	0.596	0.005045
ACP2	0.996	0.992	1.012	0.612	0.633	0.579	0.836	0.865	0.907	0.071193
ACSL1	0.781	1.017	1.202	0.551	0.509	0.927	1.277	0.779	1.304	0.647519
ACSL3	0.927	0.987	1.086	0.44	0.351	0.441	0.837	0.567	0.585	0.021327
ACSL4	0.937	0.972	1.091	0.627	0.497	1.02	1.261	0.735	0.831	0.435041
ACTB	0.82	1.279	0.902	0.483	0.168	0.951	2.583	1.526	2.323	0.613899
ACTN1	0.835	1.266	0.898	0.402	0.17	0.834	1.67	1.196	1.592	0.819587
ACTN2	0.773	1.293	0.934	0.346	0.18	0.658	1.504	1.257	1.652	0.781106
ACTN4	0.829	1.266	0.905	0.342	0.152	0.708	1.451	1.204	1.563	0.744961
ACTR1A	0.91	1.262	0.829	0.691	0.283	1.617	2.453	1.273	1.926	0.5358
ACTR2	0.832	1.303	0.865	0.657	0.282	1.505	3.306	2.142	2.555	0.416406
ACTR3	0.87	1.249	0.882	0.649	0.313	1.444	3.063	2.112	2.115	0.443868
ACVR1	0.866	1.138	0.996	0.743	0.472	1.604	3.084	1.934	3.041	0.36788
ADA	0.967	1.032	1.001	3.145	2.021	6.31	1.12	0.731	0.929	0.410404
ADAM10	0.916	1.009	1.075	0.847	0.661	1.348	1.503	1.24	1.139	0.583097
ADAM17	0.743	1.428	0.829	0.845	0.511	1.387	1.341	1.005	1.849	0.645879
ADAM9	0.919	1.141	0.94	0.671	0.445	1.144	1.713	1.572	1.059	0.718749
ADGRE5	0.926	1.116	0.958	0.625	0.484	0.825	1.083	0.905	0.972	0.348875
AGA	0.713	1.043	1.244	0.813	0.931	0.409	1.184	0.736	0.749	0.41363
AGFG1	0.733	1.332	0.934	0.864	0.597	2.358	2.473	1.547	3.368	0.340932
AGK	0.91	1.059	1.032	0.381	0.341	1.346	1.787	0.811	1.498	0.814842
AGPS	0.926	0.901	1.173	0.322	0.273	0.294	0.593	0.408	0.391	0.005045
AHCY	0.7	1.181	1.119	0.807	0.737	1.896	1.704	1.474	1.778	0.359534
AHCYL1	0.639	1.486	0.874	0.806	0.378	2.382	2.83	1.405	2.876	0.380239
AHNAK	1.008	1.233	0.759	0.29	0.176	0.511	5.307	3.138	5.129	0.448089
AHNAK2	0.965	1.134	0.9	0.14	0.099	0.249	1.675	1.565	1.897	0.800175
AHSG	0.898	0.965	1.137	0.865	0.563	0.525	0.787	1.161	0.371	0.27653
AKAP12	0.884	1.175	0.941	1.556	0.767	3.293	1.811	1.336	1.888	0.298612
AKAP2	0.856	1.207	0.937	1.007	0.495	1.89	2.597	1.91	2.79	0.314777
AKR1B1	0.762	1.253	0.985	3.448	1.769	8.216	2.069	1.174	1.383	0.359534
AKR1C1	0.897	1.385	0.719	10.838	4.667	33.283	5.617	2.519	4.993	0.342358
AKR1C3	0.835	1.411	0.755	4.699	2.068	14.372	2.941	1.371	2.547	0.359534
ALCAM	0.878	1.229	0.893	0.584	0.242	1.071	3.62	1.98	3.342	0.461481
ALDH3A2	0.935	0.969	1.097	0.772	0.741	1.099	1.159	0.898	1.055	0.681166
ALDH7A1	0.951	0.979	1.07	0.501	0.502	0.645	1.368	0.947	1.116	0.555334
ALDH9A1	0.86	1.18	0.96	0.63	0.544	1.403	1.168	0.76	7.08	0.595977
ALDOA	0.907	1.106	0.987	0.999	0.5	1.935	1.979	1.385	1.823	0.36788
ALDOC	0.909	1.075	1.016	0.888	0.312	0.905	2.116	1.218	1.918	0.623843
ALG11	0.904	0.921	1.175	0.37	0.374	0.496	0.832	0.574	0.635	0.032192
ALG2	1.004	1.113	0.882	0.58	0.447	0.822	1.458	0.955	1.477	0.784818
ANKFY1	0.829	1.236	0.935	0.826	0.761	1.06	1.267	0.835	0.84	0.648751
ANKH	0.548	0.745	1.707	0.57	0.486	2.686	1.702	1.572	1.667	0.510323
ANKRD13A	0.845	1.183	0.972	0.389	0.248	0.58	1.207	0.698	0.786	0.271918
ANKRD30A	0.956	0.922	1.122	0.108	0.114	0.131	1.513	1.166	1.185	0.541597
ANO6	0.861	1.232	0.907	0.945	0.691	1.443	2.196	1.213	1.802	0.398457
ANPEP	0.951	1.107	0.942	0.823	0.727	1.11	1.632	1.35	1.531	0.495044
ANTXR1	0.882	1.171	0.947	0.435	0.29	0.776	1.927	1.478	2.106	0.709437
ANTXR2	0.907	1.11	0.983	0.74	0.55	1.426	1.438	1.206	1.757	0.572845
ANXA1	0.851	1.171	0.978	0.878	0.555	1.774	1.608	0.982	1.371	0.569321
ANXA11	0.704	0.943	1.353	0.659	0.454	1.374	1.619	0.954	1.198	0.789758
ANXA4	1.058	1.049	0.892	0.778	0.449	1.249	1.535	1.125	1.143	0.769432
ANXA5	0.879	1.182	0.939	0.854	0.463	1.628	1.641	1.036	1.478	0.587902
ANXA6	0.848	1.187	0.965	0.921	0.521	2.472	2.135	1.424	2.216	0.354026
ANXA7	0.969	1.115	0.916	0.662	0.406	1.035	1.496	0.975	1.073	0.74671
AP1B1	0.995	1.096	0.909	0.648	0.635	0.881	1.227	1.016	1.294	0.731308
AP1G1	0.972	1.089	0.939	0.617	0.595	0.793	1.13	1.023	0.896	0.376877
AP1M1	0.944	1.119	0.937	0.624	0.596	1.258	1.358	1.06	1.105	0.84238
AP1S1	0.899	1.06	1.041	0.651	0.566	0.709	0.971	0.933	0.761	0.14186
AP1S2	1.007	1.315	0.678	0.794	0.51	0.764	2.589	1.924	2.37	0.488804
AP2A1	0.946	1.261	0.794	0.383	0.198	0.946	7.588	4.551	6.888	0.371522
AP2A2	0.98	1.289	0.731	0.436	0.217	0.851	5.08	3.335	4.537	0.411353
AP2B1	0.959	1.147	0.894	0.401	0.307	0.781	5.574	3.252	5.07	0.408731
AP3B1	0.981	1.086	0.933	0.132	0.116	0.224	0.939	0.61	0.948	0.170102
AP3D1	1.041	1	0.959	0.193	0.123	0.283	0.746	0.468	1.071	0.135317
APLP2	0.959	1.043	0.998	0.873	0.888	0.97	1.218	1.366	1.101	0.607465
APMAP	0.955	0.914	1.131	0.422	0.402	0.5	0.857	0.682	0.767	0.054678
APOB	0.974	1.049	0.977	0.482	0.54	0.665	1.323	1.606	1.915	0.753215
APOD	0.991	0.899	1.11	1.854	1.906	2.12	1.334	2.032	2.006	0.013225
APOE	0.817	1.121	1.062	0.372	0.339	0.369	1.032	0.961	0.967	0.298612
APP	0.963	1.035	1.002	0.748	0.835	0.888	1.008	0.985	1.003	0.338301
APPL2	0.833	1.193	0.974	0.653	0.501	1.535	2.088	1.802	2.215	0.420845
ARCN1	1.002	1.026	0.971	0.349	0.195	0.665	1.066	0.974	0.777	0.285076
ARF3	0.914	1.018	1.068	0.909	0.717	1.792	1.504	1.095	1.346	0.458831
ARF4	0.951	1.099	0.95	0.508	0.437	0.79	1.083	0.85	1.092	0.36788
ARF6	0.816	1.317	0.868	1.44	0.603	3.642	3.72	2.074	3.809	0.219335
ARFGAP1	0.88	1.264	0.857	0.221	0.142	0.249	0.897	0.654	0.755	0.126923
ARHGAP1	0.934	1.137	0.929	0.562	0.466	0.995	1.193	0.938	1.127	0.580672
ARHGDIA	0.849	1.241	0.91	1.129	0.557	2.602	2.463	1.536	2.495	0.294067
ARL1	0.995	0.995	1.01	0.379	0.441	0.397	0.621	0.541	0.656	0.00485
ARL11	0.819	1.003	1.178	0.977	0.593	1.801	2.142	1.45	2.132	0.343029
ARL6IP5	0.856	0.912	1.231	0.688	0.719	0.961	1.094	0.803	0.855	0.36788
ARL8A	0.983	0.992	1.024	0.787	0.796	0.799	0.83	0.918	1.071	0.195542
ARL8B	0.978	1.016	1.006	0.883	0.797	0.862	0.933	0.935	0.981	0.112366
ARMCX3	0.891	0.95	1.159	0.603	0.656	0.876	1.096	0.72	0.773	0.237137
ARPC1B	0.904	1.241	0.855	0.682	0.469	1.528	3.19	2.009	2.711	0.383057
ARPC2	0.844	1.327	0.829	0.648	0.325	1.587	3.135	2.027	3.001	0.400594
ARPC3	0.85	1.351	0.799	0.611	0.373	1.304	3.689	1.988	3.086	0.42659
ARPC4	0.802	1.296	0.901	0.612	0.305	1.475	3.155	2.033	2.633	0.42791
ARPC5	0.892	1.191	0.917	0.641	0.41	1.539	3.081	2.004	2.357	0.407998
ARPC5L	1.154	1.134	0.712	0.421	0.256	1.004	2.41	1.443	2.133	0.636724
ARSA	0.967	1.034	0.999	0.617	0.686	0.815	0.95	0.991	1.101	0.362097
ARSB	1.016	0.976	1.008	0.555	0.578	0.494	0.928	1.06	0.984	0.292396
ASAH1	0.977	1.038	0.985	0.844	0.843	0.775	0.54	0.599	0.598	0.036812
ASPH	0.998	0.875	1.127	0.121	0.121	0.123	1.533	0.732	1.005	0.403234
ATAD3A	0.95	0.949	1.102	0.334	0.375	0.433	0.779	0.552	0.785	0.035193
ATAD3B	0.863	0.837	1.301	0.179	0.224	0.255	0.666	0.505	0.549	0.030022
ATG9A	0.906	1.195	0.899	0.82	0.701	1.043	1.319	1.295	1.441	0.626948
ATL3	0.969	0.902	1.129	0.511	0.428	0.649	1.071	0.733	0.817	0.18037
ATP11C	0.891	1.104	1.005	0.931	0.933	1.737	1.448	1.328	1.699	0.285029
ATP13A1	0.915	1.02	1.065	0.387	0.316	0.642	1.205	0.793	1.11	0.383183
ATP13A3	0.968	1.099	0.933	0.973	0.884	1.348	0.979	0.748	0.915	0.769432
ATP1A1	0.71	1.416	0.874	1.227	0.367	3.492	5.033	2.688	5.147	0.260138
ATP1B3	0.864	1.267	0.869	1.065	0.502	2.337	3.218	1.904	3.169	0.292412
ATP2A2	0.899	0.911	1.19	0.272	0.262	0.353	0.987	0.539	0.465	0.071049
ATP2B1	0.78	1.305	0.915	1.353	0.501	3.468	3.41	2.071	2.982	0.237137
ATP2B4	0.837	1.267	0.896	0.932	0.419	2.151	2.634	1.486	2.536	0.358403
ATP2C1	0.931	1.047	1.022	0.399	0.455	0.399	0.701	0.666	0.704	0.01602
ATP5F1C	0.908	0.891	1.201	0.317	0.322	0.388	0.811	0.453	0.507	0.02424
ATP5F1D	0.979	0.874	1.147	0.398	0.5	0.589	1.38	0.589	0.84	0.355486
ATP5F1E	0.959	1.001	1.04	0.411	0.458	0.5	0.842	0.55	0.597	0.01602
ATP5MF	0.901	0.97	1.128	0.368	0.413	0.393	0.755	0.489	0.617	0.014729
ATP5MG	1.05	0.928	1.021	0.404	0.355	0.357	1.044	0.56	0.473	0.074753
ATP5MK	0.971	0.944	1.085	0.463	0.448	0.513	1.05	0.617	0.76	0.114755
ATP5PB	0.926	0.901	1.173	0.399	0.446	0.497	0.772	0.55	0.598	0.016642
ATP5PD	0.928	0.879	1.193	0.34	0.343	0.375	0.799	0.498	0.415	0.020942
ATP5PO	0.888	0.923	1.189	0.317	0.321	0.308	0.836	0.434	0.413	0.024536
ATP6AP1	0.97	1	1.03	0.611	0.712	0.898	0.798	0.928	1.027	0.221913
ATP6V0A1	0.981	1.06	0.958	1.013	1.055	1.353	1.725	1.585	1.53	0.169243
ATP6V0A2	0.889	0.882	1.229	0.404	0.677	0.784	0.969	0.743	0.898	0.230977
ATP6V0C	1.037	0.957	1.006	0.619	0.586	0.614	0.899	0.79	0.709	0.027695
ATP6V0D1	0.959	1.034	1.007	0.413	0.696	0.775	0.605	0.805	0.691	0.029458
ATP6V1A	0.962	0.974	1.064	0.869	0.97	1.462	0.898	1.048	1.023	0.717371
ATP6V1B2	1.041	0.946	1.014	0.77	0.698	0.904	0.84	0.911	0.673	0.060593
ATP6V1C1	1.12	0.953	0.927	0.66	0.714	1.02	0.78	0.783	0.904	0.168139
ATP6V1D	0.981	1.021	0.997	0.816	0.877	1.13	1	0.933	1.175	0.797193
ATP6V1E1	0.945	1.037	1.018	0.775	0.783	0.958	0.924	0.938	1.038	0.302848
ATP6V1H	1	1.035	0.965	0.754	0.824	1.092	0.993	0.891	1.178	0.664412
ATP9A	0.988	1.074	0.937	1.008	0.948	1.242	1.679	1.555	1.782	0.250721
ATRAID	1.038	0.941	1.021	0.919	1.104	0.892	0.751	0.893	0.756	0.319512
AXL	0.976	1.125	0.9	0.511	0.739	1.408	2.142	1.582	6.517	0.495044
B2M	0.79	1.148	1.062	1.119	0.522	0.715	1.796	1.675	2.338	0.499526
B4GALT1	0.963	1.01	1.027	0.421	0.542	0.499	0.455	0.503	0.513	9.2e-05
B4GALT4	1.043	0.943	1.014	0.567	0.654	0.617	0.72	0.644	0.81	0.007642
B4GALT5	0.992	1.009	0.999	0.358	0.438	0.401	0.529	0.464	0.57	0.000485
BAG2	0.961	0.99	1.049	0.282	0.194	0.625	1.376	1.221	1.003	0.547723
BASP1	0.894	1.227	0.879	1.279	0.505	3.232	4.082	2.787	4.798	0.230977
BAX	0.784	1.202	1.014	0.335	0.3	0.724	0.943	0.567	0.617	0.114491
BCAP29	0.98	1.057	0.963	0.651	0.441	0.791	0.753	0.714	0.714	0.023729
BCAP31	0.907	0.933	1.16	0.267	0.241	0.333	1.061	0.605	0.568	0.115009
BCAR3	1.054	1.087	0.859	0.362	0.288	0.302	0.876	1.092	0.401	0.171589
BET1	0.957	1.027	1.016	0.716	0.697	0.896	0.788	0.713	0.84	0.019293
BLOC1S1	0.911	1.172	0.917	0.812	0.874	0.957	0.788	1.15	1.43	0.840239
BPNT2	0.951	0.98	1.07	0.301	0.251	0.174	0.71	0.57	0.226	0.01602
BRI3	1.093	0.845	1.062	0.8	0.578	0.697	1.046	1.445	0.568	0.564208
BSG	0.847	1.252	0.901	0.541	0.262	0.897	1.84	0.988	1.914	0.780111
BST1	0.92	1.08	1.001	4.377	4.463	5.428	1.52	1.495	1.704	0.186829
BZW2	0.838	1.14	1.022	0.431	0.316	0.778	1.087	0.848	0.98	0.34066
C1QBP	0.932	0.921	1.147	0.417	0.444	0.512	0.535	0.479	0.522	0.001354
C1QTNF5	0.985	0.988	1.027	0.897	1.124	1.267	1.402	1.256	1.403	0.202294
C4A	1.048	1	0.952	0.817	0.942	0.859	1.769	2.198	2.139	0.386556
CALD1	0.817	1.388	0.795	0.692	0.249	2.201	3.721	2.026	3.816	0.361874
CALHM5	0.783	1.321	0.896	0.569	0.342	1.141	1.881	1.21	2.2	0.642667
CALR	0.949	0.839	1.212	0.288	0.268	0.308	0.649	0.388	0.257	0.00934
CALU	0.972	0.908	1.12	0.492	0.5	0.701	0.709	0.646	0.662	0.010741
CAMK2D	0.892	1.241	0.867	0.35	0.143	1.611	3.326	1.821	3.231	0.474213
CAND1	0.852	1.252	0.896	0.811	0.406	2.237	2.669	1.616	2.636	0.359458
CANX	0.897	0.897	1.205	0.282	0.22	0.356	0.723	0.465	0.516	0.019304
CAP1	0.894	1.189	0.917	0.529	0.277	1.018	1.471	0.878	1.211	0.699843
CAPG	0.767	1.42	0.813	1.119	0.56	2.603	2.727	1.693	2.453	0.289615
CAPN1	0.843	1.424	0.732	1.213	0.416	1.864	2.846	1.344	1.867	0.383057
CAPN2	0.858	1.296	0.846	0.837	0.413	1.554	1.454	0.843	1.063	0.807742
CAPNS1	1.071	1.042	0.888	0.576	0.259	0.896	1.259	0.659	1.083	0.455692
CAPZA1	0.863	1.175	0.962	1.026	0.502	2.15	2.327	1.459	2.158	0.339707
CAPZA2	0.902	1.259	0.84	1.025	0.556	2.39	2.591	1.614	2.409	0.303915
CAPZB	0.826	1.275	0.899	1.173	0.491	2.832	2.908	1.703	2.451	0.289615
CASK	0.773	1.418	0.809	0.908	0.388	3.022	5.089	2.486	4.47	0.297728
CAT	0.871	1.156	0.973	0.552	0.325	0.447	0.695	0.659	0.934	0.0799
CAV1	0.857	1.159	0.984	1.239	1.299	1.854	1.719	1.317	1.483	0.06958
CAVIN1	0.922	1.189	0.89	0.458	0.367	1.044	4.361	3.301	3.654	0.395737
CAVIN3	0.848	1.183	0.969	0.751	0.447	1.675	2.759	2.473	2.794	0.349921
CCN1	1.064	1.019	0.917	0.193	0.163	0.127	0.97	1.132	0.383	0.213901
CCN2	1.208	0.883	0.909	0.553	0.575	0.435	1.464	1.599	0.717	0.713151
CCNY	0.825	1.137	1.038	0.854	0.521	1.548	1.799	1.026	1.734	0.531832
CCNYL1	0.899	1.24	0.861	0.829	0.601	1.605	2.453	1.606	2.178	0.364989
CCT2	0.924	1.059	1.016	0.508	0.304	1.192	1.415	0.866	1.383	0.77168
CCT3	0.833	1.178	0.989	0.457	0.247	1.399	1.719	0.934	1.51	0.800175
CCT5	0.907	1.151	0.943	0.679	0.392	1.444	1.692	0.993	1.643	0.675812
CCT6A	0.866	1.127	1.007	0.518	0.315	1.504	1.722	1.127	1.608	0.705711
CCT8	0.897	1.187	0.916	0.654	0.392	1.33	1.808	1.136	1.883	0.625576
CD109	0.875	1.139	0.985	0.426	0.411	0.548	0.654	0.614	0.612	0.008693
CD151	0.919	1.225	0.857	0.598	0.347	1.015	2.205	1.474	2.255	0.581478
CD248	0.893	1.17	0.937	0.299	0.278	0.333	0.502	0.448	0.344	0.002661
CD276	0.921	1.195	0.884	0.731	0.403	1.344	2.319	1.561	2.414	0.461949
CD302	1.081	1.024	0.895	1.254	1.14	1.78	1.185	1.309	1.543	0.127314
CD44	0.935	1.176	0.889	0.831	0.379	1.687	2.754	1.758	2.129	0.393459
CD46	0.872	1.158	0.971	0.688	0.391	1.123	1.488	1.152	1.167	0.841507
CD47	0.849	1.196	0.956	1.569	1.149	2.565	2.475	1.612	2.433	0.100925
CD59	0.938	1.183	0.879	0.858	0.457	0.796	1.856	1.7	1.007	0.718749
CD63	1.002	0.972	1.027	1.071	0.98	1.096	0.999	1.257	1.143	0.3122
CD68	1.36	0.894	0.746	0.848	1.044	0.783	1.333	1.757	0.639	0.753054
CD81	0.889	1.239	0.872	0.875	0.473	1.606	2.422	1.269	1.919	0.443868
CD82	0.829	1.14	1.031	1.889	1.592	3.163	1.984	1.223	1.877	0.130162
CD9	0.91	1.231	0.858	0.812	0.33	1.503	4.925	2.604	4.283	0.359534
CD99	0.842	1.082	1.075	0.732	0.414	1.105	2.213	1.416	1.814	0.562682
CDC37	0.837	1.174	0.989	0.609	0.376	1.027	1.611	1.112	1.59	0.780246
CDC42	0.881	1.279	0.84	0.915	0.395	1.51	3.28	1.851	2.491	0.383057
CDC42EP1	0.82	1.249	0.931	0.653	0.326	1.678	2.234	1.614	2.929	0.449219
CDC42EP3	1.041	1.244	0.715	0.887	0.448	1.553	3.558	2.292	4.023	0.354026
CDCP1	0.908	1.198	0.894	0.42	0.248	0.754	0.86	0.565	0.908	0.158496
CDH11	0.792	1.285	0.923	0.604	0.404	1.315	1.89	1.415	1.23	0.682182
CDH13	0.996	1.006	0.998	0.911	0.397	0.979	1.53	1.231	0.426	0.719582
CEMIP	1.011	1.069	0.92	0.28	0.188	0.327	1.559	1.444	1.434	0.721804
CFAP100	1.024	0.957	1.019	1.853	2.175	2.411	1.177	1.597	1.951	0.050855
CFL1	0.851	1.288	0.861	1.037	0.468	2.203	3.409	2.348	2.958	0.289615
CFL2	0.849	1.251	0.899	0.91	0.432	1.636	2.366	1.68	2.109	0.380962
CHCHD3	0.839	1.028	1.134	0.309	0.339	0.451	0.89	0.436	0.438	0.032192
CHMP6	0.759	1.229	1.012	0.801	0.773	1.954	2.327	1.609	2.426	0.312896
CKAP4	0.958	0.886	1.156	0.094	0.094	0.122	1.11	0.757	0.737	0.209834
CLCN7	0.99	1.002	1.008	0.852	0.882	0.984	0.984	1.011	1.169	0.73102
CLDN11	0.951	1.078	0.971	1.701	1.655	2.67	1.076	0.762	1.193	0.359093
CLIC1	0.866	1.232	0.902	0.926	0.418	1.767	2.125	1.373	1.665	0.443438
CLIC4	0.906	1.235	0.859	1.544	0.556	3.366	4.441	2.536	3.759	0.203628
CLINT1	1.02	1.118	0.861	0.585	0.735	0.904	0.931	0.96	1.075	0.385327
CLMP	0.909	1.167	0.924	1.158	0.403	2.009	2.588	1.656	2.388	0.319512
CLN5	0.995	0.979	1.026	0.42	0.437	0.452	0.425	0.498	0.567	0.000163
CLPTM1L	0.917	0.923	1.16	0.321	0.277	0.474	1.011	0.554	0.756	0.120058
CLTA	0.858	1.219	0.923	0.743	0.586	1.551	2.513	1.99	2.479	0.358403
CLTB	0.999	1.046	0.954	0.841	0.589	1.502	1.979	1.844	1.352	0.414083
CLTC	0.891	1.178	0.931	0.713	0.482	1.462	2.248	1.602	1.848	0.455642
CNIH4	0.898	1.089	1.013	0.493	0.42	0.54	0.706	0.674	0.725	0.015156
CNN2	0.893	1.145	0.961	0.759	0.276	1.386	1.757	1.034	1.448	0.718749
CNN3	0.81	1.252	0.939	1.201	0.289	2.092	2.887	1.57	1.607	0.387769
CNP	0.89	1.232	0.878	0.973	0.468	2.33	2.862	1.673	2.638	0.319512
CNPY2	0.926	0.896	1.178	0.288	0.352	0.334	0.861	0.629	0.515	0.041424
COL10A1	1.024	1.094	0.882	1.936	2.315	2.081	4.781	5.035	5.758	0.11063
COL12A1	1.037	0.929	1.034	0.167	0.135	0.188	2.324	1.91	2.191	0.756095
COL1A1	0.993	0.954	1.053	0.235	0.208	0.208	0.567	0.589	0.532	0.011216
COL1A2	0.978	0.963	1.058	0.229	0.208	0.215	0.629	0.592	0.647	0.021823
COL2A1	0.979	1.066	0.955	0.538	0.567	0.612	0.931	1.064	1.077	0.349921
COL3A1	0.982	0.928	1.09	0.385	0.376	0.414	1.029	1.069	0.586	0.230441
COL5A1	0.973	0.959	1.069	0.257	0.142	0.126	1.33	1.314	1.384	0.587902
COL6A1	0.972	0.905	1.123	0.461	0.46	0.577	0.498	0.436	0.39	0.00131
COL6A2	0.968	0.939	1.093	0.383	0.392	0.445	0.541	0.432	0.408	0.00044
COL6A3	0.943	0.964	1.093	0.264	0.26	0.296	0.556	0.443	0.418	0.00267
COL8A1	1.098	0.985	0.917	0.458	0.49	0.381	4.492	3.679	4.628	0.415113
COMMD1	0.864	1.155	0.98	0.501	0.566	1.09	1.031	0.992	1.271	0.65456
COMT	0.955	0.978	1.067	0.381	0.341	0.418	0.716	0.572	0.518	0.008349
COPA	0.974	1.107	0.919	0.278	0.171	0.604	1.32	0.99	1.184	0.504705
COPB1	0.944	1.166	0.889	0.309	0.226	0.635	1.314	0.96	1.283	0.547546
COPB2	0.971	1.142	0.887	0.239	0.212	0.684	1.285	0.89	1.36	0.547546
COPE	1.134	0.877	0.989	0.3	0.281	0.458	1.038	0.668	0.989	0.225968
COPG1	0.959	1.121	0.921	0.294	0.171	0.605	1.196	0.847	1.089	0.378548
CORO1B	0.752	1.457	0.79	0.88	0.371	2.71	3.883	2.591	3.741	0.294067
CORO1C	0.905	1.214	0.881	0.402	0.222	0.899	2.745	2.366	2.877	0.520475
COTL1	0.937	1.247	0.816	0.934	0.527	2.347	3.025	1.949	3.189	0.298612
COX4I1	0.879	0.996	1.125	0.593	0.637	0.756	0.779	0.563	0.593	0.015752
COX6B1	1.04	0.916	1.044	0.5	0.363	0.543	1.138	0.769	0.63	0.177056
COX6C	1.007	0.974	1.019	0.564	0.528	0.68	0.53	0.499	0.517	0.00052
CPD	1.018	1.014	0.968	0.472	0.49	0.49	0.768	0.847	0.87	0.071467
CPOX	0.88	0.983	1.137	0.597	0.609	0.828	0.931	0.494	0.607	0.076518
CPQ	0.986	1.012	1.002	1.673	1.847	1.762	1.05	1.204	1.234	0.148922
CPT1A	0.958	1.013	1.028	0.362	0.255	0.412	2.075	1.176	1.308	0.785625
CRIM1	0.944	1.081	0.975	0.244	0.182	0.19	0.665	0.8	0.511	0.040574
CRIP2	0.946	1.265	0.789	1.281	0.37	2.744	6.969	4.968	7.561	0.267112
CROCC	0.816	1.24	0.945	0.35	0.122	0.896	4.538	3.051	5.374	0.432122
CRTAP	0.804	0.767	1.43	0.322	0.334	0.311	0.994	0.695	0.401	0.154011
CRYAB	0.957	1.132	0.911	2.183	1.015	4.601	4.335	3.296	5	0.108663
CSNK1G3	1.047	1.201	0.753	0.532	0.504	1.295	2.505	2.123	2.982	0.426069
CSPG4	0.827	1.248	0.925	0.302	0.174	0.49	0.795	0.573	0.702	0.069925
CSRP1	0.826	1.351	0.823	1.635	0.491	3.725	4.751	3.097	3.548	0.189608
CSTF2	0.685	1.342	0.973	1.418	1.249	3.313	3.571	2.55	3.942	0.128646
CTBS	1.068	1	0.932	0.409	0.427	0.392	0.527	0.555	0.646	0.003239
CTHRC1	0.933	0.913	1.154	0.276	0.259	0.304	0.363	0.323	0.285	0.000384
CTNNA2	0.923	1.061	1.017	0.434	0.267	0.913	2.452	1.648	2.169	0.612631
CTNS	1.033	1.002	0.966	1.424	1.582	1.56	0.996	1.065	1.352	0.158632
CTSA	1.042	0.968	0.99	0.826	0.793	0.744	0.747	0.859	0.702	0.008349
CTSB	1.003	0.975	1.022	1.117	1.08	0.968	0.691	0.883	0.594	0.488804
CTSC	1.029	0.988	0.983	0.265	0.343	0.248	0.199	0.225	0.177	6e-05
CTSD	1.017	0.961	1.022	0.656	0.651	0.611	0.529	0.618	0.551	0.000485
CTSK	1.041	0.928	1.031	0.755	0.704	0.86	0.445	0.606	0.455	0.040238
CTSL	1.059	1.024	0.917	1.152	1.2	1.117	0.644	0.626	0.737	0.631633
CTSZ	1.024	0.92	1.057	0.341	0.381	0.333	0.52	0.709	0.633	0.011897
CTTN	0.84	1.235	0.924	0.622	0.259	1.442	2.534	1.81	2.735	0.461481
CYB5B	0.912	0.925	1.163	0.448	0.459	0.531	0.698	0.597	0.63	0.009611
CYB5R1	0.905	0.919	1.176	0.466	0.489	0.595	0.758	0.507	0.686	0.017847
CYB5R3	0.925	0.961	1.114	0.678	0.579	0.799	1.137	0.798	0.858	0.285029
CYC1	0.977	0.988	1.035	0.49	0.448	0.433	0.63	0.398	0.447	0.000708
CYP51A1	0.919	0.862	1.219	0.475	0.588	0.729	0.754	0.676	0.701	0.037652
DAB2	0.867	1.276	0.857	0.377	0.216	0.952	3.757	2.272	3.737	0.474213
DAG1	0.868	1.24	0.893	0.495	0.319	0.853	1.851	1.29	1.862	0.739645
DAGLB	1.04	1.168	0.793	0.501	0.361	0.647	0.954	0.78	1.127	0.3122
DBN1	0.92	1.226	0.854	1.045	0.628	1.798	2.11	2.049	2.219	0.281428
DCBLD2	0.831	1.232	0.937	1.555	0.971	2.727	2.016	1.837	2.37	0.129369
DCN	1.075	0.939	0.986	2.08	0.636	2.95	3.411	2.573	3.535	0.133648
DCTN2	0.834	1.233	0.933	0.863	0.406	1.991	2.078	1.313	2.006	0.427126
DCTN3	0.78	1.259	0.96	0.712	0.301	1.276	1.203	1.192	1.221	0.819587
DDAH1	0.818	1.345	0.837	2.868	1.015	8.232	5.424	3.033	4.979	0.167832
DDAH2	0.892	1.471	0.637	1.627	0.662	4.996	7.58	4.024	7.771	0.204697
DDR2	0.942	1.092	0.966	0.472	0.396	0.853	0.938	0.863	1.096	0.33809
DECR1	0.83	0.842	1.329	0.429	0.491	0.537	0.56	0.424	0.441	0.017603
DHCR7	0.947	0.932	1.121	0.49	0.409	0.578	0.891	0.654	0.807	0.065704
DHRS7B	0.899	0.867	1.234	0.281	0.326	0.65	0.799	0.519	0.328	0.040937
DIPK1A	1.077	0.871	1.052	0.409	0.316	0.466	0.552	0.463	0.626	0.005083
DLG1	0.844	1.331	0.826	0.52	0.323	1.161	2.023	1.159	2.815	0.607946
DLGAP4	0.784	1.29	0.926	0.69	0.325	1.61	2.492	1.245	1.884	0.534249
DLST	0.84	0.903	1.257	0.478	0.487	0.513	0.828	0.43	0.41	0.032175
DNAJA2	0.999	1.086	0.914	0.182	0.19	0.624	1.447	1.857	2.104	0.796634
DNAJC13	0.895	1.187	0.918	0.251	0.171	0.511	1.877	1.705	1.985	0.785184
DNAJC5	0.884	1.121	0.996	0.781	0.653	1.437	1.361	1.096	1.769	0.556462
DNASE2	1.041	0.922	1.038	0.687	0.563	0.538	0.547	0.761	0.505	0.007443
DPM1	0.893	0.94	1.168	0.219	0.255	0.348	1.037	0.609	0.678	0.127314
DPP4	0.881	1.146	0.973	2.72	1.98	5.486	0.75	0.479	0.653	0.488804
DPP7	1.011	1.034	0.955	0.626	0.499	0.587	0.76	0.781	0.82	0.024254
DPYSL2	0.844	1.282	0.874	1.842	0.721	4.65	4.509	2.643	4.878	0.171589
DRAM2	1.012	0.87	1.118	0.679	0.7	0.776	0.654	0.808	0.697	0.01602
DSTN	0.887	1.252	0.862	1.336	0.69	3.494	3.466	2.372	3.176	0.192489
DYNC1H1	0.824	1.293	0.883	0.423	0.174	1.647	2.329	1.417	2.323	0.564872
ECE1	0.876	1.143	0.98	1.574	1.49	1.915	2.353	2.136	2.241	0.021327
ECH1	1.037	0.837	1.126	0.415	0.394	0.416	1.192	0.614	0.619	0.181249
ECHS1	1.042	0.799	1.159	0.466	0.454	0.47	0.707	0.542	0.349	0.013498
EEA1	0.833	1.144	1.023	0.751	0.733	0.887	0.979	0.8	0.922	0.225079
EEF1A1	0.949	1.227	0.824	0.462	0.24	1.247	2.298	1.561	1.968	0.602126
EEF1B2	0.993	1.103	0.904	0.153	0.144	0.191	1.547	0.947	1.391	0.564208
EEF1G	1.065	1.048	0.886	0.118	0.159	0.194	1.813	0.975	1.527	0.669648
EEF2	0.8	1.336	0.865	1.012	0.423	2.414	2.663	1.731	2.574	0.319512
EGFR	0.867	1.228	0.905	1.047	0.674	2.107	2.346	1.621	2.53	0.285029
EHBP1L1	0.913	1.329	0.758	0.674	0.29	0.751	2.095	0.988	1.851	0.752947
EHD1	0.746	1.358	0.896	1.913	0.665	5.015	3.649	1.995	3.438	0.213534
EHD2	0.799	1.255	0.945	0.738	0.327	1.63	1.708	0.97	1.401	0.699482
EHD4	0.741	1.446	0.813	1.339	0.548	4.343	3.193	1.897	3.837	0.26192
EIF3H	0.933	1.221	0.846	0.209	0.157	0.249	1.978	1.297	1.696	0.793851
EIF4G1	0.911	1.114	0.975	0.254	0.192	0.51	1.676	1.044	1.509	0.713151
EIF4H	1.199	0.775	1.026	0.446	0.173	0.372	0.436	0.421	0.34	0.006913
EIF5A	0.796	1.283	0.921	1.134	0.193	2.536	2.741	1.55	2.994	0.353673
EIF6	1.055	1.035	0.91	0.622	0.455	0.711	0.732	1.018	0.526	0.102127
ELAPOR2	1.033	1.028	0.938	1.325	1.306	1.838	1.634	1.287	1.578	0.036626
EMP3	0.951	1.256	0.793	0.886	0.474	1.455	2.747	1.345	2.028	0.443868
ENDOD1	0.894	1.084	1.022	0.531	0.45	0.695	0.67	0.518	0.539	0.006698
ENG	0.845	1.252	0.903	0.716	0.279	1.235	2.56	1.39	1.719	0.579303
ENO1	0.875	1.205	0.919	1.264	0.659	2.726	3.002	1.868	2.771	0.225403
ENPP1	0.822	1.252	0.926	0.129	0.081	0.253	2.187	1.364	2.065	0.837489
ENPP4	0.947	1.01	1.043	0.875	0.942	1.057	0.121	0.119	0.151	0.267846
EPB41L1	0.726	1.688	0.586	1.2	0.415	3.416	2.339	1.284	2.6	0.359534
EPB41L2	0.809	1.389	0.802	1.56	0.455	4.949	6.509	3.563	6.355	0.20802
EPB41L3	0.729	1.528	0.743	1.663	0.453	4.721	7.698	3.606	7.24	0.225403
EPDR1	1.012	0.94	1.049	0.218	0.217	0.248	0.235	0.22	0.275	1.1e-05
EPHX1	0.937	0.983	1.08	0.78	0.607	1.034	1.074	0.61	0.807	0.3122
EPN1	0.854	1.276	0.87	0.877	0.593	1.196	1.827	1.117	1.707	0.547546
EPS15L1	0.893	1.389	0.718	1.513	0.667	4.014	5.435	3.254	5.81	0.199211
ERBIN	0.883	1.262	0.855	0.827	0.486	1.638	2.753	1.598	2.721	0.379915
ERGIC1	1.005	0.943	1.052	0.287	0.327	0.308	0.676	0.603	0.602	0.014395
ERLEC1	1.073	0.944	0.983	0.414	0.393	0.469	0.817	0.686	0.819	0.050855
ERLIN1	0.898	0.894	1.209	0.431	0.384	0.669	1.056	0.68	0.682	0.159077
ERLIN2	0.913	0.977	1.11	0.391	0.365	0.623	1.026	0.679	0.919	0.189283
ERO1A	0.95	0.889	1.161	0.488	0.454	0.58	0.715	0.477	0.597	0.009312
ERP29	0.964	0.901	1.136	0.435	0.424	0.51	0.876	0.659	0.606	0.034789
ERP44	0.988	0.996	1.015	0.334	0.275	0.243	0.831	0.664	0.516	0.035193
ESYT1	0.912	0.955	1.133	0.421	0.314	0.733	1.056	0.76	0.902	0.250721
ETFB	0.916	0.941	1.143	0.488	0.512	0.542	0.747	0.519	0.573	0.008186
EXOC3L4	1.002	1.015	0.983	0.266	0.277	0.266	0.599	0.688	0.681	0.023729
F3	0.851	1.169	0.98	0.622	0.415	0.816	0.529	0.356	0.407	0.027695
FAM114A1	0.939	1.109	0.952	0.484	0.34	0.684	0.842	0.596	0.721	0.043898
FAM162A	0.919	0.913	1.168	0.381	0.401	0.476	0.537	0.422	0.423	0.001951
FAM177A1	1.014	1.001	0.985	0.501	0.547	0.616	0.961	0.869	0.929	0.170365
FAM234A	0.852	1.291	0.857	0.917	0.378	2.314	2.539	1.669	2.855	0.349832
FAM3C	0.966	0.968	1.066	0.475	0.542	0.447	0.787	0.814	0.626	0.027644
FAM91A1	1.158	1.052	0.79	0.171	0.155	0.171	1.877	1.847	2.145	0.806885
FAM98A	0.984	0.935	1.081	0.429	0.369	0.862	1.867	1.131	1.813	0.770825
FAP	0.952	1.064	0.984	0.858	0.737	1.272	0.961	0.841	0.924	0.598541
FAS	0.857	1.183	0.96	0.815	0.052	1.889	2.028	1.082	2.31	0.562682
FASN	0.821	1.304	0.875	0.896	0.424	2.624	3.14	1.87	3.251	0.315274
FAT1	0.881	1.2	0.92	0.313	0.224	0.677	2.058	1.433	2.261	0.730518
FCGRT	0.89	1.254	0.856	1.793	1.303	2.001	1.351	1.301	1.403	0.100482
FERMT2	0.862	1.405	0.733	0.52	0.172	2.093	6.365	3.344	6.687	0.354026
FGF2	0.963	1.09	0.947	0.873	0.539	0.976	1.707	1.047	1.183	0.756095
FH	0.937	0.953	1.11	0.474	0.396	0.5	1.185	0.636	0.787	0.213812
FHL2	0.993	1.142	0.865	1.285	0.617	1.99	2.269	1.542	1.573	0.289615
FKBP10	0.976	0.871	1.153	0.429	0.445	0.443	1.143	0.868	0.749	0.247093
FKBP1A	0.754	0.912	1.334	0.76	0.436	1.285	1.24	0.982	1.377	0.820567
FKBP7	0.903	0.884	1.213	0.189	0.145	0.171	0.865	0.88	0.775	0.170365
FKBP9	0.963	0.927	1.111	0.797	0.888	1.035	0.914	0.775	0.74	0.21494
FLNA	0.859	1.283	0.858	0.653	0.239	1.956	2.979	1.743	2.783	0.408977
FLNB	0.781	1.413	0.805	2.79	0.977	6.127	5.157	3.014	4.951	0.12319
FLNC	0.932	1.117	0.951	0.916	0.621	1.469	1.302	0.96	1.306	0.646366
FLOT1	0.908	1.132	0.96	1.154	0.958	1.756	1.623	1.221	1.505	0.201957
FLOT2	0.906	1.005	1.089	1.62	1.853	2.689	0.974	0.941	1.08	0.355759
FLRT2	0.861	1.208	0.932	0.448	0.204	1.035	2.301	1.483	2.213	0.632797
FN1	0.995	0.954	1.05	0.341	0.347	0.333	0.668	0.674	0.636	0.016624
FREM2	0.875	1.113	1.012	0.827	0.804	1.156	0.984	0.873	1.065	0.640856
FSTL1	1.066	0.928	1.006	0.468	0.46	0.438	0.848	0.799	0.35	0.04382
FTH1	1.067	0.934	1	1.032	0.947	0.969	0.994	1.38	1.242	0.495044
FTL	1.017	1.001	0.982	1.313	1.469	1.189	1.529	1.669	1.823	0.037757
FUCA1	1.001	1.023	0.976	0.346	0.338	0.35	1.149	1.246	1.418	0.588718
FUCA2	0.951	1.075	0.973	0.444	0.354	0.614	1.202	1.029	1.281	0.547171
FYCO1	1	1.099	0.901	0.628	0.756	0.812	0.936	0.942	1.196	0.443868
FZD1	0.845	1.245	0.911	0.529	0.202	1.23	2.208	1.383	2.634	0.583097
FZD4	0.988	1.12	0.891	1.072	0.894	1.129	1.031	1.029	1.21	0.525113
G6PD	0.82	1.063	1.117	1.074	0.669	2.457	2.544	1.501	2.223	0.288218
GAA	0.977	1.05	0.973	2.949	3.286	3.734	2.235	2.422	2.67	0.009312
GABARAPL2	1.095	1.008	0.896	0.985	1.057	1.229	1.831	1.938	2.285	0.253702
GALNS	1.005	0.948	1.047	0.649	1.077	0.955	0.922	1.086	1.366	0.818611
GALNT10	1.048	0.903	1.049	0.263	0.232	0.55	0.474	0.744	0.733	0.035666
GALNT2	0.934	0.977	1.089	0.257	0.303	0.243	0.387	0.366	0.333	0.000168
GALNT5	0.951	1.058	0.991	0.3	0.377	0.398	1.204	1.057	1.16	0.454536
GANAB	0.969	0.923	1.108	0.44	0.398	0.459	0.944	0.592	0.596	0.044488
GAPDH	1.011	1.024	0.965	0.697	0.511	0.855	1.664	1.537	1.805	0.631245
GARS1	0.825	1.144	1.03	0.542	0.363	1.007	1.446	0.892	1.359	0.753054
GAS6	1.018	0.983	0.999	0.393	0.358	0.556	1.028	0.94	1.146	0.356507
GATD3B	1.372	0.876	0.753	0.445	0.87	0.573	0.64	0.801	0.718	0.172816
GBA	1.013	0.97	1.017	0.853	0.851	0.905	0.899	0.955	1.006	0.134974
GBE1	0.88	1.224	0.895	2.369	0.971	6.322	3.443	1.847	3.456	0.222895
GDI2	0.92	1.215	0.865	1.189	0.626	2.397	2.905	1.982	2.466	0.237137
GGH	0.993	0.939	1.068	0.314	0.327	0.35	0.53	0.635	0.687	0.011955
GIPC1	0.885	1.157	0.958	0.759	0.511	1.534	2.618	1.812	2.548	0.376877
GLA	1.035	0.975	0.99	0.419	0.459	0.414	0.592	0.618	0.635	0.003677
GLB1	1.041	0.985	0.975	0.685	0.693	0.676	0.832	0.872	0.833	0.022516
GLIPR2	0.896	1.224	0.88	1.254	0.733	1.86	2.396	2.025	2.367	0.207474
GLMP	1.039	0.951	1.011	0.424	0.342	0.412	0.873	0.89	0.615	0.087275
GLS	0.921	0.876	1.203	0.177	0.204	0.146	0.663	0.287	0.212	0.010323
GLT8D1	1.004	0.977	1.019	0.368	0.417	0.372	0.715	0.708	0.769	0.030229
GM2A	1.022	0.928	1.05	1.128	1.11	1.071	0.613	0.824	0.883	0.644149
GNA11	0.842	1.275	0.883	1.055	0.553	2.287	3.332	2.02	3.188	0.286951
GNA13	0.747	1.356	0.897	0.862	0.39	1.92	3.799	1.886	3.472	0.356507
GNAI2	0.867	1.172	0.961	0.553	0.341	0.955	2.193	1.599	1.519	0.664412
GNAI3	0.939	1.135	0.926	0.735	0.567	1.144	1.586	1.292	1.734	0.586586
GNAQ	0.675	1.45	0.876	1.421	0.544	4.045	5.484	2.924	5.448	0.221913
GNB1	0.8	1.235	0.965	0.89	0.489	1.823	3.035	1.706	2.294	0.359458
GNB4	0.978	1.226	0.795	0.962	0.285	1.264	2.696	1.801	1.02	0.571466
GNG12	0.925	1.254	0.821	1.104	0.905	1.195	4.787	1.746	2.334	0.386632
GNS	1.035	0.969	0.996	0.652	0.782	0.685	0.541	0.67	0.627	0.00485
GOLGA1	0.906	1.097	0.997	0.579	0.694	0.611	0.851	0.799	1.155	0.267532
GOLGA2	1.022	1.004	0.975	0.167	0.194	0.249	0.988	0.772	0.882	0.187276
GOLGA4	1.085	1.014	0.9	0.202	0.163	0.198	0.955	0.869	1.168	0.309127
GOLIM4	0.978	1.151	0.871	0.334	0.417	0.16	0.762	0.468	0.755	0.04544
GOLPH3	0.969	0.982	1.049	0.398	0.48	0.558	0.84	0.839	0.967	0.148128
GOLT1B	1.02	0.985	0.995	0.173	0.186	0.182	0.855	0.648	0.512	0.050855
GPC1	0.844	1.227	0.929	0.126	0.093	0.162	0.479	0.332	0.447	0.008686
GPNMB	1.014	0.952	1.034	1.147	1.175	1.106	0.52	0.572	0.629	0.543565
GPR108	1.115	1.062	0.823	0.324	0.518	0.419	0.698	0.742	0.799	0.054678
GPR176	0.942	1.16	0.899	0.668	0.467	1.018	1.632	1.251	1.592	0.709846
GPX8	0.94	0.936	1.124	0.347	0.347	0.421	0.875	0.718	0.713	0.068678
GREM1	1.105	0.863	1.032	0.153	0.129	0.104	1.049	0.992	0.414	0.197788
GRN	1.122	0.897	0.981	0.898	0.818	0.66	1.118	1.845	0.412	0.793851
GSN	0.776	1.316	0.907	1.355	0.641	3.149	2.349	1.272	2.027	0.312744
GSTK1	0.997	0.867	1.137	0.501	0.53	0.565	0.661	0.588	0.597	0.00485
GSTO1	0.895	1.122	0.984	0.769	0.489	1.465	1.479	1.033	1.307	0.705711
GSTP1	0.977	1.038	0.985	1.018	0.769	1.442	2.034	1.749	2.132	0.286968
GUSB	0.951	0.975	1.073	0.949	1.033	1.272	1.04	1.129	1.496	0.359534
GYG1	0.941	1.048	1.011	0.639	0.463	1.396	0.968	0.679	1.003	0.559507
HACD3	0.948	0.958	1.094	0.516	0.473	0.706	0.965	0.745	0.772	0.097214
HADH	0.799	0.932	1.27	0.574	0.686	0.926	0.959	0.477	0.549	0.191395
HADHA	0.911	0.888	1.202	0.513	0.553	0.601	0.888	0.587	0.563	0.036609
HADHB	0.914	0.878	1.208	0.522	0.59	0.654	0.898	0.612	0.593	0.045207
HAS2	0.916	1.151	0.933	0.664	0.721	1.022	1.624	1.292	1.989	0.564208
HDLBP	0.952	0.938	1.109	0.039	0.026	0.033	1.549	1.08	1.177	0.504705
HEXA	1.028	0.937	1.036	0.596	0.654	0.628	0.505	0.591	0.603	0.00052
HEXB	1.001	0.998	1.001	0.5	0.562	0.468	0.526	0.597	0.62	0.000334
HFE	1.003	1.107	0.89	0.685	0.626	0.974	1.114	1.088	1.077	0.631245
HGS	0.878	1.085	1.037	0.57	0.594	0.705	1.291	1.048	1.001	0.547171
HGSNAT	1.058	0.932	1.009	0.825	1.052	1.068	0.988	1.062	1.29	0.63757
HIBADH	0.886	0.942	1.172	1.209	0.82	1.109	1.006	0.703	0.81	0.674046
HK1	0.919	0.943	1.139	0.46	0.521	0.566	0.639	0.407	0.435	0.004705
HLA-A	0.916	1.186	0.898	1.373	0.801	2.659	2.997	1.92	2.941	0.182858
HLA-B	0.826	1.201	0.973	0.494	0.274	0.896	1.092	0.687	1.151	0.41343
HLA-C	0.918	1.12	0.962	0.274	0.229	0.406	1.231	0.903	1.126	0.393748
HLA-G	0.811	1.095	1.093	0.983	0.593	2.993	1.744	1.636	2.434	0.338829
HLA-H	1.213	1.474	0.313	0.546	0.175	2.016	18.665	17.706	27.729	0.316648
HM13	0.922	0.966	1.112	0.341	0.334	0.408	0.729	0.5	0.542	0.010287
HMGCL	0.953	0.924	1.123	0.545	0.578	0.651	0.752	0.568	0.653	0.007443
HMOX1	0.943	0.962	1.096	0.855	0.891	0.911	0.52	0.325	0.387	0.168718
HOMER1	0.93	1.11	0.96	0.234	0.333	0.363	0.851	0.8	0.917	0.155001
HOMER3	1.02	1.006	0.974	0.331	0.421	0.363	0.882	1.146	1.116	0.359093
HPX	0.97	0.966	1.063	0.747	0.758	0.789	1.064	1.34	1.426	0.801807
HRAS	0.879	1.225	0.895	0.792	0.347	1.492	2.924	1.709	2.32	0.42659
HSD17B10	0.944	0.915	1.141	0.301	0.311	0.363	0.852	0.575	0.561	0.034479
HSD17B12	0.966	0.949	1.086	0.496	0.518	0.658	0.842	0.605	0.722	0.021302
HSDL2	0.982	0.964	1.054	0.644	0.651	0.771	1.001	0.799	0.892	0.126923
HSP90AA1	0.882	1.148	0.97	0.542	0.174	1.769	1.775	1.217	1.901	0.63311
HSP90AB4P	0.895	1.337	0.768	0.528	0.233	1.589	1.417	1.458	5.264	0.565754
HSP90B1	0.946	0.794	1.26	0.271	0.296	0.357	1.059	0.574	0.462	0.117717
HSPA1B	0.873	1.119	1.007	0.616	0.468	1.211	1.987	1.424	1.86	0.564208
HSPA5	0.924	0.877	1.199	0.217	0.245	0.242	0.765	0.443	0.409	0.021291
HSPA8	0.876	1.19	0.934	0.395	0.262	0.73	1.915	1.145	1.272	0.800175
HSPB1	0.875	1.231	0.894	1.354	0.725	2.574	2.823	1.793	2.687	0.20422
HYOU1	0.942	0.828	1.231	0.226	0.254	0.302	0.696	0.437	0.396	0.01602
IARS2	0.936	0.951	1.113	0.521	0.476	0.61	0.834	0.608	0.656	0.017603
ICAM1	0.849	1.264	0.887	3.285	1.725	8.775	3.255	1.954	3.466	0.237554
IDUA	1.089	0.927	0.984	0.3	0.313	0.285	0.572	0.598	0.475	0.006822
IFI30	1.216	0.983	0.801	0.793	0.125	0.773	0.273	0.162	0.51	0.080047
IFNG	0.717	1.016	1.267	1.45	0.757	3.678	2.894	2.839	2.675	0.171589
IGF2R	1.001	1.042	0.957	0.42	0.384	0.47	0.425	0.482	0.401	6e-05
IGFBP3	1.024	1.026	0.95	0.253	0.244	0.296	1.119	1.213	0.969	0.392147
IGFBP7	0.989	0.93	1.081	0.239	0.241	0.311	0.583	0.621	0.764	0.028992
IKBIP	0.938	0.94	1.122	0.11	0.121	0.168	0.835	0.639	0.632	0.072254
IL13RA2	0.965	1.046	0.989	3.978	3.247	7.795	2.208	1.703	2.226	0.218142
IL6ST	0.99	1.078	0.932	1.032	0.804	1.528	2.309	1.929	1.934	0.25947
ILK	0.903	1.266	0.831	0.176	0.1	0.606	3.942	2.01	3.902	0.547546
ILVBL	0.971	0.979	1.05	0.501	0.393	0.627	0.771	0.635	0.715	0.01726
IPO5	0.875	1.163	0.962	0.597	0.442	0.953	1.288	0.781	0.942	0.485932
IPO7	0.804	1.223	0.973	0.429	0.315	0.813	1.256	0.736	1.124	0.462139
IPO9	0.794	1.357	0.848	0.629	0.375	1.345	1.014	0.845	1.388	0.750784
ISG15	0.92	1.153	0.927	0.239	0.283	0.43	0.831	0.489	0.825	0.072046
ISLR	0.869	1.091	1.039	0.521	0.376	0.515	1.036	0.785	0.596	0.126923
IST1	0.623	1.226	1.151	0.61	0.408	0.678	1.615	1.232	1.835	0.78229
ITFG1	0.991	0.995	1.014	1.075	1.073	1.468	1.821	1.735	1.649	0.132527
ITGA1	0.817	1.268	0.914	0.812	0.383	1.945	2.38	1.52	2.592	0.392147
ITGA11	0.921	1.171	0.908	0.408	0.222	0.812	3.543	2.189	3.76	0.494428
ITGA2	0.885	1.209	0.906	0.738	0.406	1.434	2.139	1.326	2.082	0.504705
ITGA3	0.872	1.17	0.958	0.504	0.275	0.974	1.005	0.704	0.918	0.312891
ITGA4	0.839	1.25	0.911	0.998	0.474	2.395	2.636	1.672	2.472	0.316638
ITGA5	0.902	1.152	0.946	0.716	0.444	1.149	1.302	0.912	1.038	0.699843
ITGA6	0.888	1.227	0.885	0.206	0.113	0.337	2.431	1.649	2.449	0.73102
ITGA7	0.733	1.071	1.197	5.532	3.054	11.629	1.71	1.158	1.818	0.349832
ITGAV	0.897	1.172	0.93	1.423	0.786	2.686	2.085	1.58	1.947	0.209224
ITGB1	0.884	1.116	1	0.694	0.398	1.227	1.59	1.086	1.415	0.750784
ITGB5	0.929	1.106	0.965	0.832	0.507	1.501	1.559	1.245	1.136	0.631245
ITGB7	0.846	1.126	1.028	0.759	0.616	1.783	1.226	1.137	1.541	0.580672
ITIH3	1.023	0.979	0.997	0.955	1.045	1.139	1.954	2.523	2.482	0.289615
ITM2B	1.018	1.027	0.955	0.567	0.507	0.617	1.494	1.569	1.299	0.83367
IVD	0.939	0.96	1.101	0.537	0.526	0.613	0.728	0.498	0.569	0.00485
JAK1	1.076	1.084	0.84	0.805	0.477	1.397	4.07	2.881	3.959	0.346558
JAM2	0.858	1.117	1.026	1.345	0.805	2.591	1.118	0.635	0.667	0.674346
JAM3	0.811	1.356	0.832	0.707	0.466	0.89	1.792	1.194	1.926	0.674046
KANK2	0.897	1.235	0.867	1.48	0.611	3.691	6.136	3.296	4.572	0.213681
KATNAL2	0.901	0.959	1.14	0.452	0.339	0.775	1.262	0.726	0.811	0.338301
KCNK2	1.416	0.683	0.901	0.505	0.576	0.564	1.241	1.06	1.322	0.662203
KDELR1	1.031	1.001	0.967	0.577	0.618	0.491	0.942	1.049	0.464	0.172896
KDELR3	1.026	0.999	0.975	0.474	0.449	0.39	1.099	0.922	0.967	0.301041
KIRREL1	0.882	1.161	0.957	0.678	0.247	1.781	2.419	1.407	1.879	0.509444
KRAS	0.843	1.403	0.753	1.035	0.277	3.451	4.768	2.95	5.268	0.275822
KTN1	1.024	0.83	1.146	0.121	0.111	0.106	1.177	0.744	0.756	0.237137
LAMC1	0.947	0.94	1.113	0.562	0.469	0.633	0.756	0.708	0.553	0.011528
LAMP1	1	1	1	1	1	1	1	1	1
LAMP2	0.993	0.979	1.028	0.823	0.844	0.929	0.836	0.933	1.017	0.157846
LAMTOR1	0.941	1.032	1.027	0.801	0.862	0.918	0.66	0.913	0.839	0.089128
LAMTOR2	1.074	0.929	0.997	0.731	0.697	0.622	0.956	0.876	0.969	0.172816
LAMTOR3	1.076	0.888	1.036	0.825	0.804	0.762	0.723	0.795	0.87	0.023475
LAPTM4A	1.004	1.008	0.988	0.667	0.758	0.888	1.397	1.792	1.84	0.556176
LASP1	0.839	1.339	0.822	1.99	0.683	3.973	5.177	3.105	4.336	0.157583
LDHA	0.896	1.205	0.9	1.793	0.852	4.133	3.435	2.243	3.718	0.157846
LDHAL6B	1.103	0.969	0.928	1.095	0.653	1.738	1.946	1.279	1.651	0.338301
LDHB	0.927	1.127	0.946	1.056	0.551	2.084	2.357	1.49	2.377	0.315274
LGALS1	0.909	1.251	0.841	1.14	0.485	1.638	4.949	2.941	3.912	0.312896
LGALS3	0.748	1.352	0.9	5.489	1.481	13.275	13.133	4.344	11.458	0.134912
LGMN	1.026	0.934	1.041	0.573	0.578	0.574	0.503	0.659	0.584	0.000485
LIMA1	0.802	1.308	0.891	0.872	0.43	1.731	2.167	1.696	2.112	0.385276
LIMS1	0.9	1.235	0.865	0.125	0.104	0.467	3.446	1.691	2.628	0.649923
LIN7C	0.662	1.35	0.987	0.97	0.237	2.937	4.574	2.457	4.259	0.302848
LIPA	1.013	0.981	1.005	0.587	0.605	0.579	0.651	0.776	0.813	0.010068
LMAN1	0.962	1.001	1.037	0.324	0.265	0.372	0.801	0.748	0.857	0.095639
LMAN2	1.008	0.972	1.02	0.374	0.375	0.401	0.8	0.819	0.772	0.070264
LMAN2L	0.992	1.095	0.914	0.334	0.404	0.556	0.901	0.764	0.839	0.115719
LMF2	0.969	0.909	1.122	0.278	0.271	0.337	0.784	0.622	0.579	0.029583
LMO7	0.86	1.204	0.936	0.433	0.257	0.836	1.741	1.436	1.825	0.763385
LNPEP	0.936	1.093	0.971	0.872	0.84	0.998	1.068	0.911	0.884	0.380962
LNPK	0.925	0.954	1.121	0.265	0.252	0.249	0.869	0.449	0.456	0.029583
LOX	0.962	1.092	0.946	0.333	0.303	0.298	0.73	0.605	0.622	0.021215
LOXL2	0.976	0.931	1.093	0.271	0.273	0.243	0.384	0.363	0.448	0.000485
LPAR1	0.699	1.396	0.905	2.045	1.35	4.546	4.898	3.141	3.177	0.103435
LPXN	0.892	1.227	0.881	1.184	0.549	3.782	3.846	2.091	4.51	0.254193
LRBA	0.948	1.08	0.972	0.594	0.432	0.981	1.501	1.159	1.528	0.800175
LRP1	0.944	1.08	0.976	1.179	1.075	1.458	1.237	1.259	1.117	0.108663
LRPAP1	0.926	1.041	1.033	0.388	0.368	0.498	1.008	0.714	0.874	0.157583
LRPPRC	0.888	0.908	1.204	0.376	0.418	0.418	0.957	0.607	0.565	0.068345
LRRC15	0.866	1.224	0.91	0.97	0.492	1.809	3.224	1.832	2.739	0.339707
LRRC32	0.824	1.26	0.916	3.345	1.276	6.678	3.565	2.63	3.949	0.132377
LRRN4CL	0.887	1.136	0.977	6.137	1.896	9.993	2.404	1.367	1.289	0.34066
LSS	1.07	0.987	0.944	0.663	0.626	0.883	1.055	0.888	1.004	0.338301
LUM	0.996	1.05	0.954	1.127	0.928	1.586	1.835	1.844	0.802	0.356507
M6PR	1.031	0.944	1.025	0.657	0.633	0.754	0.64	0.869	0.334	0.053756
MAN1A1	0.911	1.09	0.998	0.488	0.43	0.536	0.688	0.544	0.694	0.007796
MAN1B1	0.999	0.961	1.04	0.298	0.381	0.36	0.609	0.776	1.128	0.170365
MAN2A1	0.922	0.987	1.091	0.405	0.448	0.534	0.861	0.727	0.91	0.101394
MAN2B1	1.008	0.953	1.039	0.638	0.672	0.644	0.749	0.89	0.9	0.045207
MAN2B2	1.025	0.98	0.996	0.598	0.672	0.62	0.636	0.693	0.623	0.00015
MANBA	0.981	1.01	1.009	0.3	0.315	0.295	0.327	0.418	0.439	9.9e-05
MANF	0.977	0.895	1.128	0.157	0.205	0.253	0.774	0.618	0.504	0.03494
MAP1B	0.952	1.095	0.953	0.51	0.459	0.82	1.805	1.05	1.667	0.789656
MAP1LC3B	1.02	1.06	0.92	0.787	0.701	1.013	1.237	1.078	1.568	0.718749
MAP4	0.913	1.2	0.887	0.649	0.467	1.024	3.098	1.915	3.095	0.443868
MAPK1	0.844	1.243	0.913	1.177	0.603	2.955	2.457	1.338	2.311	0.311182
MAPRE1	0.885	1.189	0.926	0.423	0.138	0.803	1.435	0.789	1.328	0.606436
MARCKS	0.787	1.258	0.954	1.146	0.488	2.618	4.354	2.69	4.369	0.264035
MARVELD1	0.968	1.169	0.863	0.735	0.439	1.163	2.048	1.42	0.908	0.717371
MAVS	1.068	0.849	1.083	0.48	0.453	0.42	0.854	0.621	0.576	0.027324
MBOAT7	0.874	0.932	1.194	0.486	0.561	0.762	0.821	0.681	0.826	0.076164
MCAM	0.794	1.339	0.867	0.712	0.375	1.579	5.02	3.372	5.272	0.345528
MCOLN1	1.038	1.047	0.915	0.816	0.848	0.892	0.771	0.976	0.672	0.118556
MDH1	0.847	1.069	1.084	1.378	0.761	3.272	2.502	1.638	2.411	0.228479
MEAK7	0.937	1.291	0.772	0.968	0.497	1.541	1.677	1.28	1.025	0.602126
MERTK	0.898	0.912	1.19	0.498	0.535	0.672	1.036	0.643	0.781	0.145682
MET	0.814	1.192	0.994	0.227	0.2	0.347	1.082	0.917	1.427	0.458234
MFF	1.006	0.891	1.103	0.497	0.593	0.715	1.128	0.852	0.98	0.332936
MFGE8	1.018	1.038	0.944	1.11	1.145	1.333	3.12	3.107	3.327	0.230685
MFSD1	1.017	1.054	0.929	0.613	0.658	0.709	0.909	0.903	1.044	0.224404
MFSD10	1.044	0.898	1.058	0.462	0.45	0.533	0.678	0.594	0.495	0.003925
MFSD11	1.102	0.986	0.912	0.865	0.82	0.987	0.609	0.718	0.852	0.157583
MGAT1	1.006	1.004	0.99	0.554	0.663	0.684	0.626	0.638	0.7	0.000485
MGLL	1.044	1.09	0.866	0.786	0.483	1.133	1.625	0.745	1.384	0.807742
MGST1	0.948	0.906	1.146	0.547	0.343	0.543	0.748	0.57	0.338	0.01726
MGST3	1.034	0.95	1.016	0.645	0.703	0.521	0.954	0.825	0.392	0.100847
MICOS13	0.885	0.987	1.128	0.465	0.5	0.515	1.036	0.564	0.558	0.07844
MLEC	0.949	0.882	1.169	0.195	0.195	0.272	0.952	0.511	0.55	0.069925
MME	0.876	1.129	0.995	1.349	1.567	1.878	0.923	0.653	0.746	0.587902
MMP14	0.939	1.042	1.019	0.523	0.448	0.731	1.173	1.035	1.288	0.585691
MMP2	0.916	1.059	1.025	0.485	0.462	0.491	0.746	0.742	0.734	0.021661
MOB1B	0.82	1.226	0.954	0.373	0.183	0.674	1.47	0.794	1.123	0.529019
MOGS	0.932	0.923	1.146	0.26	0.273	0.3	0.892	0.607	0.633	0.061027
MOSPD2	0.875	0.869	1.256	0.168	0.144	0.206	0.628	0.488	0.54	0.023906
MOXD1	0.923	1.15	0.927	1.858	1.079	2.767	1.92	1.632	1.331	0.167832
MPDU1	1.005	0.924	1.071	0.368	0.318	0.451	0.692	0.501	0.474	0.006523
MPZL1	0.863	1.176	0.96	0.656	0.411	1.26	1.872	1.405	2.249	0.548157
MRAS	0.921	1.205	0.874	0.555	0.219	0.914	2.747	1.433	1.871	0.636724
MRC2	1.034	1.033	0.933	1.043	0.812	1.144	1.376	1.48	0.927	0.504705
MRGPRF	0.801	1.319	0.881	1.514	1.173	3.37	3.159	2.266	3.337	0.11913
MRPL28	0.991	0.883	1.126	0.372	0.39	0.46	0.944	0.734	0.711	0.093396
MRPL40	0.911	0.979	1.111	0.389	0.366	0.435	0.663	0.475	0.476	0.00452
MRPS30	0.993	0.871	1.135	0.389	0.403	0.404	0.699	0.597	0.525	0.009929
MRPS33	0.922	0.918	1.159	0.219	0.22	0.277	0.826	0.661	0.526	0.047362
MRPS36	0.791	1.12	1.089	0.559	0.573	0.631	0.91	0.719	0.842	0.100925
MRTFB	0.878	1.249	0.873	1.007	0.487	2.521	2.907	1.641	2.988	0.3122
MT-CO2	0.89	0.95	1.16	0.488	0.608	0.672	0.784	0.559	0.623	0.016642
MTCH2	0.88	0.929	1.19	0.405	0.401	0.527	0.856	0.483	0.39	0.028234
MTHFD1	0.932	1.269	0.798	0.805	0.379	1.999	2.967	1.241	3.143	0.406182
MTX1	0.758	0.99	1.252	0.579	0.363	0.978	1.424	0.9	1.915	0.814791
MVP	0.969	1.233	0.798	1.665	0.867	3.701	5.422	3.828	5.738	0.167832
MXRA8	0.913	1.105	0.982	0.427	0.358	0.633	1.331	1.303	1.518	0.756095
MYADM	0.982	1.109	0.91	0.487	0.392	0.559	1.251	1.137	1.051	0.509622
MYDGF	1.038	0.874	1.087	0.403	0.45	0.483	0.714	0.606	0.566	0.008686
MYLK	0.87	1.274	0.856	0.394	0.234	0.759	2.367	1.66	2.297	0.646175
MYO1B	0.889	1.295	0.817	1.269	0.555	4.068	4.122	2.696	4.671	0.219335
MYO1C	0.862	1.277	0.862	0.211	0.082	0.621	3.078	1.655	2.873	0.63311
MYO1D	0.921	1.313	0.765	2.708	1.2	8.737	6.265	3.966	6.565	0.139786
MYOF	0.949	1.127	0.924	0.467	0.392	0.818	1.472	1.281	1.405	0.809908
NAAA	1.028	1.007	0.965	0.306	0.299	0.36	0.827	0.786	0.788	0.090005
NAALADL2	1.132	0.921	0.947	1.658	1.594	1.744	1.73	1.213	1.4	0.023729
NAGA	1.004	0.973	1.023	0.839	0.848	0.82	0.84	0.979	0.941	0.06873
NAGK	0.866	1.311	0.823	0.985	0.624	2.209	2.54	1.754	2.497	0.291389
NAGLU	1.024	1.006	0.97	0.688	0.736	0.763	0.896	0.953	1.155	0.355759
NAP1L1	0.938	1.172	0.89	0.605	0.447	1.215	1.367	1.05	1.581	0.784818
NAPA	0.911	1.14	0.949	0.704	0.595	0.773	0.94	0.817	0.823	0.100482
NAPG	0.956	1.062	0.982	0.855	0.828	1.208	1.077	1.018	1.114	0.779421
NCALD	1.005	1.101	0.894	1.025	0.861	1.2	1.319	1.493	1.435	0.3122
NCEH1	0.934	0.966	1.1	0.229	0.214	0.274	0.651	0.517	0.504	0.011362
NCF2	0.801	1.807	0.392	8.857	4.569	25.95	15.938	14.801	23.507	0.07266
NCLN	0.947	0.931	1.122	0.375	0.382	0.405	0.706	0.518	0.552	0.008349
NCSTN	1.002	1.028	0.969	0.888	0.901	1.12	1.089	0.913	1.275	0.718749
NDFIP1	0.865	1.1	1.035	0.486	0.555	0.688	1.192	1.253	1.797	0.838817
NDST1	0.897	0.99	1.112	0.421	0.415	0.494	1.108	0.711	0.905	0.224724
NDUFA11	0.989	0.946	1.065	0.505	0.467	0.534	0.766	0.545	0.618	0.006913
NDUFA9	0.904	0.939	1.157	0.339	0.352	0.462	0.793	0.455	0.506	0.01726
NDUFB10	0.94	0.961	1.1	0.35	0.35	0.47	0.84	0.563	0.606	0.025836
NDUFB3	0.934	0.974	1.092	0.395	0.385	0.455	0.689	0.642	0.565	0.008686
NDUFB4	0.955	1.056	0.989	0.375	0.377	0.478	0.991	0.631	0.759	0.096088
NDUFB6	0.887	0.998	1.115	0.399	0.43	0.42	0.979	0.619	0.752	0.092694
NDUFS1	0.93	0.913	1.157	0.39	0.417	0.506	0.786	0.496	0.549	0.01576
NDUFS2	0.913	1.001	1.086	0.328	0.37	0.54	0.941	0.445	0.666	0.055267
NDUFV2	0.964	0.917	1.119	0.344	0.426	0.53	0.794	0.507	0.54	0.015839
NECAP2	0.848	1.006	1.146	0.955	0.603	0.498	1.062	0.843	0.673	0.283641
NECTIN2	0.816	1.268	0.916	0.632	0.346	1.297	2.059	1.309	2.217	0.568695
NECTIN3	0.813	1.258	0.928	0.591	0.265	1.49	1.134	0.783	1.279	0.745655
NEGR1	0.867	1.175	0.958	0.698	0.578	0.923	1.014	1.037	1.066	0.502487
NEK7	0.925	1.189	0.886	0.365	0.229	0.583	1.606	1.116	1.418	0.720596
NENF	0.958	0.951	1.091	0.443	0.433	0.418	1.302	0.848	1.43	0.570264
NEO1	0.995	1.137	0.868	0.226	0.138	0.607	1.914	1.395	2.103	0.800175
NEU1	1.06	0.903	1.037	0.579	0.686	0.552	0.636	1.043	0.936	0.176859
NFASC	0.825	1.225	0.95	0.385	0.237	0.552	0.927	0.721	0.645	0.114167
NIBAN1	0.898	1.193	0.909	1.338	0.462	3.158	2.613	1.3	2.345	0.316648
NIBAN2	0.817	1.389	0.794	1.919	0.672	4.603	4.468	2.361	4.219	0.177056
NIPSNAP3A	0.868	1.063	1.069	0.466	0.337	0.575	0.957	0.572	0.791	0.095639
NME1	0.889	1.165	0.945	0.914	0.506	1.742	2.068	1.351	2.289	0.386632
NME2	0.891	1.176	0.933	1.046	0.541	1.794	3.007	1.72	2.53	0.324198
NNMT	1.003	1.024	0.973	0.469	0.332	0.693	1.07	0.776	0.932	0.250721
NNT	0.844	0.891	1.265	0.451	0.566	0.868	1.153	0.496	0.519	0.250721
NOTCH2	0.821	1.275	0.904	1.188	0.564	2.789	3.075	1.886	2.956	0.254193
NPC1	0.99	1.002	1.008	0.713	0.707	0.715	0.753	0.848	0.831	0.006913
NPC2	1.036	0.98	0.984	0.922	0.989	0.844	0.678	0.795	0.457	0.212843
NPM1	1.075	0.802	1.123	0.061	0.086	0.119	1.007	0.881	0.618	0.18643
NPTN	0.865	1.221	0.914	1.002	0.523	2.144	2.679	1.766	2.042	0.316648
NQO1	0.87	1.124	1.006	1.377	0.673	3.493	1.679	1.281	1.986	0.354026
NR3C1	1.03	1.117	0.853	0.836	0.537	0.877	1.588	1.327	1.527	0.671416
NRAS	0.753	1.339	0.908	0.925	0.249	1.909	3.853	2.068	3.093	0.359458
NRP1	0.853	1.25	0.897	0.504	0.439	0.762	1.515	1.075	1.492	0.800175
NSDHL	0.982	0.963	1.055	0.462	0.481	0.616	0.737	0.588	0.72	0.009312
NSF	0.935	1.067	0.998	0.845	0.789	1.066	0.962	0.868	0.867	0.290382
NT5E	0.928	1.132	0.939	0.618	0.521	0.819	1.683	1.557	1.391	0.721804
NUCB1	0.976	1.01	1.014	0.427	0.415	0.43	0.79	0.797	0.857	0.074124
NUCB2	0.997	0.988	1.015	0.453	0.47	0.6	0.964	0.931	1.053	0.287137
OCIAD1	0.913	1.082	1.005	0.477	0.455	0.588	0.905	0.566	0.624	0.029546
OPA1	0.911	0.905	1.184	0.412	0.379	0.691	1.184	0.631	0.902	0.291389
OR1M1	0.814	1.224	0.962	0.755	0.439	1.466	1.436	0.879	1.395	0.756095
OSBP	0.863	1.18	0.957	0.719	0.591	1.151	2.086	1.564	1.675	0.5033
OSTM1	1.004	0.903	1.093	0.906	0.868	0.817	0.81	1.087	0.558	0.312891
P3H1	1.013	0.886	1.102	0.378	0.482	0.495	1.074	0.852	0.804	0.209913
P3H3	0.994	0.883	1.123	0.333	0.282	0.29	0.847	0.822	0.36	0.067624
P4HA1	0.973	0.844	1.184	0.29	0.191	0.244	0.633	0.417	0.319	0.009024
P4HA2	0.998	0.86	1.142	0.2	0.233	0.213	0.553	0.448	0.412	0.006822
P4HB	0.96	0.844	1.196	0.365	0.384	0.414	0.772	0.567	0.503	0.021023
PAICS	0.778	1.021	1.201	0.484	0.281	0.707	0.953	0.884	1.044	0.322246
PAM	0.993	1.055	0.952	0.904	1.021	1.084	1.129	1.33	1.435	0.359534
PANX1	0.874	1.343	0.782	1.088	0.62	2.633	2.984	1.566	2.241	0.298612
PARK7	0.777	1.25	0.974	1.674	0.761	2.994	3.212	2.003	3.025	0.16435
PARVA	0.917	1.167	0.915	0.205	0.098	0.426	2.528	1.311	2.422	0.750862
PCDHGB5	1.045	0.975	0.98	1.209	1.068	2.877	2.48	2.059	3.079	0.156818
PCMT1	0.942	1.123	0.935	0.721	0.624	1.056	1.205	1.08	1.063	0.73102
PCOLCE	0.965	1.099	0.936	0.348	0.272	0.451	0.862	0.896	1.354	0.371052
PCYOX1	0.993	0.967	1.041	0.825	0.833	0.99	1.174	1.111	1.185	0.77168
PCYT1A	1.018	1.091	0.891	0.682	0.664	1.034	1.362	1.55	1.467	0.631633
PDCD1LG2	0.793	1.266	0.941	1.084	0.643	2.056	1.439	0.988	1.587	0.455692
PDCD6IP	0.895	1.147	0.958	0.608	0.385	1.106	1.433	1.02	1.458	0.841507
PDGFRA	0.945	1.131	0.924	1.496	0.945	2.856	3.872	2.947	4.286	0.157846
PDGFRB	0.885	1.212	0.904	0.908	0.387	2.142	3.357	1.897	3.412	0.338301
PDHB	0.904	0.88	1.216	0.407	0.465	0.538	0.706	0.453	0.474	0.011897
PDIA3	0.918	0.817	1.265	0.315	0.344	0.378	0.824	0.54	0.446	0.036609
PDIA4	0.943	0.898	1.159	0.234	0.25	0.309	0.747	0.51	0.461	0.018627
PDIA6	0.937	0.899	1.163	0.407	0.449	0.524	0.665	0.453	0.434	0.006255
PDLIM1	0.843	1.419	0.737	1.082	0.39	3.197	4.466	3.212	2.995	0.25947
PDLIM5	0.815	1.219	0.965	1.009	0.363	1.95	3.564	2.085	3.38	0.332013
PDLIM7	0.851	1.286	0.863	0.555	0.226	1.404	2.879	1.724	2.741	0.485466
PEBP1	0.899	1.182	0.918	1.249	0.771	2.612	2.129	1.533	2.373	0.230977
PELO	1	1.503	0.497	1.176	0.761	0.886	1.367	1.061	1.628	0.626948
PEX11B	0.932	0.981	1.087	0.562	0.636	0.755	0.835	0.81	0.654	0.025242
PFDN2	1.144	1.034	0.821	0.69	0.414	1.149	1.642	1.256	1.227	0.756095
PFN1	0.858	1.195	0.947	0.925	0.429	1.913	2.187	1.282	2.124	0.405207
PGAM1	0.801	1.297	0.902	1.173	0.435	2.717	2.639	1.487	2.339	0.318156
PGD	0.881	1.237	0.882	0.819	0.368	1.742	2.333	1.646	1.675	0.443868
PGK1	0.799	1.233	0.968	1.004	0.532	2.369	2.715	1.545	2.513	0.316638
PGLS	0.758	1.08	1.161	0.681	0.361	1.491	1.619	1.385	1.429	0.640108
PGM3	0.835	1.297	0.868	1.127	0.551	2.358	2.472	1.356	2.416	0.317823
PGRMC1	0.956	0.896	1.148	0.58	0.348	0.477	0.863	0.451	0.316	0.031211
PGRMC2	0.833	1.087	1.08	0.517	0.438	0.772	0.734	0.583	0.679	0.027695
PHGDH	0.862	1.206	0.933	0.434	0.148	0.804	1.739	0.952	1.485	0.771174
PHLDA3	0.921	1.313	0.766	1.374	0.465	3.981	5.967	3.144	6.171	0.23628
PI4K2A	0.982	1.033	0.985	0.912	0.916	1.043	0.83	0.863	0.99	0.297494
PICALM	0.808	1.35	0.843	0.64	0.296	1.887	3.061	1.735	3.15	0.403744
PIEZO1	0.829	1.214	0.957	0.743	0.308	1.5	2.086	1.241	2.077	0.543565
PIGU	0.786	1.11	1.104	0.275	0.317	0.576	0.603	0.665	0.787	0.049707
PIP4P1	1.029	0.951	1.02	0.968	0.762	0.765	0.851	1.156	0.488	0.361874
PIP4P2	1.055	0.948	0.998	0.963	0.903	0.879	0.779	1.077	0.557	0.354026
PITPNB	0.754	1.296	0.95	0.483	0.364	1.293	2.208	1.009	2.122	0.640108
PITRM1	0.872	0.94	1.188	0.717	0.772	0.974	1.445	0.921	0.885	0.734467
PKM	0.888	1.171	0.942	1.199	0.589	2.567	2.309	1.585	2.218	0.277852
PLA2G15	1.045	0.944	1.01	0.741	0.727	0.7	0.648	0.808	0.604	0.006933
PLA2G7	1.083	0.945	0.972	0.65	0.877	0.766	1.805	1.686	2.191	0.501
PLAUR	0.875	1.223	0.902	0.499	0.299	0.489	1.368	1.507	0.655	0.586586
PLBD2	0.998	0.984	1.018	0.978	0.917	0.933	0.82	0.973	0.944	0.180026
PLCD1	0.714	1.286	1.001	1.808	0.509	4.54	4.055	2.61	3.858	0.18643
PLD3	1.026	0.965	1.009	1.211	1.256	1.193	1.237	1.336	1.345	0.006114
PLEC	0.924	1.006	1.07	0.192	0.176	0.277	1.037	0.712	0.699	0.149186
PLEKHO2	0.889	1.296	0.815	3.643	1.409	9.702	5.458	2.953	5.758	0.15897
PLIN3	0.874	1.093	1.032	0.407	0.265	0.502	0.873	0.623	0.696	0.055444
PLOD1	0.991	0.899	1.11	0.233	0.264	0.274	0.746	0.571	0.552	0.023621
PLOD2	0.978	0.862	1.16	0.084	0.091	0.077	0.201	0.123	0.147	0.000247
PLP2	0.902	1.163	0.935	0.954	0.72	1.598	2.654	2.264	2.779	0.289615
PLPP1	0.986	1.055	0.959	1.721	1.119	1.652	1.43	1.925	0.778	0.253702
PLPP3	0.92	1.173	0.907	1.844	1.253	2.709	4.335	3.506	3.518	0.099602
PLS3	0.871	1.28	0.85	0.669	0.383	1.497	4.591	2.647	4.23	0.362508
PLSCR3	0.498	1.924	0.578	0.576	0.357	1.583	0.986	0.708	0.843	0.69008
PLXNA1	0.827	1.246	0.926	0.816	0.346	1.969	2.837	1.634	2.825	0.375919
PLXND1	0.982	0.838	1.179	0.753	0.416	0.867	1.961	1.296	0.62	0.827577
PODXL	0.951	1.085	0.964	0.656	0.585	0.711	1.105	1.031	1.078	0.453287
POFUT2	0.973	0.955	1.072	0.355	0.416	0.522	0.83	0.63	0.63	0.024254
POGLUT3	0.979	0.977	1.044	0.631	0.663	0.836	0.902	0.764	0.99	0.132198
PON2	0.928	0.988	1.084	0.359	0.375	0.491	0.584	0.39	0.428	0.001238
PPFIBP1	0.924	1.181	0.895	1.258	0.547	2.752	6.076	3.622	5.896	0.254961
PPIA	0.703	1.422	0.875	1.667	0.615	3.505	3.846	2.242	3.332	0.189273
PPIB	1.019	0.876	1.105	0.107	0.131	0.104	1.52	0.912	1.002	0.433414
PPIC	1.009	0.807	1.183	0.279	0.346	0.316	0.84	0.585	0.507	0.039033
PPP1R18	0.879	1.329	0.792	0.994	0.538	1.601	2.506	2.225	2.788	0.319087
PPP1R7	0.753	0.895	1.352	0.611	0.343	1.712	1.175	0.787	1.79	0.777055
PPP2R1A	0.823	1.249	0.927	0.748	0.307	2.084	2.619	1.498	2.506	0.407439
PPP2R5E	0.932	1.155	0.913	0.975	0.474	2.329	2.801	1.909	2.566	0.301499
PPP3R1	0.478	1.257	1.265	0.798	0.342	1.12	0.744	0.381	1.671	0.664165
PPT1	0.992	0.959	1.049	0.532	0.594	0.632	0.801	0.802	0.575	0.01602
PPT2	0.886	1.125	0.99	0.589	0.659	0.834	1.104	1.003	1.361	0.681166
PRCP	1.012	0.952	1.036	0.831	0.858	0.844	0.81	0.936	0.982	0.083514
PRDX1	0.88	1.146	0.974	0.501	0.34	0.848	2.53	1.242	2.098	0.648179
PRDX3	0.947	0.94	1.113	0.486	0.606	0.503	0.758	0.522	0.499	0.007903
PRDX4	1.003	0.839	1.158	0.412	0.467	0.529	1.016	0.697	0.576	0.100925
PRDX6	0.881	1.183	0.937	0.889	0.495	1.54	2.023	1.205	1.959	0.455692
PRKACA	0.703	1.307	0.99	1.053	0.356	3.425	3.294	1.887	3.224	0.298612
PRKAR1A	0.939	1.126	0.935	1.066	0.502	3.39	2.44	1.955	2.76	0.289615
PRKAR2A	0.931	1.216	0.853	0.921	0.503	1.675	1.803	1.24	1.849	0.443868
PRKCSH	0.94	0.889	1.171	0.468	0.502	0.661	0.897	0.713	0.657	0.055387
PRKDC	0.994	0.89	1.116	0.139	0.133	0.287	0.914	0.838	0.711	0.149959
PRMT1	0.981	0.772	1.247	0.406	0.17	0.775	0.481	0.52	0.502	0.039478
PRNP	0.923	1.143	0.934	0.764	0.441	1.671	1.584	1.418	1.882	0.497421
PRPS1	0.695	0.821	1.484	0.45	0.398	0.839	0.565	0.445	0.535	0.12319
PRRC1	0.992	1.033	0.976	0.65	0.702	0.722	1.08	1.142	1.317	0.69773
PSAP	0.982	0.932	1.086	0.949	0.775	0.623	0.717	0.8	0.562	0.070566
PSMA2	0.793	1.205	1.002	0.73	0.333	1.409	1.265	0.86	1.064	0.756095
PSMA4	0.818	1.128	1.054	0.62	0.314	1.243	1.343	0.778	1.329	0.756095
PSMA5	0.79	1.39	0.82	0.525	0.261	0.867	1.136	0.863	1.034	0.46431
PSMA6	0.822	1.287	0.891	0.616	0.318	1.306	1.558	0.885	1.23	0.823089
PSMA7	0.852	1.092	1.056	0.685	0.437	1.595	1.381	0.98	1.385	0.737021
PSMB1	0.898	1.178	0.924	0.818	0.436	1.277	1.368	0.902	1.081	0.809908
PSMB3	0.925	1.198	0.877	0.743	0.452	1.433	1.236	0.921	1.264	0.830886
PSMB4	1.024	0.987	0.989	0.605	0.389	1.159	1.558	0.847	1.202	0.786815
PSMB5	0.79	1.178	1.032	0.774	0.264	1.513	1.646	0.89	1.211	0.786412
PSMC1	0.892	1.196	0.912	0.482	0.302	1.276	1.547	0.756	1.472	0.811878
PSMC4	0.821	1.072	1.108	0.686	0.359	1.527	1.832	1.108	1.436	0.658169
PSMC5	1.014	1.039	0.947	0.523	0.48	1.564	1.271	0.829	1.307	0.838817
PSMD1	0.774	1.125	1.102	0.367	0.383	0.987	1.365	0.816	1.387	0.683542
PSMD11	0.83	1.218	0.952	0.488	0.285	1.594	1.755	0.943	1.648	0.729399
PSMD12	0.795	1.192	1.014	0.552	0.377	1.561	1.493	0.787	1.574	0.78229
PSMD2	0.908	1.147	0.945	0.63	0.313	1.529	1.855	0.897	1.409	0.73102
PSMD3	0.916	1.081	1.004	0.521	0.342	1.134	1.319	0.728	1.045	0.576242
PSMD6	0.806	1.194	1	0.675	0.39	1.364	1.482	0.8	1.472	0.806558
PSMD7	1.042	0.878	1.08	0.719	0.427	1.357	1.32	0.936	1.317	0.820567
PSMD8	0.931	1.092	0.977	0.512	0.327	1.157	1.172	0.773	1.044	0.525138
PSME1	0.882	1.192	0.926	0.509	0.356	0.968	1.038	0.555	0.655	0.224464
PTK7	0.87	1.233	0.897	0.547	0.229	1.371	3.686	2.061	3.272	0.437143
PTP4A1	0.924	0.92	1.156	1.406	0.729	3.087	3.166	2.075	2.663	0.18643
PTPRF	0.882	1.207	0.911	0.559	0.367	1.131	1.686	1.078	1.917	0.718749
PTRH2	0.989	0.783	1.227	0.302	0.379	0.379	0.638	0.429	0.533	0.013682
PTTG1IP	1.034	0.969	0.997	0.908	0.824	0.862	0.866	1.135	0.583	0.355759
PURA	0.964	1.045	0.99	0.43	0.247	0.896	2.055	1.36	1.864	0.721804
PVR	0.873	1.221	0.906	0.506	0.292	0.956	2.223	1.425	2.21	0.631245
PYGB	0.894	1.366	0.74	2.743	0.978	6.144	4.192	2.347	4.483	0.153575
QPRT	0.879	1.083	1.038	2.767	3.217	3.96	0.657	0.528	0.729	0.413219
RAB10	0.822	1.194	0.984	0.865	0.53	1.466	2.106	1.183	1.666	0.492857
RAB11A	1.032	1.149	0.819	0.867	0.92	1.222	1.107	1.055	1.093	0.674046
RAB11B	0.97	1.046	0.983	1.138	1.179	1.573	1.479	1.409	1.341	0.043898
RAB11FIP5	1.069	1.025	0.905	0.855	1.051	1.028	2.611	2.928	2.713	0.3122
RAB12	0.769	1.153	1.078	1.068	0.8	1.714	2.001	1.353	1.812	0.287392
RAB13	0.874	1.181	0.945	1.118	0.623	2.83	2.501	1.491	2.529	0.289615
RAB14	0.903	1.134	0.964	0.776	0.697	0.899	1.435	1.098	1.102	0.841507
RAB18	0.919	1.003	1.079	0.314	0.265	0.471	0.991	0.699	0.781	0.132527
RAB1A	0.934	1.065	1.002	0.579	0.458	0.791	1.208	0.827	1.118	0.455642
RAB1B	0.981	1.055	0.964	0.523	0.442	0.508	1.16	0.739	0.9	0.253702
RAB21	0.939	1.078	0.983	0.571	0.452	0.701	1.134	0.883	0.624	0.228736
RAB22A	0.865	1.115	1.02	0.599	0.464	0.792	0.982	0.786	0.77	0.148922
RAB23	0.941	1.129	0.93	1.073	0.591	2.305	2.19	1.767	2.41	0.277852
RAB27A	0.954	1.05	0.996	0.592	0.498	0.893	1.726	1.16	1.686	0.73102
RAB2A	0.966	0.995	1.04	0.569	0.566	0.729	0.969	0.887	0.816	0.127314
RAB32	0.962	1.031	1.007	0.73	0.6	0.981	1.135	1.007	1.12	0.626948
RAB34	0.849	1.199	0.952	0.837	0.487	1.769	2.548	1.634	2.324	0.36788
RAB35	0.847	1.228	0.925	0.773	0.43	1.403	2.208	1.556	2.114	0.455692
RAB3B	0.952	0.998	1.05	0.449	0.335	0.541	0.435	0.326	0.374	0.000485
RAB4A	0.883	1.152	0.965	0.517	0.552	0.777	0.915	0.707	0.858	0.114167
RAB4B	0.888	1.181	0.931	0.755	0.711	1	1.229	0.931	1.105	0.718749
RAB5A	0.9	1.147	0.953	0.551	0.498	0.681	1.146	0.734	1.02	0.326328
RAB5B	0.86	1.132	1.008	0.602	0.496	0.799	1.302	0.932	1.014	0.529019
RAB5C	0.848	1.168	0.984	0.623	0.547	0.798	1.119	0.732	1.039	0.356533
RAB6A	0.963	0.924	1.113	0.478	0.542	0.532	0.893	0.822	0.848	0.100925
RAB6D	1.004	0.97	1.026	0.546	0.581	0.548	0.755	0.724	0.833	0.018268
RAB7A	0.963	0.974	1.064	0.773	0.687	0.87	1.001	1.041	0.983	0.362181
RAB8A	0.903	1.133	0.964	0.672	0.404	1.255	1.824	1.105	1.526	0.685011
RAB8B	0.866	1.113	1.021	0.748	0.489	1.346	1.89	1.199	1.742	0.556176
RAB9A	0.934	1.009	1.057	0.842	0.856	1.108	0.93	0.913	1.02	0.503142
RAC1	0.912	1.19	0.899	1.089	0.411	1.681	3.28	1.737	2.056	0.367959
RAC2	0.896	1.135	0.968	0.381	0.241	0.626	0.9	0.627	0.785	0.103332
RAD23B	0.945	1.066	0.989	0.866	0.608	1.833	1.43	0.905	1.334	0.600125
RALA	0.852	1.187	0.961	0.56	0.32	1.102	1.913	1.098	1.98	0.693646
RALB	0.879	1.154	0.967	0.976	0.596	2.249	1.873	1.449	2.424	0.338301
RANGAP1	0.913	1.034	1.052	0.345	0.355	0.604	0.829	0.532	0.744	0.040238
RAP1A	0.886	1.168	0.946	1.062	0.569	2.516	2.074	1.687	2.429	0.294083
RAP1B	0.894	1.172	0.934	0.991	0.545	1.997	2.382	1.71	2.473	0.312744
RAP2B	0.832	1.217	0.951	1.122	0.727	2.474	2.944	1.869	2.891	0.237137
RAP2C	0.912	1.037	1.051	0.872	0.691	2.154	1.686	1.446	1.488	0.371052
RCN1	0.976	0.858	1.166	0.542	0.543	0.69	0.606	0.548	0.591	0.007642
RCN2	0.957	0.954	1.089	0.461	0.449	0.717	1.088	0.701	0.812	0.18643
RCN3	1.008	0.882	1.11	0.387	0.423	0.407	1.084	0.954	0.857	0.277852
RDH14	0.926	1.277	0.797	0.565	0.422	0.497	1.787	0.993	1.746	0.841507
RDX	0.916	1.313	0.771	0.518	0.156	1.583	5.94	3.943	6.722	0.358403
RECK	0.897	1.193	0.91	1.572	1.046	2.674	2.379	1.988	2.016	0.099559
REEP5	0.925	0.972	1.103	0.403	0.351	0.433	0.778	0.491	0.514	0.011563
RER1	1.014	1.071	0.915	0.265	0.293	0.215	0.838	0.581	0.636	0.043233
RETSAT	1.056	0.899	1.044	0.414	0.266	0.588	1.088	0.756	0.606	0.163183
RFTN1	0.881	1.317	0.802	0.907	0.346	2.344	6.428	3.378	6.492	0.315038
RHOA	0.872	1.201	0.927	1.261	0.511	2.113	2.77	1.315	1.444	0.371052
RHOC	1.008	1.041	0.951	1.318	0.612	1.706	2.165	1.353	0.858	0.443868
RHOG	0.901	1.096	1.003	0.773	0.484	1.675	2.098	1.61	2.318	0.393748
RMDN1	0.863	0.97	1.168	0.421	0.496	0.545	0.81	0.514	0.551	0.018917
RMDN3	0.822	0.903	1.274	0.26	0.317	0.45	0.472	0.48	0.444	0.009312
RNASET2	1.014	1.045	0.941	0.311	0.264	0.271	0.512	0.516	0.465	0.002667
RNF13	1.054	0.942	1.004	1.329	1.267	1.115	1.261	1.526	1.117	0.08028
RNF167	1.019	0.99	0.991	1.1	1.167	1.975	1.253	1.503	1.871	0.169344
RNH1	0.93	1.251	0.819	0.876	0.332	1.657	2.142	1.526	1.199	0.547171
ROCK2	0.668	0.908	1.424	0.815	0.401	1.832	1.936	1	1.851	0.547546
RP2	0.848	1.257	0.895	0.971	0.55	2.06	2.489	1.514	2.716	0.33684
RPL10A	0.944	1.022	1.034	0.426	0.282	0.615	2.16	1.376	1.282	0.820567
RPL12	0.936	0.991	1.073	0.469	0.363	0.736	2.386	1.567	1.75	0.674346
RPL13A	0.903	0.997	1.1	0.433	0.311	0.909	2.073	1.439	1.679	0.718749
RPL14	0.995	0.995	1.01	0.513	0.396	0.852	1.795	1.483	1.615	0.729801
RPL15	0.968	1.05	0.981	0.374	0.255	0.741	1.943	1.411	1.864	0.760422
RPL17	0.945	1.007	1.048	0.394	0.212	0.648	2.717	1.17	1.149	0.810452
RPL18	0.983	0.974	1.043	0.461	0.368	0.796	1.689	1.177	1.548	0.838484
RPL19	0.979	1.136	0.885	0.513	0.229	0.548	1.756	0.873	1.303	0.700758
RPL21	0.918	0.977	1.105	0.442	0.291	0.806	2.375	1.484	1.906	0.675535
RPL23A	0.895	1.101	1.005	0.299	0.18	0.629	2.613	1.91	2.413	0.636736
RPL27	0.889	1.081	1.03	0.356	0.323	0.731	2.24	1.411	1.772	0.73102
RPL27A	0.86	1.157	0.983	0.433	0.275	0.585	2.459	1.376	1.8	0.73102
RPL28	0.858	1.169	0.973	0.419	0.229	0.412	2.449	1.167	1.566	0.814791
RPL29	0.94	1.02	1.04	0.557	0.416	0.725	1.922	1.38	1.699	0.729399
RPL31	1.023	0.83	1.147	0.353	0.208	0.885	1.922	1.608	1.715	0.74671
RPL35A	0.904	1.041	1.055	0.38	0.227	0.955	2.124	1.431	1.784	0.719795
RPL36	0.919	0.944	1.138	0.387	0.232	0.651	2.284	1.384	1.575	0.780111
RPL36AL	0.945	0.927	1.128	0.496	0.339	1.259	1.874	1.547	1.916	0.607946
RPL37	0.858	1.099	1.043	0.411	0.25	0.736	2.389	1.514	2.018	0.684188
RPL4	0.941	0.983	1.076	0.477	0.332	0.74	1.964	1.38	1.502	0.78229
RPL6	0.963	0.981	1.057	0.521	0.401	0.839	1.54	1.318	1.502	0.818611
RPL7	0.937	1.005	1.058	0.414	0.292	0.703	2.071	1.313	1.587	0.789656
RPL7A	0.888	0.979	1.133	0.377	0.249	0.752	2.188	1.429	1.613	0.760422
RPL8	0.913	1.074	1.012	0.447	0.276	0.495	2.315	1.498	2.023	0.718749
RPLP0	0.934	1.003	1.063	0.407	0.231	0.777	2.064	1.4	1.355	0.809908
RPLP1	0.872	0.931	1.197	0.501	0.36	0.543	2.027	1.214	1.54	0.814791
RPLP2	0.971	0.929	1.1	0.553	0.398	0.779	1.637	1.381	1.416	0.810452
RPN2	0.954	0.878	1.168	0.2	0.243	0.258	0.776	0.529	0.504	0.027695
RPS14	0.953	0.868	1.179	0.141	0.127	0.432	1.334	0.865	0.926	0.36788
RPS27A	0.9	1.158	0.941	0.63	0.657	0.71	1.501	1.188	1.481	0.802933
RPS28	0.999	0.901	1.1	0.185	0.189	0.576	1.371	0.961	1.002	0.445219
RRAGC	0.995	0.912	1.093	0.78	0.835	1.019	0.677	0.695	0.911	0.17197
RRAS	0.858	1.234	0.908	0.998	0.595	1.841	2.404	1.408	2.489	0.342018
RRAS2	0.805	1.228	0.966	1.678	0.909	3.631	2.15	1.26	2.012	0.275377
RRBP1	0.998	0.845	1.157	0.091	0.091	0.094	1.403	0.994	0.913	0.390406
RSU1	0.885	1.229	0.886	0.273	0.161	0.679	3.242	1.636	3.026	0.595977
RTN3	0.913	1.02	1.067	0.456	0.413	0.793	1.292	0.981	1.258	0.607465
RTN4	1.002	0.914	1.085	0.533	0.485	0.651	0.777	0.587	0.618	0.008942
RUFY2	0.892	1.108	1	0.782	0.805	1.003	1.281	0.97	1.224	0.812467
S100A11	0.968	0.976	1.055	0.794	0.349	0.503	1.862	1.103	0.412	0.656835
S100A13	0.854	1.162	0.984	0.475	0.217	0.959	1.096	0.918	1.232	0.536896
S100A16	1.118	0.856	1.026	0.458	0.329	0.566	0.67	0.626	0.73	0.021888
S100A4	0.832	1.327	0.841	0.623	0.525	1.011	1.319	1.041	1.132	0.739645
SACM1L	0.934	0.926	1.14	0.423	0.429	0.588	0.981	0.608	0.689	0.07844
SAR1A	0.843	1.189	0.968	0.38	0.343	0.7	0.997	0.573	0.756	0.143281
SAR1B	0.937	0.923	1.14	0.318	0.239	0.681	0.537	0.851	0.831	0.103435
SCAMP1	0.99	1.04	0.97	0.919	0.851	1.224	0.857	0.936	1.007	0.68655
SCAMP2	0.937	1.102	0.961	0.927	0.88	1.151	1.285	1.204	1.294	0.405791
SCAMP3	0.906	1.132	0.962	0.997	0.944	1.049	1.324	1.263	1.407	0.346132
SCAMP4	0.966	1.101	0.933	0.917	0.731	1.177	1.562	1.247	1.202	0.52349
SCARB2	0.982	0.987	1.03	0.886	0.908	0.887	0.963	1.124	1.165	0.791217
SCCPDH	0.9	1.035	1.065	0.544	0.521	0.653	0.835	0.671	0.657	0.016172
SCFD1	0.937	0.984	1.079	0.266	0.255	0.304	0.729	0.566	0.555	0.017847
SCP2	0.956	0.842	1.203	0.433	0.434	0.403	0.572	0.457	0.371	0.005045
SCPEP1	1.009	0.992	0.998	0.666	0.726	0.681	0.702	0.76	0.832	0.004027
SDC2	0.747	1.307	0.946	0.228	0.122	0.386	1.811	1.751	2.206	0.789758
SDCBP	1.026	0.961	1.013	1.228	1.444	1.424	1.022	1.357	1.268	0.065894
SDF4	1.006	0.915	1.079	0.341	0.386	0.325	0.619	0.603	0.598	0.008686
SEC22B	0.936	0.963	1.101	0.377	0.356	0.373	0.764	0.569	0.597	0.01602
SEC23A	0.992	1.092	0.916	0.645	0.539	0.846	1.308	1.184	1.111	0.720968
SEC23IP	1.009	1.034	0.957	0.449	0.443	0.578	0.623	0.711	0.897	0.035193
SEC31A	0.857	1.189	0.954	0.556	0.351	1.004	1.409	0.967	1.353	0.756095
SEL1L	0.803	0.968	1.228	0.418	0.286	0.387	0.846	0.443	0.863	0.097214
SEMA7A	0.942	1.043	1.015	0.336	0.321	0.403	0.778	0.701	0.735	0.041123
SEPTIN2	0.877	1.341	0.783	0.339	0.171	1.087	9.342	3.505	8.242	0.392147
SERINC1	0.961	1.097	0.942	0.665	0.58	0.701	1.036	1.06	0.952	0.353673
SERINC3	0.996	1.059	0.945	0.548	0.441	0.696	1.246	1.198	0.988	0.554497
SERPINB2	0.897	1.17	0.933	0.328	0.399	0.244	0.405	0.241	0.322	0.00119
SERPINB6	1.005	1.001	0.994	1.321	1.412	1.624	1.358	1.515	1.638	0.008349
SERPINC1	1.026	0.927	1.046	0.898	0.85	0.971	0.651	0.886	0.958	0.237554
SERPINE1	1.004	0.97	1.026	0.914	1.08	0.985	0.537	0.578	0.597	0.298152
SERPINE2	1.075	1	0.926	0.656	0.689	0.74	3.346	3.555	3.749	0.375919
SERPINH1	0.971	0.858	1.171	0.212	0.226	0.169	0.871	0.557	0.461	0.046925
SFT2D1	1.179	0.869	0.952	0.708	0.744	0.809	0.911	0.882	0.898	0.160254
SFXN1	0.871	0.916	1.212	0.307	0.338	0.406	1.032	0.549	0.632	0.108558
SFXN3	0.924	0.959	1.117	0.587	0.637	0.767	0.883	0.705	0.702	0.02921
SGCB	0.881	1.105	1.014	0.453	0.365	0.918	0.986	0.651	1.036	0.303915
SGCD	0.864	1.227	0.909	0.443	0.252	0.773	1.086	0.607	1.037	0.319512
SGSH	1	1.001	0.999	0.809	0.778	0.854	0.681	0.812	0.839	0.009611
SH3BGRL3	1.169	0.857	0.974	1.404	0.907	2.108	2.905	1.579	2.457	0.189273
SH3BP4	0.933	1.256	0.811	0.68	0.278	1.955	4.302	2.578	4.08	0.354026
SH3GLB1	0.868	1.158	0.975	0.428	0.309	0.802	1.202	0.778	0.922	0.356507
SHISA4	0.841	1.249	0.91	0.924	0.411	1.958	2.623	1.608	2.438	0.359458
SIAE	0.992	0.991	1.017	0.625	0.701	0.683	0.692	0.813	0.95	0.037652
SIDT2	1.039	0.93	1.031	0.472	0.521	0.649	0.606	0.723	0.79	0.014171
SIGMAR1	0.969	0.987	1.045	0.718	0.698	0.995	1.212	0.94	1.043	0.623843
SIRPA	0.869	1.184	0.947	0.619	0.403	1.071	2.346	1.704	2.547	0.50627
SLC12A2	0.751	1.34	0.909	1.155	0.514	2.996	4.081	2.435	4.356	0.254961
SLC12A4	0.926	1.084	0.99	0.844	0.85	1.229	1.536	1.41	1.57	0.371025
SLC12A9	0.968	1.038	0.993	0.624	0.755	0.744	0.857	0.897	0.993	0.134974
SLC16A1	0.833	1.33	0.837	0.948	0.412	2.252	3.809	2.254	3.886	0.312881
SLC16A3	0.867	1.201	0.932	0.363	0.203	0.67	1.197	0.758	1.242	0.443868
SLC17A5	1.002	1.043	0.955	0.872	0.67	0.927	0.885	0.85	1.088	0.318156
SLC1A4	0.891	1.267	0.841	0.477	0.259	0.766	2.613	1.616	2.813	0.584738
SLC1A5	0.889	1.184	0.927	0.624	0.347	1.307	2.286	1.494	2.354	0.519646
SLC20A2	0.941	1.048	1.012	0.837	0.65	1.401	0.677	0.803	0.887	0.541597
SLC25A1	0.965	0.913	1.122	0.411	0.358	0.493	0.766	0.534	0.497	0.011563
SLC25A20	0.919	0.926	1.155	0.593	0.524	0.572	0.735	0.555	0.468	0.008686
SLC25A3	0.9	0.891	1.209	0.379	0.406	0.434	0.94	0.524	0.432	0.04913
SLC26A11	1.005	1.055	0.94	0.512	0.555	0.586	1.11	1.063	1.358	0.586586
SLC2A3	0.954	1.114	0.932	0.427	0.384	0.502	1.085	0.89	1.285	0.42791
SLC2A6	1.01	1.038	0.951	0.75	0.815	0.874	0.52	0.541	0.589	0.04321
SLC30A1	0.91	1.253	0.838	0.695	0.403	1.512	3.105	1.909	3.083	0.393748
SLC31A2	0.896	1.216	0.889	0.547	0.717	0.829	0.543	0.582	0.616	0.035193
SLC35B2	0.945	1.009	1.047	0.346	0.38	0.282	0.573	0.472	0.643	0.006523
SLC35F2	0.876	1.161	0.963	0.865	0.854	1.352	0.896	0.775	1.2	0.818611
SLC35F6	1	1.012	0.988	0.88	1.057	1.034	0.889	1.048	0.851	0.562682
SLC36A1	1.097	1.063	0.84	0.491	0.486	0.406	0.852	0.909	0.853	0.148922
SLC37A3	1.131	0.919	0.949	1.077	1.043	1.063	0.837	0.936	1.094	0.800921
SLC38A1	0.913	1.206	0.881	0.344	0.171	0.442	3.241	1.642	2.637	0.63311
SLC38A2	1.038	1.037	0.925	0.496	0.453	0.544	1.964	2.058	2.415	0.607326
SLC38A7	0.882	1.221	0.896	0.634	0.568	0.589	0.601	0.766	0.573	0.019996
SLC39A14	0.862	1.156	0.982	0.716	0.561	1.137	1.591	1.111	1.492	0.68765
SLC3A2	0.85	1.224	0.926	0.421	0.249	0.834	2.055	1.322	2.283	0.699843
SLC44A1	0.86	1.25	0.89	1.552	0.975	2.929	3.088	2.006	2.491	0.136384
SLC44A2	0.893	1.287	0.82	3.131	1.66	6.489	6.206	3.458	4.734	0.077737
SLC48A1	1.072	0.952	0.976	0.715	0.889	0.744	0.625	0.653	0.778	0.021606
SLC49A4	0.942	1.041	1.017	0.678	0.705	0.644	0.872	0.793	0.896	0.038916
SLC4A2	0.802	1.367	0.831	0.459	0.702	1.212	2.504	1.311	2.362	0.511914
SLC7A1	0.906	1.197	0.897	0.272	0.196	0.342	1.151	0.825	1.141	0.35714
SLC8A1	0.766	1.455	0.779	0.337	0.128	0.563	1.767	0.894	1.76	0.769432
SLC9A1	0.938	1.109	0.953	0.826	0.41	1.98	2.93	1.866	3.708	0.356507
SLC9A3R1	0.931	1.178	0.891	0.632	0.451	1.035	1.931	1.474	1.989	0.584738
SLC9A3R2	0.909	1.189	0.901	0.318	0.24	0.446	1.433	1.112	1.38	0.631245
SLC9A6	0.92	1.092	0.987	0.995	1.102	1.546	1.254	1.275	1.325	0.17197
SLC9A7	0.883	1.135	0.982	0.573	0.594	0.743	0.493	0.507	0.523	0.008385
SLC9A9	1.09	0.881	1.029	5.276	2.871	5.786	1.596	1.812	0.779	0.275822
SMPD1	0.974	1.025	1.001	0.539	0.568	0.556	0.765	0.809	0.867	0.038129
SMPDL3A	1.01	0.991	0.999	0.42	0.485	0.453	0.475	0.53	0.619	0.000469
SNAP23	0.71	1.35	0.94	0.776	0.381	1.908	3.468	1.938	2.954	0.361874
SNAP29	0.808	1.194	0.998	0.883	0.675	1.435	1.937	1.283	1.986	0.400343
SND1	0.978	0.938	1.084	0.254	0.192	0.417	1.345	0.882	0.847	0.356507
SNTB2	0.786	1.317	0.897	0.698	0.27	1.902	3.158	1.791	3.058	0.39309
SNX17	0.975	1.071	0.955	0.712	0.646	1.02	1.591	1.33	1.616	0.603158
SNX2	0.836	1.19	0.973	0.741	0.515	1.475	1.771	1.058	1.536	0.598541
SNX27	0.919	1.17	0.911	0.635	0.666	1.078	1.458	1.26	1.498	0.679211
SNX3	0.867	1.156	0.977	0.71	0.58	1.09	1.486	1.242	1.386	0.708182
SNX4	0.867	1.22	0.913	0.488	0.546	0.896	1.382	1.038	1.236	0.730203
SNX8	0.852	1.187	0.961	0.261	0.228	0.373	1.899	1.388	1.641	0.814791
SNX9	0.964	1.382	0.654	0.62	0.366	1.405	5.96	4.147	7.994	0.356507
SOAT1	0.959	0.955	1.086	0.36	0.348	0.415	0.706	0.51	0.629	0.009929
SOD1	0.986	0.979	1.035	1.621	1.235	1.795	0.973	1.102	0.956	0.345528
SOD2	0.782	0.871	1.347	2.398	2.583	2.991	0.981	0.581	0.7	0.408977
SPARC	1.014	0.962	1.024	0.379	0.378	0.348	0.707	0.665	0.623	0.015156
SPNS1	1.024	1	0.976	0.548	0.588	0.596	0.663	0.783	0.815	0.013527
SPPL2A	1.06	0.973	0.967	1.199	1.025	0.974	0.84	1.116	0.457	0.686596
SPRY4	0.863	1.183	0.955	0.857	0.338	1.066	0.98	0.818	0.97	0.454882
SPRYD7	1.004	1.051	0.945	0.565	0.64	0.604	0.705	0.746	0.84	0.014022
SQOR	0.876	0.946	1.178	0.762	0.72	0.901	0.621	0.381	0.387	0.100482
SQSTM1	0.97	1.146	0.884	0.254	0.185	0.475	1.283	1.123	1.398	0.580672
SRC	0.869	1.243	0.888	1.972	1.029	3.475	3.164	2.23	2.189	0.1156
SRP68	1.118	1.02	0.862	0.167	0.1	0.192	1.736	1.349	1.871	0.772859
SRP9	1.129	0.978	0.893	0.181	0.126	0.156	1.341	1.439	0.746	0.474213
SSBP1	0.848	0.922	1.23	0.429	0.503	0.453	0.828	0.387	0.33	0.029113
SSR4	1.213	0.782	1.005	0.277	0.293	0.275	0.722	0.561	0.539	0.027695
STAM	0.893	1.133	0.974	0.637	0.648	0.792	1.378	1.235	1.301	0.841507
STAM2	0.779	1.209	1.012	0.667	0.728	0.981	1.3	1.055	1.285	0.838817
STARD3NL	0.956	1.093	0.951	0.811	0.81	0.823	0.722	0.842	0.82	0.014255
STAT1	0.832	1.264	0.904	0.794	0.411	1.666	1.983	1.051	1.796	0.547546
STAT6	0.85	1.247	0.903	0.691	0.301	1.276	1.899	1.096	1.093	0.780111
STEAP3	0.917	1.084	0.999	0.672	0.548	1.085	1.049	0.857	1.103	0.52349
STING1	0.955	1.012	1.033	0.637	0.555	0.792	1.414	1.093	0.956	0.649923
STK11IP	0.951	1.063	0.986	0.512	0.439	0.615	1.296	0.816	1.374	0.580239
STMN1	0.734	1.558	0.708	1.477	0.86	3.245	3.931	2.863	4.318	0.171158
STOM	0.927	1.172	0.901	1.3	1.35	1.474	2.147	1.761	2.233	0.081663
STT3B	0.98	0.877	1.143	0.204	0.171	0.372	0.756	0.678	0.679	0.056744
STX10	1.054	1.001	0.946	0.686	0.77	0.767	0.992	0.911	0.769	0.105154
STX12	0.969	1.06	0.97	1.04	0.967	1.214	0.875	0.887	0.867	0.73102
STX16	1.072	1.04	0.888	0.618	0.781	0.795	0.943	1.137	0.989	0.417274
STX4	0.86	1.184	0.956	0.904	0.462	2.109	2.548	1.595	2.632	0.348213
STX6	0.929	1.104	0.967	0.881	0.745	1.573	1.25	1.123	1.419	0.49711
STX7	0.984	1.032	0.984	1.305	1.28	1.697	1.008	1.225	1.206	0.17197
STX8	0.973	0.944	1.084	0.753	0.71	0.8	0.751	0.916	0.831	0.027695
STXBP1	0.782	1.312	0.906	1.082	0.473	3.043	3.35	2.087	3.964	0.278924
STXBP3	0.841	1.286	0.873	1.023	0.477	2.354	2.998	1.679	1.937	0.340932
SUCLA2	0.915	0.937	1.148	0.479	0.506	0.5	0.766	0.51	0.524	0.009312
SUCLG2	0.919	0.889	1.192	0.494	0.521	0.653	0.613	0.453	0.372	0.009929
SURF4	0.964	0.982	1.054	0.26	0.197	0.238	0.892	0.692	0.569	0.067624
SYNGR2	0.976	1.134	0.891	0.35	0.403	0.489	1.431	0.994	1.225	0.578636
SYNPO2	0.804	1.218	0.979	0.229	0.102	0.404	0.669	0.445	0.631	0.031786
SYPL1	1.019	1.071	0.91	1.356	1.254	1.764	1.322	1.247	0.868	0.250721
TAGLN	0.913	1.103	0.983	0.256	0.144	0.42	0.679	0.44	0.636	0.020848
TAGLN2	0.843	1.244	0.913	1.055	0.313	1.864	3.649	1.927	2.822	0.353673
TBC1D23	1.062	0.93	1.007	0.464	0.388	0.393	0.702	0.811	0.495	0.022516
TBC1D8B	0.799	1.225	0.975	0.783	0.613	1.558	2.366	1.983	2.371	0.352927
TBL2	1.051	0.94	1.009	0.183	0.097	0.246	1.991	1.216	1.394	0.728931
TCIRG1	0.999	0.98	1.021	0.475	0.495	0.655	0.593	0.62	0.718	0.00452
TENM2	0.959	1.174	0.867	0.172	0.111	0.166	0.712	0.621	0.903	0.105703
TFG	0.977	1.131	0.892	0.838	0.643	1.698	1.626	1.076	1.916	0.455713
TFRC	0.957	1.084	0.96	0.821	0.749	1.12	1.07	1	1.061	0.721804
TGFBI	1.043	0.969	0.988	0.357	0.385	0.372	0.392	0.463	0.473	9.2e-05
TGFBR2	0.929	1.089	0.982	0.706	0.571	1.492	1.449	1.361	1.609	0.547171
TGM2	0.89	1.194	0.916	1.226	0.675	2.303	1.295	0.937	1.272	0.503142
TGOLN2	1.044	0.94	1.016	0.699	0.726	0.77	1	1.114	1.118	0.519646
THBD	0.749	1.403	0.848	3.685	2.898	6.768	2.464	1.823	2.202	0.17197
THBS1	1.037	0.958	1.006	0.319	0.27	0.39	1.135	1.334	1.07	0.495044
THY1	0.892	1.072	1.035	1.426	0.905	2.014	1.926	1.752	1.263	0.171589
TIMM50	0.846	0.938	1.216	0.483	0.423	0.394	0.944	0.491	0.606	0.061778
TIMP1	1.053	0.966	0.981	1.576	1.554	1.645	1.128	1.245	1.022	0.148922
TIMP3	1.008	0.979	1.012	1.145	1.015	1.067	1.296	1.243	0.817	0.461481
TKT	0.933	1.028	1.039	1.041	0.567	2.271	2.279	1.314	2.08	0.338301
TLN1	0.89	1.183	0.928	0.206	0.125	0.535	2.179	1.308	2.044	0.800175
TLN2	0.879	1.295	0.827	0.587	0.357	1.938	3.528	1.88	3.706	0.380962
TM9SF1	0.976	1.007	1.017	0.454	0.544	0.466	0.646	0.575	0.673	0.00267
TM9SF2	1.009	0.967	1.023	0.315	0.322	0.233	0.675	0.614	0.426	0.010798
TM9SF4	0.954	0.971	1.076	0.316	0.346	0.232	0.602	0.499	0.489	0.005122
TMBIM1	0.823	1.181	0.997	0.678	0.766	1.187	1.538	1.33	1.551	0.547171
TMED1	1.039	0.942	1.019	0.408	0.397	0.472	0.727	0.701	0.75	0.024084
TMED10	0.998	0.95	1.052	0.245	0.276	0.247	0.835	0.715	0.772	0.086428
TMED7	1.041	0.952	1.007	0.339	0.362	0.371	0.681	0.737	0.649	0.022247
TMED9	0.98	0.954	1.065	0.248	0.248	0.237	0.857	0.742	0.731	0.09286
TMEM104	1.068	1.063	0.869	0.587	0.721	0.638	0.84	0.934	1.184	0.349921
TMEM106B	1.054	0.945	1.001	0.997	1.084	1.241	0.823	1.015	0.904	0.800175
TMEM109	0.973	0.89	1.137	0.579	0.544	0.719	0.874	0.725	0.699	0.036695
TMEM119	0.862	1.288	0.85	2.061	1.15	5.29	5.514	3.375	5.466	0.125222
TMEM120A	0.98	0.875	1.145	0.312	0.302	0.518	0.888	0.542	0.705	0.061027
TMEM123	0.934	1.093	0.973	0.862	0.898	1.165	1.018	1.009	1.047	0.842128
TMEM165	0.937	0.972	1.091	0.317	0.421	0.396	0.572	0.564	0.753	0.013539
TMEM175	1.027	1.076	0.897	0.771	0.828	0.807	0.82	0.956	1.082	0.292396
TMEM179B	1.045	1.054	0.9	1.021	1.01	1.025	1.067	1.15	1.292	0.355759
TMEM181	1.074	0.97	0.955	0.659	0.827	0.729	0.975	1.011	1.138	0.448089
TMEM184C	0.981	0.969	1.051	0.829	0.914	1.193	0.681	0.902	0.853	0.430013
TMEM192	1.036	0.918	1.046	0.422	0.441	0.408	0.879	1.025	1.097	0.3122
TMEM222	0.981	0.842	1.177	0.585	0.533	0.878	0.919	0.833	1.15	0.367959
TMEM30A	0.728	1.462	0.81	0.541	0.624	0.538	2.261	1.117	1.551	0.75558
TMEM33	0.883	1.001	1.117	0.262	0.295	0.325	0.944	0.422	0.311	0.039431
TMEM43	0.975	0.922	1.103	0.643	0.556	0.874	1.184	0.815	0.932	0.371522
TMEM47	1.027	1.131	0.843	0.718	0.743	0.924	2.098	1.622	1.909	0.481102
TMEM59	0.982	1.036	0.982	0.409	0.484	0.588	1.112	1.38	1.459	0.718749
TMEM87A	1.041	0.985	0.975	0.35	0.237	0.441	0.664	0.587	0.77	0.02589
TMEM87B	0.995	0.978	1.027	0.567	0.547	0.529	0.608	0.859	0.332	0.023729
TMOD3	0.843	1.169	0.988	0.832	0.269	1.261	2.259	1.511	2.461	0.49785
TMX1	0.916	0.921	1.163	0.456	0.452	0.633	0.66	0.567	0.643	0.00934
TNFRSF11B	0.963	0.899	1.138	0.186	0.124	0.163	0.931	0.761	0.69	0.132527
TNPO1	0.889	1.07	1.042	0.291	0.197	0.695	1.228	0.687	0.8	0.292396
TNS1	0.857	1.285	0.858	0.574	0.32	1.372	2.759	1.674	2.935	0.469116
TOLLIP	1.02	1.022	0.957	0.756	0.671	0.753	1.314	1.151	1.386	0.83367
TOM1	1.04	1.056	0.904	0.665	0.715	0.733	0.971	0.933	1.102	0.340932
TOMM40	0.936	0.905	1.159	0.265	0.297	0.315	0.873	0.439	0.451	0.030022
TOR1AIP2	0.914	0.956	1.13	0.631	0.495	0.975	0.807	1.005	0.744	0.237137
TPBG	0.964	1.047	0.989	0.959	0.805	1.421	1.986	1.652	2.133	0.297494
TPD52L2	0.926	1.169	0.905	0.736	0.627	1.076	1.675	1.598	1.686	0.525138
TPI1	0.914	1.194	0.892	1.359	0.57	2.903	3.087	2.04	2.342	0.228479
TPM1	0.854	1.349	0.797	1.156	0.298	2.542	4.02	2.688	4.581	0.289615
TPM2	0.884	1.332	0.785	1.285	0.344	3.187	3.732	2.852	4.721	0.249792
TPM3	0.812	1.384	0.805	1.739	0.481	4.457	4.779	3.143	5.245	0.18643
TPM4	0.819	1.319	0.862	1.811	0.643	3.825	4.133	2.819	4.89	0.17182
TPP1	1.039	0.952	1.009	0.27	0.316	0.266	0.503	0.548	0.636	0.008093
TPP2	0.772	1.386	0.842	1.126	0.415	2.927	3.598	1.998	3.146	0.287066
TPRG1L	1.016	1.048	0.936	0.569	0.586	0.753	1.375	1.316	1.279	0.810452
TPT1	0.84	1.257	0.903	1.531	0.739	3.895	4.452	2.426	4.022	0.18643
TRAM2	0.969	0.931	1.1	0.217	0.24	0.245	0.697	0.435	0.594	0.016642
TRAPPC3	0.959	1.18	0.861	0.539	0.448	0.775	2.173	1.831	2.26	0.575614
TRIM21	1.049	1.053	0.898	0.735	0.65	0.922	0.561	0.693	0.737	0.038873
TRIOBP	0.875	1.131	0.994	0.552	0.28	1.213	5.307	2.743	4.765	0.392147
TRIP10	0.787	1.13	1.082	0.472	0.441	1.377	3.009	1.591	3.932	0.456436
TRPM4	0.904	1.23	0.866	0.433	0.213	0.847	2.579	1.75	2.864	0.576459
TRPV2	0.887	1.007	1.106	0.193	0.161	0.232	0.533	0.408	0.509	0.00725
TSFM	0.893	0.988	1.119	0.563	0.53	0.557	0.644	0.453	0.42	0.004394
TSG101	0.732	1.272	0.996	0.761	0.483	1.38	1.644	1.259	1.678	0.579303
TSPAN11	0.962	1.204	0.833	0.703	0.341	0.929	2.09	1.833	0.989	0.709437
TSPAN13	1.136	0.862	1.002	0.458	0.194	0.536	0.609	0.486	0.775	0.029546
TSPAN3	1.035	1.047	0.917	1.535	1.617	1.603	1.145	1.321	1.368	0.032788
TSPAN31	0.986	1.06	0.954	0.859	1.057	0.977	0.797	0.875	1.106	0.550155
TSPAN4	0.873	1.147	0.98	0.688	0.467	1.496	3.549	2.468	4.04	0.359534
TSPAN6	1.031	0.987	0.982	1.906	1.63	1.825	0.887	1.059	0.797	0.37815
TSPO	1.026	0.723	1.251	0.471	0.402	0.475	1.642	0.882	0.486	0.481489
TTYH3	1.02	1.049	0.932	0.605	0.656	0.567	1.076	1.019	1.224	0.504705
TUBA1A	0.682	1.493	0.825	2.173	0.501	5.278	4.188	2.483	2.269	0.237137
TUBA1C	0.843	1.781	0.376	1.313	0.76	1.637	2.329	1.384	1.056	0.448089
TUBB2A	0.896	1.453	0.651	2.308	0.973	7.642	5.242	3.04	5.427	0.17197
TUFM	0.868	0.853	1.278	0.33	0.377	0.388	0.799	0.407	0.264	0.028849
TXN	0.818	1.436	0.746	1.287	0.653	1.337	1.699	1.206	1.3	0.443868
TXNDC5	0.966	0.898	1.136	0.52	0.5	0.562	0.992	0.727	0.615	0.07844
TXNRD1	0.941	1.141	0.918	0.712	0.615	0.805	1.405	1.242	1.44	0.785173
UAP1	0.981	1.223	0.797	1.089	0.688	2.585	2.229	1.357	2.65	0.298612
UBA1	0.936	1.1	0.964	0.607	0.37	1.284	1.512	0.874	1.326	0.838817
UBE2L3	0.823	1.291	0.886	0.543	0.352	1.667	1.934	1.209	2.005	0.579303
UBE2N	0.951	1.109	0.939	0.375	0.072	0.609	1.068	0.717	1.147	0.34066
UBL3	0.928	1.113	0.959	0.842	0.264	1.27	1.375	0.915	1.43	0.819587
UBL4A	0.994	0.921	1.085	0.346	0.349	0.388	0.882	0.585	0.727	0.050855
UCHL1	1.085	1.192	0.724	1.547	0.515	2.951	1.025	1	0.763	0.618967
UFD1	0.959	1.133	0.908	0.422	0.276	0.793	1.112	0.723	0.94	0.304777
UGDH	0.857	1.147	0.996	1.553	0.84	2.861	2.554	1.626	2.612	0.171589
UGGT1	0.965	0.891	1.144	0.515	0.567	0.711	1.068	0.564	0.628	0.12319
UGP2	0.95	1.12	0.93	0.737	0.471	1.751	1.657	1.052	1.64	0.575614
UQCR10	0.995	0.854	1.151	0.271	0.272	0.3	0.458	0.239	0.385	0.001522
UQCRB	0.903	0.935	1.162	0.529	0.544	0.712	0.707	0.499	0.504	0.011563
UQCRC2	0.883	0.933	1.184	0.501	0.546	0.661	0.821	0.459	0.556	0.024921
UQCRFS1	0.881	1.02	1.099	0.547	0.637	0.783	0.815	0.482	0.583	0.027644
USP9Y	0.831	0.922	1.246	0.15	0.187	0.488	0.976	0.889	0.876	0.254193
UTRN	0.812	1.31	0.878	0.641	0.302	1.989	2.827	1.654	2.945	0.406182
UTS2	0.86	0.934	1.206	0.278	0.28	0.33	0.786	0.485	0.465	0.023729
VAC14	0.936	1.134	0.929	0.709	0.304	0.733	1.416	0.799	0.861	0.482958
VAMP2	0.996	1.19	0.814	0.93	0.923	0.818	1.568	1.278	1.308	0.548618
VAMP3	0.919	1.18	0.901	1.169	0.939	1.382	1.096	1.058	1.238	0.342018
VAMP5	0.926	1.228	0.846	0.982	0.604	2.234	1.807	1.447	2.262	0.34066
VAMP7	0.97	1.004	1.026	0.845	0.88	1.042	0.881	0.955	0.931	0.237137
VASN	0.878	1.225	0.897	1.437	0.54	3.541	3.941	2.707	4.366	0.203628
VAT1	0.932	1.12	0.948	0.982	0.588	1.585	1.885	1.329	1.502	0.400591
VCL	0.837	1.253	0.91	0.418	0.215	0.933	1.582	0.911	1.361	0.73102
VCP	0.949	0.977	1.074	0.442	0.317	0.825	1.162	0.742	0.808	0.291389
VDAC2	0.917	0.875	1.208	0.349	0.424	0.361	0.791	0.501	0.423	0.020942
VKORC1	0.939	0.902	1.159	0.557	0.462	0.652	1.046	0.618	0.969	0.21738
VKORC1L1	1.153	0.793	1.054	0.416	0.436	0.558	1.039	0.695	0.712	0.145682
VMP1	0.927	0.926	1.148	0.405	0.488	0.452	0.913	0.749	0.932	0.148922
VPS16	0.957	1.136	0.907	0.575	0.602	1.036	1.377	1.095	1.242	0.819587
VPS26A	0.879	1.179	0.942	0.846	0.795	1.462	1.314	1.101	1.407	0.501902
VPS29	0.884	1.196	0.92	0.769	0.713	1.161	1.429	1.199	1.404	0.610615
VPS35	0.911	1.124	0.965	0.875	0.769	1.43	1.538	1.235	1.329	0.42791
VPS39	0.897	1.081	1.022	0.372	0.21	0.723	1.484	1.463	1.594	0.817355
VPS45	0.947	1.112	0.941	0.63	0.581	0.751	1.041	0.939	1.085	0.36909
VSIR	0.935	1.044	1.021	0.834	0.738	1.238	0.982	1.053	1.094	0.809908
VTI1A	1.035	1.024	0.94	0.647	0.666	0.566	1.025	0.851	0.875	0.167832
VTI1B	0.929	1.06	1.012	0.658	0.653	0.79	0.833	0.894	1.011	0.156471
VTN	1.129	0.788	1.083	0.666	0.858	1.681	1.378	0.767	0.988	0.756095
WARS1	0.906	1.261	0.833	0.823	0.492	1.66	2.307	1.358	2.595	0.410404
WASHC2C	1.4	0.729	0.872	0.528	0.253	0.651	3.223	2.07	2.788	0.541597
WDFY1	0.907	1.117	0.976	0.892	0.772	1.158	1.139	1.085	1.016	0.806594
WDR1	0.827	1.332	0.841	1.048	0.399	2.046	2.999	1.983	2.451	0.319512
XRCC5	0.98	0.835	1.185	0.212	0.28	0.296	0.664	0.639	0.779	0.052851
XRCC6	1.007	0.836	1.157	0.242	0.252	0.439	0.722	0.713	0.526	0.035666
YIF1A	1.031	1.047	0.922	0.281	0.247	0.296	0.816	0.635	0.643	0.04125
YKT6	0.931	1.187	0.881	0.573	0.278	0.893	2.018	1.267	1.796	0.718749
YWHAB	0.809	1.212	0.979	1.111	0.584	2.678	2.296	1.561	2.517	0.292396
YWHAE	0.827	1.272	0.902	1.303	0.572	3.323	2.552	1.772	2.92	0.257039
YWHAG	0.812	1.257	0.931	0.885	0.491	2.334	2.095	1.336	2.435	0.371052
YWHAH	0.84	1.217	0.943	1.185	0.478	2.721	2.802	1.966	2.103	0.283156
YWHAQ	0.842	1.262	0.896	1.105	0.509	2.841	2.531	1.632	2.725	0.297458
YWHAZ	0.843	1.261	0.896	1.242	0.583	3.096	3.066	1.91	2.976	0.240165
ZDHHC20	0.982	1.098	0.92	0.757	0.689	1.11	1.387	1.221	1.709	0.588718
ZFYVE21	1.046	1.087	0.867	0.618	0.654	0.81	1.369	0.924	0.827	0.525138
ZNF595	0.826	1.333	0.841	0.534	0.331	1.147	1.13	0.825	1.289	0.647569
ZYX	0.945	1.282	0.773	1.566	0.655	2.978	3.74	2.35	4.322	0.203628

## Sheet: Supplementary Data 6
	Fold change compared to GRN WT HDF Average
Protein	GRN WT HDF Lysate				GRN Het HDF Lysate
A2M	0.687	0.685	0.666	1.962	4.415	4.547	5.477	2.578	2.545	2.798
ABHD10	0.919	0.695	0.832	1.554	1.126	1.106	1.14	0.615	0.715	0.797
ACAA1	0.858	0.884	0.742	1.516	1.239	1.541	1.456	0.847	0.814	0.913
ACAA2	0.752	0.794	0.652	1.802	1.827	2.039	2.208	0.841	0.819	0.888
ACADM	0.878	0.743	0.671	1.708	1.112	1.334	1.263	0.763	0.795	0.907
ACADVL	0.999	0.961	0.89	1.15	1.482	1.614	1.614	0.994	0.954	1.035
ACAT1	0.886	0.817	0.803	1.494	1.327	1.485	1.513	0.723	0.688	0.727
ACLY	1.029	1.011	0.919	1.04	0.782	0.869	0.786	0.806	0.791	0.81
ACOT13	0.9	0.9	0.7	1.6	1.1	1.4	1.2	1	0.9	0.8
ACOT9	0.841	1.007	0.722	1.43	1.25	1.331	1.255	0.728	0.735	0.681
ACP2	0.973	0.903	0.968	1.156	1.109	1.215	1.158	0.756	0.742	0.818
ACSL1	1.1	1.1	0.8	1	1.3	1.3	1.1	1.2	1.1	1.1
ACSL3	0.853	0.847	0.773	1.527	0.833	1.081	1.13	0.7	0.766	0.843
ACSL4	0.828	0.839	0.755	1.579	1.218	1.327	1.131	0.71	0.661	0.77
ACTB	1	1	1	1	1	1	1	1	1	1
ACTN1	0.916	1.015	0.843	1.225	0.818	0.929	0.949	0.786	0.768	0.796
ACTN4	0.937	1.043	0.809	1.21	0.819	0.883	0.907	0.827	0.816	0.829
ACTR1A	0.993	0.981	0.892	1.135	1.093	1.188	1.246	1.07	1.093	1.063
ACTR2	0.975	1.013	0.894	1.118	0.987	1.101	1.161	1.037	1.047	1.018
ACTR3	0.999	0.984	0.887	1.13	0.866	1.053	1.223	1.003	1.041	1.01
ADAM9	0.996	1.124	0.899	0.981	1.069	1.09	0.969	0.918	1.1	1.115
ADGRE5	0.95	0.988	0.851	1.212	0.788	0.908	0.918	0.723	0.761	0.831
AGFG1	1.077	0.817	0.737	1.37	0.929	0.966	0.998	1.144	0.996	0.991
AGK	0.818	0.986	0.665	1.531	1.266	1.381	1.23	0.79	0.803	0.95
AGPS	0.866	0.923	0.776	1.435	1.003	1.193	1.038	0.729	0.721	0.8
AHCY	0.992	0.984	0.892	1.132	0.947	0.98	0.974	0.855	0.883	0.896
AHCYL1	0.932	0.887	0.894	1.286	1.15	1.201	1.171	0.876	0.873	0.92
AHNAK	1.058	1.14	0.804	0.999	1.063	1.107	1.164	1.149	1.117	1.169
AHNAK2	1.026	1.115	0.913	0.946	1.399	1.427	1.443	1.216	1.155	1.193
AHSG	0.7	0.7	0.7	1.8	1	1.8	1.7	0.5	1	1.1
AKAP12	1.026	0.947	0.821	1.206	2.987	2.827	3.854	1.382	1.458	1.195
AKAP2	0.943	0.85	0.99	1.217	2.15	2.232	1.947	1.101	1.104	1.131
AKR1B1	0.34	0.33	0.324	3.007	1.079	1.355	1.653	0.335	0.283	0.275
AKR1C1	0.557	0.546	0.546	2.351	3.543	3.885	4.659	0.949	0.836	0.79
AKR1C3	0.613	0.567	0.604	2.217	2.246	3.223	4.315	0.781	0.824	0.651
ALCAM	0.978	1.023	0.85	1.148	0.773	0.778	0.826	1.207	1.222	1.28
ALDH3A2	1.125	0.928	0.787	1.16	1.454	2.062	2.485	1.238	1.279	1.222
ALDH7A1	0.88	0.831	0.756	1.532	1.069	1.133	1.12	1.284	1.25	1.34
ALDH9A1	0.976	0.937	0.853	1.234	1.445	1.643	1.725	1.074	1.114	1.19
ALDOA	1.038	1.025	0.927	1.009	0.689	0.759	0.794	0.824	0.772	0.763
ALDOC	1.042	1.07	0.79	1.098	0.77	0.837	0.959	0.919	0.89	0.856
ANKFY1	0.949	1.008	1.04	1.003	1.27	1.391	1.236	0.908	0.725	0.893
ANKRD13A	1.1	1	1	0.9	0.9	0.9	0.8	1	1	0.8
ANKRD30A	1.1	1	0.8	1	0.7	0.9	0.8	1.2	1	0.9
ANO6	0.922	1.01	0.867	1.2	1.22	1.465	1.356	0.92	0.829	0.964
ANPEP	0.994	1.097	0.877	1.032	1.52	1.645	1.73	1.045	0.989	1.091
ANXA1	1.004	0.98	1.075	0.941	1.366	1.348	1.48	1.073	1.031	1
ANXA11	1.012	1.018	0.885	1.084	1.237	1.314	1.382	1.266	1.247	1.246
ANXA4	1.032	1.023	0.946	0.999	1.266	1.293	1.373	1.198	1.201	1.203
ANXA5	1.101	0.984	1.232	0.683	1.266	1.146	1.197	1.064	1.016	1.013
ANXA6	1.021	1.041	0.966	0.972	0.909	0.946	0.956	0.965	0.944	0.953
ANXA7	0.912	0.914	0.858	1.317	1.264	1.358	1.474	1.155	1.166	1.116
AP1B1	1.012	1.05	0.892	1.046	1.049	1.125	1.015	0.997	0.973	1.016
AP1G1	1.044	0.974	0.899	1.083	0.981	1.048	1.07	0.978	1.002	1.014
AP1M1	1.025	0.966	0.96	1.049	1.1	1.194	1.069	1.006	1.025	1.025
AP1S1	1.2	1	0.9	1	0.7	1	1	1.1	1.1	0.8
AP2A1	0.971	1.022	0.83	1.178	1.091	1.254	1.283	1.1	1.092	1.146
AP2A2	0.983	0.893	0.907	1.217	0.999	1.212	1.154	1.009	0.916	0.99
AP2B1	0.962	1.003	0.849	1.186	1.06	1.214	1.195	1.068	1.056	1.089
AP3B1	1.061	1.012	0.887	1.04	0.649	0.625	0.583	1.124	1.14	1.146
AP3D1	1.047	1.012	0.882	1.06	0.536	0.535	0.548	1.166	1.26	1.282
APLP2	0.948	0.905	0.792	1.355	1.392	1.765	1.646	1.119	1.212	1.218
APMAP	0.963	0.983	0.862	1.191	1.076	1.217	1.153	0.877	0.852	0.922
APOD	1.1	1	0.7	1.2	2.8	3.6	3.1	2.1	1.9	1.8
APPL2	1.043	1.036	0.902	1.018	1.047	1.059	1.081	1.036	1.049	1.053
ARCN1	1.006	0.979	0.902	1.114	0.879	0.988	1.001	1.07	1.044	1.065
ARF4	0.99	0.976	0.906	1.128	0.931	1.026	0.998	1.07	1	1.049
ARF6	0.951	0.964	0.834	1.252	1.255	1.392	1.404	0.969	0.979	1.019
ARFGAP1	1.035	1.094	0.895	0.976	0.901	0.872	0.888	0.926	0.935	0.968
ARHGAP1	0.955	0.937	0.992	1.117	1.237	1.214	1.139	1.048	1.011	1.046
ARHGDIA	0.992	0.991	0.929	1.088	0.972	0.952	1.037	1.131	1.086	1.111
ARL1	1.008	0.948	0.885	1.159	0.886	1.004	0.942	0.921	0.887	0.926
ARL6IP5	0.936	0.958	0.793	1.312	1.626	1.771	1.855	0.898	0.851	0.911
ARL8A	0.833	0.868	0.804	1.494	1.204	1.416	1.344	0.759	0.679	0.724
ARL8B	0.826	0.727	0.689	1.758	1.206	1.432	1.385	0.692	0.672	0.73
ARMCX3	0.873	0.891	0.814	1.422	1.524	1.645	1.489	0.961	0.9	0.988
ARPC1B	0.941	0.994	0.916	1.15	0.93	1.109	1.182	1.058	1.148	1.078
ARPC2	0.994	0.988	0.896	1.121	1.141	1.145	1.133	1.018	0.998	1.052
ARPC3	0.896	1.027	0.87	1.208	1.119	1.231	1.091	0.988	0.982	0.991
ARPC4	1.006	0.99	0.922	1.081	1.062	1.131	1.079	1.005	0.991	1.039
ARPC5	1.005	1.053	0.826	1.116	1.036	1.079	1.104	0.984	1.004	1.023
ARPC5L	1.092	0.962	0.939	1.007	1.101	1.27	1.053	0.949	0.905	0.983
ARSA	0.943	0.946	0.807	1.303	1.175	1.276	1.399	1.018	0.863	0.955
ARSB	1.054	0.977	0.925	1.044	1.214	1.28	1.185	1.136	0.972	1.081
ASAH1	0.721	0.725	0.664	1.89	1.293	1.632	1.573	0.499	0.484	0.465
ASPH	1.015	1.042	0.869	1.073	1.132	1.255	1.229	0.857	0.817	0.876
ATAD3A	0.868	0.924	0.755	1.453	0.964	1.042	0.96	0.787	0.77	0.846
ATAD3B	0.921	0.878	0.683	1.518	1.013	1.086	0.95	0.825	0.804	1.075
ATL3	1.025	1.05	0.883	1.042	1.42	1.545	1.532	1.058	1.039	1.1
ATP13A1	1.127	0.945	0.912	1.016	0.915	1.062	0.961	0.91	0.952	1.076
ATP1A1	0.859	0.923	0.764	1.454	1.061	1.145	1.19	0.923	0.875	0.952
ATP1B3	0.904	0.906	0.795	1.396	1.108	1.206	1.256	0.837	0.807	0.847
ATP2A2	0.935	0.953	0.831	1.281	0.99	1.163	1.176	0.798	0.756	0.838
ATP2B1	1.013	0.955	0.834	1.197	1.46	1.502	1.67	1.048	0.884	0.956
ATP2B4	0.952	0.984	0.803	1.262	1.098	1.259	1.325	0.87	0.86	0.901
ATP5F1C	0.951	0.967	0.748	1.334	1.044	1.12	1.12	0.787	0.78	0.839
ATP5F1D	0.9	0.9	0.8	1.4	1.3	1.8	1.2	1.4	0.9	0.8
ATP5F1E	0.923	0.918	0.904	1.255	1.172	1.298	1.099	0.81	0.824	0.779
ATP5MF	0.923	0.879	0.943	1.255	1.15	1.208	1.235	0.762	0.764	0.825
ATP5MG	0.887	0.977	0.902	1.234	1.102	1.375	1.27	0.903	0.849	0.907
ATP5MK	1	0.9	0.9	1.2	1.3	1.6	1.2	1.1	1.1	1
ATP5PB	0.952	0.966	0.82	1.263	1.097	1.282	1.152	0.863	0.81	0.847
ATP5PD	0.728	1.029	0.848	1.395	1.282	1.336	1.195	0.77	0.765	0.819
ATP5PO	0.943	0.919	0.884	1.254	1.119	1.179	1.133	0.798	0.755	0.843
ATP6AP1	0.812	0.993	0.835	1.361	1.231	1.376	1.169	0.772	0.718	0.806
ATP6V0C	1.005	0.862	0.921	1.211	0.866	1.065	0.902	0.652	0.701	0.93
ATP6V1A	0.917	0.966	0.847	1.27	0.985	1.136	1.18	0.927	0.893	0.928
ATP6V1B2	0.94	0.948	0.916	1.195	0.8	1.016	1.196	0.867	0.878	0.906
ATP6V1C1	0.949	0.902	0.797	1.352	1.168	1.295	1.501	0.865	0.935	0.985
ATP6V1D	1.008	1.122	0.79	1.081	0.868	1.007	1.067	0.854	0.815	1.02
ATP6V1E1	0.978	0.988	0.84	1.194	1.155	1.173	1.195	0.86	0.898	0.947
ATP6V1H	0.92	1.001	0.96	1.119	1.115	1.118	1.088	0.915	0.923	0.882
B4GALT1	1.095	1.062	0.959	0.884	1.029	1.322	0.989	0.833	0.717	0.802
BAG2	1.02	1.092	0.852	1.036	0.742	0.812	0.911	0.91	0.908	0.896
BASP1	0.544	1.233	0.767	1.456	1.16	0.576	0.733	0.751	0.844	0.937
BCAP29	1.035	0.923	0.731	1.311	1.423	1.499	1.517	0.676	0.625	0.688
BCAP31	0.917	0.936	0.733	1.414	0.919	1.008	1.007	0.761	0.738	0.801
BET1	1.1	0.9	0.8	1.2	1.6	2.1	1.6	1.1	0.9	0.9
BPNT2	0.967	0.974	0.754	1.305	0.828	0.992	1.091	0.944	0.984	0.953
BSG	0.994	1.013	0.897	1.096	0.678	0.757	0.701	0.624	0.591	0.676
BZW2	0.958	0.948	0.834	1.26	1.118	1.2	1.172	0.982	1.054	1.072
C1QBP	1.021	1.128	0.694	1.156	1.158	1.332	1.561	1.068	1.032	1.03
C4A	1.007	1.02	0.905	1.068	1.997	1.95	2	1.989	1.932	2.384
CALD1	1.078	1.108	1.016	0.798	0.891	0.834	0.847	0.633	0.598	0.635
CALR	1.081	1.013	0.935	0.971	0.815	0.92	0.892	0.703	0.654	0.705
CALU	0.959	1.188	0.639	1.215	1.151	1.31	1.438	1	0.929	1.033
CAMK2D	1.098	1.068	0.966	0.867	1.499	1.577	1.72	1.082	1.066	1.088
CAND1	0.994	0.963	0.894	1.149	1.155	1.205	1.237	1.153	1.132	1.14
CANX	0.9	0.905	0.733	1.462	0.761	0.839	0.851	0.625	0.598	0.644
CAP1	1.017	1.023	0.882	1.079	0.786	0.885	0.957	0.92	0.928	0.908
CAPG	0.994	0.94	0.818	1.248	1.902	1.808	2.112	1.944	1.757	1.814
CAPN1	1.056	0.969	0.926	1.049	1.396	1.426	1.527	1.274	1.28	1.291
CAPN2	0.995	1.017	0.898	1.09	0.94	1.068	1.186	0.781	0.779	0.742
CAPNS1	0.988	1.004	0.861	1.146	1.153	1.342	1.21	1.04	0.922	0.927
CAPZA1	1.026	1.01	0.794	1.17	1.18	1.216	1.431	1.076	1.081	1.062
CAPZA2	0.987	0.892	0.934	1.188	0.981	1.217	1.479	1.02	1.108	1
CAPZB	0.94	0.932	0.931	1.197	1.032	1.232	1.398	1.051	1.099	1.054
CAT	1.123	0.97	0.827	1.079	1.191	1.279	1.183	1.014	1.015	1.101
CAV1	0.742	0.87	0.687	1.701	1.605	1.842	1.724	0.725	0.702	0.764
CAVIN1	0.859	1.021	0.749	1.371	1.24	1.426	1.263	0.801	0.773	0.829
CAVIN3	0.875	0.932	0.458	1.736	1.273	1.264	1.362	0.969	1.112	1.166
CCN2	1.052	1.065	0.859	1.024	0.656	1.023	1.274	0.821	0.925	0.829
CCT2	0.93	0.943	0.879	1.247	0.944	1.014	0.934	0.982	0.982	1.019
CCT3	0.951	0.941	0.871	1.238	0.879	0.959	0.972	0.954	0.996	1.006
CCT5	0.969	0.954	0.819	1.258	0.879	0.966	0.976	0.99	0.997	1.017
CCT6A	0.949	0.987	0.789	1.276	0.879	0.992	0.975	1.039	1.032	1.03
CCT8	0.935	0.978	0.821	1.266	0.898	1.007	0.963	1.001	0.99	1.017
CD109	1.038	0.989	0.859	1.114	0.957	1.232	1.052	0.702	0.888	0.9
CD151	0.915	0.91	0.864	1.311	0.342	0.679	0.913	0.938	0.979	0.938
CD248	1.15	1.115	1.038	0.696	0.44	0.728	0.77	0.688	0.584	0.732
CD276	1.04	0.945	0.963	1.052	1.089	0.947	1.054	0.884	1.047	1.235
CD44	0.837	0.881	0.707	1.576	0.701	0.915	1.162	0.83	0.797	0.808
CD47	0.731	0.768	0.646	1.855	1.581	1.674	1.83	0.797	0.791	0.867
CD59	0.9	1.1	0.7	1.2	0.6	1.2	1.2	1.2	0.9	0.7
CD63	0.831	0.95	0.679	1.54	1.514	1.778	2.018	1.009	0.897	0.955
CD81	1.002	1.024	0.84	1.134	0.923	1.268	1.414	1.109	1.083	1.108
CD9	0.959	0.951	0.894	1.196	0.857	0.989	1.126	1.563	1.388	1.475
CD99	0.5	1.1	1.1	1.2	1.3	1.8	1	1.7	1.2	0.8
CDC37	1.028	1.127	0.826	1.02	1.046	1.101	1.1	1.092	1.003	1.115
CDC42	0.982	0.957	0.853	1.207	0.907	1.097	1.197	1.01	1.02	1.022
CDC42EP3	0.8	1.4	1.3	0.5	1.2	1.8	1.5	2.7	3.1	2.5
CEMIP	1.163	1.333	1.175	0.329	0.802	0.752	0.825	1.366	1.325	1.312
CFL1	1.019	1.041	0.879	1.062	0.778	0.815	0.929	0.965	0.926	0.912
CFL2	1.032	1.051	0.94	0.977	1.009	1.057	1.112	0.903	0.932	0.899
CHCHD3	0.888	0.917	0.861	1.335	0.864	1.179	0.941	1.051	0.998	1.16
CKAP4	0.985	1.021	0.88	1.113	0.788	0.891	0.845	0.85	0.803	0.881
CLIC1	1.006	1.017	0.905	1.071	0.719	0.883	1.095	1.213	1.249	1.16
CLIC4	1.009	1.038	1.002	0.95	1.042	1.272	1.342	1.528	1.586	1.494
CLMP	0.898	0.895	0.772	1.435	1.241	1.435	1.329	0.928	0.95	1.015
CLN5	1.148	1.182	0.988	0.681	0.775	1.24	0.886	0.571	0.595	0.644
CLPTM1L	0.953	0.812	0.806	1.429	1.171	1.166	1.11	0.809	0.724	0.818
CLTA	0.844	1.374	0.935	0.847	1.714	1.258	1.12	1.11	0.898	1
CLTB	0.755	1.212	0.997	1.036	1.804	1.58	1.433	1.057	1.041	1.085
CLTC	1.111	1.131	1.009	0.749	1.131	1.253	1.335	1.07	1.077	1.053
CNIH4	0.9	1	1	1.1	1.2	1.3	1.1	1.1	0.9	0.7
CNN2	1.118	1.111	1.094	0.678	0.849	0.889	0.932	0.913	0.898	0.867
CNN3	1.029	1.046	0.915	1.011	0.881	0.929	0.98	0.9	0.867	0.861
CNP	0.815	0.779	0.665	1.741	1.041	1.116	1.197	0.767	0.747	0.843
CNPY2	0.859	0.982	0.755	1.405	1.002	1.22	0.976	0.983	0.91	1.105
COL12A1	1.19	1.225	1.015	0.571	0.425	0.415	0.44	1.054	1.047	1.151
COL1A1	1.179	1.267	0.953	0.602	0.566	0.602	0.674	0.876	0.856	0.927
COL1A2	1.158	1.242	0.984	0.616	0.59	0.606	0.658	0.823	0.792	0.859
COL3A1	1.246	1.275	0.829	0.651	0.626	0.727	0.732	0.835	0.859	0.947
COL5A1	1.178	1.229	0.957	0.636	0.782	0.837	0.664	1.277	1.103	1.388
COL6A1	1.055	1.081	0.978	0.886	1.062	1.21	1.227	0.644	0.621	0.657
COL6A2	1.057	1.112	0.865	0.967	0.904	1.045	0.988	0.658	0.642	0.674
COL6A3	1.024	1.021	0.877	1.078	0.771	0.856	0.78	0.671	0.643	0.704
COL8A1	0.9	0.8	1	1.3	0.9	1.4	1.2	3	2.7	2.5
COMMD1	1.064	0.921	0.951	1.064	1.405	1.294	1.172	1.093	1.01	0.989
COMT	0.92	0.909	0.774	1.397	0.832	1.068	1.126	0.739	0.718	0.733
COPA	1	0.978	0.935	1.087	0.892	1.01	1.019	1.031	1.04	1.057
COPB1	1	0.992	0.923	1.085	0.93	1.043	1.019	1.057	1.074	1.07
COPB2	1.006	1.012	0.898	1.085	0.917	1.004	1.012	1.074	1.042	1.099
COPE	0.937	1.048	0.905	1.11	1.248	1.166	0.916	1.007	1.085	1.134
COPG1	0.992	0.994	0.922	1.091	0.755	0.913	0.972	1.008	1.044	1.014
CORO1B	0.951	1.003	0.886	1.16	1.542	1.532	1.433	0.917	0.996	1.076
CORO1C	0.859	0.974	0.681	1.486	1.075	1.175	1.227	0.928	0.904	0.945
COTL1	1.073	1.06	0.854	1.013	0.924	0.897	1.016	1.052	1.018	0.997
COX4I1	0.951	1.138	0.936	0.976	1.462	1.714	1.63	0.978	0.909	1.033
COX6C	1.015	1.13	0.932	0.923	1.595	1.975	1.589	0.911	0.823	0.973
CPOX	0.945	0.848	0.881	1.326	1.463	1.596	1.541	0.813	0.901	0.878
CPQ	1.2	0.9	0.8	1.1	1.7	2.7	1.5	1	1.3	1.2
CPT1A	0.86	0.814	0.764	1.562	0.901	1.003	0.939	0.774	0.746	0.829
CRIP2	0.876	0.824	0.84	1.46	0.919	0.996	1.014	2.234	2.302	2.445
CRTAP	1.044	1.083	0.861	1.012	0.929	1.107	1.125	1.342	1.341	1.463
CRYAB	0.692	0.735	0.575	1.998	1.818	2.063	2.081	2.432	2.259	2.198
CSPG4	1.044	1.041	0.953	0.962	0.53	0.633	0.48	0.457	0.49	0.43
CSRP1	1.026	0.992	0.922	1.06	0.716	0.857	0.997	1.038	1.061	0.957
CTHRC1	1.127	1.119	1.072	0.682	0.643	0.682	0.789	0.456	0.466	0.505
CTSA	0.939	0.892	0.761	1.408	1.386	1.791	1.79	0.887	0.785	0.811
CTSB	0.968	1.027	0.846	1.159	1.477	2.019	2.392	0.925	0.89	0.875
CTSC	1.2	0.9	0.9	1	0.7	0.8	0.5	0.5	0.6	0.4
CTSD	0.786	0.597	0.552	2.065	0.824	0.96	0.993	0.399	0.376	0.388
CTSK	0.897	0.856	0.671	1.575	1.642	1.751	2.557	0.523	0.497	0.558
CTSL	0.737	1.074	1.193	0.997	2.633	2.265	2.732	0.769	0.966	0.679
CTSZ	1.029	1.078	1.038	0.856	0.64	0.646	0.63	0.667	0.643	0.725
CTTN	0.934	1.009	0.743	1.314	1.051	1.148	1.192	1.015	0.992	1.022
CYB5B	0.931	0.886	0.709	1.474	1.356	1.61	1.382	0.937	0.71	0.732
CYB5R1	0.827	0.858	0.782	1.533	1.16	1.305	1.33	0.689	0.707	0.724
CYB5R3	0.857	0.908	0.741	1.495	1.359	1.523	1.713	0.965	0.913	0.959
CYC1	0.883	0.877	1.014	1.227	1.496	1.504	1.336	0.715	0.726	0.684
CYP51A1	0.878	0.783	0.703	1.636	1.337	1.512	1.364	0.857	0.835	0.947
DAB2	1.149	1.2	0.93	0.721	0.715	0.796	0.745	1.043	1.049	1.096
DBN1	0.901	1.124	0.834	1.141	1.748	1.871	2.024	1.305	1.481	1.558
DCN	0.918	0.912	0.914	1.256	2.853	2.318	2.655	1.937	1.748	1.585
DCTN2	1.009	0.971	0.846	1.174	1.216	1.309	1.264	1.118	1.099	1.175
DCTN3	0.917	1.006	0.831	1.245	1.232	1.336	1.26	1.03	1.096	1.093
DDAH1	0.765	0.811	0.697	1.727	1.98	2.052	2.165	0.945	0.914	0.926
DDAH2	1	0.9	0.9	1.2	2.6	2.6	2.4	2.4	1.8	1.7
DDR2	1	0.8	1.1	1.1	1	1.1	1	1.2	0.9	0.6
DECR1	0.864	0.886	0.822	1.429	1.232	1.289	1.294	0.66	0.706	0.749
DHCR7	0.814	0.929	0.692	1.565	1.065	1.199	1.193	0.835	0.767	0.902
DLG1	1	0.9	0.9	1.2	1.2	1.5	0.8	1	0.8	0.9
DLST	0.944	0.949	0.753	1.355	1.404	1.59	1.469	0.884	0.896	0.979
DNAJA2	0.99	1.079	0.759	1.172	1.087	1.26	1.252	1.112	1.032	1.188
DNAJC13	1.025	1.002	0.887	1.086	1.228	1.365	1.352	0.94	0.929	0.992
DNAJC5	1	0.9	0.8	1.3	1	1.1	1.1	1	1	0.9
DNASE2	0.97	0.976	0.703	1.35	0.429	1.213	1.523	0.749	0.682	0.769
DPM1	0.998	1.083	0.887	1.032	1.087	1.148	1.198	0.875	0.895	0.871
DPP4	0.728	0.784	0.724	1.764	2.658	2.852	3.146	0.576	0.457	0.515
DPP7	1.126	1.002	1.004	0.868	1.457	1.445	1.345	0.877	0.9	0.925
DPYSL2	0.973	0.969	0.919	1.139	1.665	1.742	1.981	1.645	1.628	1.641
DSTN	1.013	0.972	0.857	1.158	1.142	1.297	1.578	1.2	1.23	1.136
DYNC1H1	0.984	0.979	0.865	1.171	1.154	1.244	1.222	0.974	0.965	0.993
ECE1	1.017	0.946	0.854	1.184	1.461	1.659	1.691	1.435	1.486	1.411
ECH1	0.892	0.82	0.727	1.561	2.205	2.254	2.234	0.887	0.803	0.907
ECHS1	0.855	0.843	0.714	1.589	1.009	1.221	1.385	0.746	0.756	0.794
EEA1	0.981	1.012	0.782	1.226	1.416	1.484	1.498	0.813	0.793	0.848
EEF1A1	0.943	0.915	0.935	1.207	0.816	0.883	0.879	0.884	0.859	0.842
EEF1B2	0.939	0.996	0.777	1.288	1.014	1.053	1.006	0.992	0.941	1.017
EEF1G	0.952	0.939	0.862	1.247	0.914	1.015	0.957	0.927	0.889	0.912
EEF2	1.068	0.994	1.01	0.928	0.808	0.881	0.857	0.971	0.993	0.952
EGFR	0.81	1.019	0.861	1.31	1.208	1.271	1.363	1.031	0.899	1.045
EHD1	1.02	0.953	0.874	1.153	1.562	1.644	1.649	0.97	0.999	0.994
EHD2	1.083	1.106	0.966	0.845	1.298	1.399	1.418	0.939	0.907	0.949
EHD4	0.841	0.856	0.839	1.464	1.031	1.008	0.959	0.717	0.717	0.73
EIF3H	0.958	1.003	0.769	1.27	0.832	0.936	0.882	0.9	0.928	0.935
EIF4G1	0.983	1.007	0.826	1.184	0.906	1.033	1.023	0.978	0.982	1.045
EIF4H	0.986	1.035	0.733	1.246	0.728	0.893	1.084	1.071	1.047	1.003
EIF5A	1.107	1.218	0.835	0.84	0.964	1.079	1.176	1.257	1.196	1.181
EIF6	1.049	1.005	0.859	1.087	0.916	0.966	0.884	0.901	0.848	0.913
EMP3	1	1.1	1.1	0.8	1.1	1.1	0.9	0.9	0.7	0.7
ENDOD1	0.893	0.823	0.765	1.519	0.956	1.111	1.096	0.73	0.817	0.712
ENG	0.979	0.995	0.918	1.108	0.762	0.895	0.894	0.709	0.688	0.716
ENO1	0.961	0.905	0.927	1.206	0.724	0.765	0.739	0.861	0.827	0.82
ENPP1	1.234	1.204	1.119	0.444	0.241	0.228	0.218	0.861	0.825	0.945
EPB41L2	0.883	0.909	0.721	1.486	1.58	1.672	1.845	1.155	1.081	1.2
EPB41L3	0.86	0.914	0.748	1.479	1.655	1.779	1.746	1.233	1.077	1.288
EPDR1	0.957	0.896	0.86	1.287	0.396	0.462	0.408	0.184	0.152	0.175
EPHX1	0.599	0.621	0.533	2.247	1.296	1.4	1.468	0.531	0.489	0.545
EPN1	0.958	1.016	0.896	1.13	1.067	1.355	1.294	1.039	1.025	1.331
ERBIN	0.956	1.035	0.86	1.148	1.026	1.153	1.028	1.034	0.968	1.235
ERGIC1	0.946	0.993	0.916	1.144	1.127	1.317	1.215	0.801	0.787	0.823
ERLEC1	1.011	0.946	0.871	1.172	1.132	1.23	1.064	0.825	0.926	0.922
ERLIN1	0.882	0.91	0.755	1.452	1.123	1.317	1.231	0.932	0.891	0.945
ERLIN2	1.065	1.025	0.747	1.163	1.15	1.375	1.324	0.833	0.8	0.871
ERO1A	0.89	0.905	0.88	1.325	0.95	1.031	0.978	0.682	0.672	0.728
ERP29	0.901	0.917	0.79	1.392	0.931	1.042	1.057	0.84	0.803	0.862
ERP44	1.025	1.021	0.808	1.146	0.958	1.183	1.111	0.927	0.882	0.916
ESYT1	1.034	1.014	0.936	1.015	1.073	1.19	1.117	0.883	0.875	0.938
ETFB	0.942	0.943	0.762	1.353	1.328	1.476	1.548	0.861	0.802	0.89
F3	1	1	0.9	1.2	0.7	0.9	0.6	0.4	0.3	0.3
FAM114A1	1.123	1.106	0.974	0.797	1.437	1.451	1.55	1.438	1.414	1.465
FAM162A	0.9	0.8	0.8	1.5	1.3	1.3	1.1	0.8	0.8	0.7
FAM3C	0.925	0.968	0.803	1.303	1.031	1.27	1.251	1.046	0.985	1.04
FAM98A	0.868	1.247	0.586	1.299	0.779	1.146	0.89	0.768	0.93	0.854
FAP	1.021	1.03	0.834	1.115	1.471	1.502	1.607	0.69	0.625	0.656
FASN	0.983	0.986	0.891	1.14	0.995	1.167	1.16	1.146	1.164	1.172
FCGRT	1.2	1	1	0.8	2.1	2	2.2	1.4	1.3	0.9
FERMT2	0.971	0.969	0.965	1.096	1.178	1.208	1.167	1.093	1.094	1.181
FGF2	0.904	1.001	0.856	1.239	1.063	1.173	1.109	0.908	0.811	0.923
FH	0.875	0.904	0.743	1.478	1.198	1.287	1.294	0.967	0.976	1.04
FHL2	1.053	1.062	0.829	1.056	1.165	1.527	1.886	1.4	1.411	1.325
FKBP10	1.104	1.121	0.925	0.85	1.135	1.262	1.294	1.404	1.358	1.485
FKBP1A	0.863	0.969	0.847	1.32	1.183	1.143	1.118	1.169	1.174	1.132
FKBP7	0.969	0.986	0.75	1.295	0.783	0.859	0.773	1.242	1.155	1.27
FKBP9	1.05	1.116	0.858	0.977	1.848	2.148	2.366	1.447	1.416	1.479
FLNA	1.023	1.05	0.956	0.971	0.924	0.977	1.007	0.881	0.858	0.858
FLNB	0.932	0.944	0.834	1.29	1.648	1.747	1.738	1.009	1.01	1.032
FLNC	1.021	1.054	0.968	0.958	1.173	1.28	1.228	0.835	0.797	0.801
FLRT2	1.2	1.1	0.8	0.9	0.7	0.7	0.8	1.1	1	0.7
FN1	1.094	1.16	0.969	0.777	0.784	0.878	0.853	0.69	0.68	0.714
FSTL1	0.897	0.929	0.655	1.519	0.719	0.971	1.012	0.798	0.803	0.863
FTH1	0.45	0.739	0.506	2.304	1.67	1.241	1.264	0.713	0.704	0.779
FTL	0.5	0.691	0.577	2.232	1.857	1.747	1.661	0.765	0.75	0.814
G6PD	0.746	0.704	0.695	1.855	0.83	0.882	0.885	0.763	0.753	0.735
GAA	0.8	0.9	0	1.3	7	8	5.4	1.3	0	0.9
GABARAPL2	1	0.9	0.7	1.4	1.3	1.5	1.1	1.6	1.9	1.7
GALNT2	1.02	1.05	0.862	1.069	0.698	0.882	0.777	0.643	0.681	0.709
GANAB	0.964	0.963	0.909	1.164	0.961	1.072	1.021	0.906	0.86	0.917
GAPDH	1.032	0.935	1.051	0.982	0.86	0.885	0.856	0.903	0.887	0.879
GARS1	1.072	1.059	0.928	0.941	0.941	1	0.992	1.114	1.092	1.111
GATD3B	0.896	0.872	0.78	1.451	1.469	1.699	1.573	0.954	0.874	0.99
GBE1	1.011	1.09	0.951	0.948	1.671	1.741	1.943	1.145	1.146	1.153
GDI2	0.966	0.972	0.847	1.215	1.029	1.087	1.182	1.213	1.171	1.168
GGH	1.026	0.922	0.843	1.209	0.545	0.559	0.511	0.476	0.535	0.567
GIPC1	1.034	1.098	1.029	0.839	1.057	1.162	0.917	1.166	1.12	1.108
GLB1	0.896	0.877	0.794	1.433	1.255	1.449	1.5	0.869	0.791	0.843
GLS	0.84	0.825	0.744	1.59	0.736	0.886	0.846	0.602	0.567	0.599
GNA11	0.952	1.027	0.895	1.126	1.38	1.42	1.38	1.104	1.081	1.207
GNA13	0.955	0.869	0.847	1.328	1.137	1.4	1.517	0.723	0.816	1.059
GNAI2	0.874	1.03	0.799	1.297	0.813	0.879	0.958	0.846	0.894	0.945
GNAQ	0.523	1.186	0.839	1.453	1.952	1.088	1.724	1.606	1.494	1.345
GNB1	0.895	0.781	0.911	1.413	0.672	1.166	1.212	0.679	0.742	0.786
GNS	0.917	0.909	0.855	1.319	1.213	1.289	1.248	0.579	0.557	0.607
GOLGA4	0.799	0.979	0.943	1.279	1.018	0.819	0.818	0.809	0.813	0.604
GOLIM4	0.654	1.233	0.737	1.377	0.788	0.81	0.787	0.968	0.801	0.948
GOLT1B	1.011	0.653	0.985	1.35	0.881	1.184	0.972	1.248	1.284	1.197
GPNMB	0.512	0.495	0.47	2.522	1.665	1.755	1.92	0.42	0.392	0.39
GPR176	1.1	1.2	0.9	0.8	0.7	0.9	0.9	1.2	0.9	0.9
GPX8	1.053	0.963	0.891	1.092	1.079	1.195	1.089	0.943	0.914	0.999
GRN	0.848	0.671	0.37	2.111	0.616	1.281	1.726	0.776	0.98	0.895
GSN	1.127	1.131	1.044	0.697	1.666	1.76	1.998	1.182	1.172	1.131
GSTK1	0.929	0.953	0.964	1.155	1.626	1.753	1.486	0.97	0.901	0.989
GSTO1	0.955	0.974	0.85	1.221	0.99	0.996	1.001	0.902	0.882	0.901
GSTP1	0.969	0.977	0.833	1.221	1.027	1.058	1.148	1.262	1.183	1.154
GYG1	1.1	1.1	0.7	1.1	0.8	1	1.1	1.5	1.2	1.3
HACD3	0.913	0.972	0.804	1.311	1.08	1.241	1.251	0.822	0.768	0.805
HADH	0.937	0.92	0.863	1.28	1.786	1.974	1.978	0.897	0.917	0.952
HADHA	0.811	0.841	0.764	1.584	1.515	1.7	1.771	0.928	0.873	0.965
HADHB	0.827	0.855	0.705	1.614	1.547	1.663	1.776	0.953	0.903	0.991
HDLBP	1.015	1.063	0.855	1.068	0.826	0.941	0.904	0.919	0.893	0.949
HEXA	0.857	0.909	0.884	1.35	1.022	1.142	1.104	0.646	0.632	0.636
HEXB	0.92	0.91	0.809	1.36	0.825	0.882	0.882	0.572	0.574	0.622
HGS	0.958	1.018	0.783	1.241	1.142	1.148	1.173	1.027	0.996	1.046
HIBADH	0.845	0.979	0.637	1.539	1.278	1.985	2.654	0.938	0.889	0.892
HK1	0.898	0.964	0.821	1.316	0.998	1.135	1.047	0.735	0.715	0.769
HLA-A	0.755	0.794	0.654	1.796	1.52	1.495	1.823	0.973	0.87	1.075
HLA-B	0.653	0.678	0.588	2.08	0.508	0.482	0.571	0.426	0.399	0.464
HM13	0.973	0.989	0.865	1.173	0.892	1.041	0.957	0.677	0.633	0.717
HMGCL	0.921	0.853	0.868	1.358	1.48	1.585	1.853	0.878	0.916	0.949
HMOX1	0.727	0.719	0.658	1.896	1.609	2.046	1.463	0.341	0.321	0.345
HSD17B10	0.858	0.817	0.763	1.563	0.933	1.083	0.964	0.748	0.709	0.79
HSD17B12	0.856	0.791	0.834	1.52	1.08	1.339	1.46	0.639	0.639	0.62
HSDL2	0.895	0.961	0.892	1.252	1.644	1.807	1.762	0.997	1.043	1.119
HSP90AA1	0.903	0.945	0.781	1.37	0.75	0.84	0.822	0.902	0.891	0.883
HSP90AB4P	0.966	0.814	0.766	1.454	1.284	1.007	1.113	1.024	1.024	0.991
HSP90B1	0.967	0.961	0.88	1.192	0.847	0.947	0.882	0.91	0.843	0.915
HSPA1B	0.953	0.919	0.755	1.373	0.97	1.058	1.201	1.212	1.191	1.213
HSPA5	1.022	0.979	0.992	1.007	0.982	1.073	0.922	0.673	0.618	0.675
HSPA8	0.919	0.899	0.909	1.274	0.902	0.984	0.934	0.881	0.872	0.871
HSPB1	1.033	1.029	0.87	1.068	1.128	1.184	1.223	1.147	1.104	1.123
HYOU1	0.959	0.996	0.803	1.242	0.667	0.755	0.689	0.718	0.682	0.726
IARS2	0.853	0.848	0.721	1.578	1.195	1.378	1.432	0.786	0.764	0.852
IGF2R	0.358	1.535	0.375	1.732	0.528	0.359	0.361	0	0.32	0
IGFBP3	0.832	0.819	0.719	1.63	0.858	1.13	0.935	0.773	0.777	0.82
IGFBP7	1.092	1.152	0.712	1.044	0.448	0.544	0.616	0.487	0.542	0.55
IKBIP	1.002	1.018	0.849	1.13	0.986	1.106	1.054	0.848	0.784	0.879
ILK	0.965	0.968	0.897	1.17	0.854	0.908	0.842	0.706	0.708	0.769
ILVBL	1.077	0.956	0.923	1.044	1.074	1.08	1.103	0.712	0.682	0.784
IPO5	0.952	0.938	0.897	1.214	1.321	1.443	1.353	1.001	1.029	1.025
IPO7	0.937	0.898	0.852	1.313	0.933	1.053	0.966	0.96	0.959	0.984
IPO9	0.946	0.974	0.838	1.242	0.965	1.04	1.041	1.106	1.043	1.157
ISG15	0.308	0.353	0.295	3.044	0.253	0.286	0.29	0.237	0.223	0.259
IST1	1.2	1	0.9	0.9	1.2	1.2	1.1	1.4	1.4	1.3
ITGA1	0.979	1.107	0.718	1.196	0.977	1.113	1.171	1.014	0.962	1.046
ITGA11	0.971	1.052	1.117	0.86	0.939	0.942	0.824	1.865	1.736	1.762
ITGA2	0.832	0.823	0.724	1.622	0.844	0.986	0.9	0.677	0.68	0.737
ITGA3	0.848	0.89	0.758	1.504	0.603	0.699	0.688	0.406	0.448	0.449
ITGA5	1.004	0.966	0.971	1.059	0.862	1.043	1.007	0.617	0.612	0.631
ITGAV	1.014	1.012	0.91	1.064	2.109	2.185	2.549	1.246	1.199	1.307
ITGB1	0.96	0.979	0.85	1.211	0.864	0.946	0.956	0.684	0.664	0.678
ITGB5	1.039	0.99	1.048	0.923	1.279	1.355	1.374	1.006	0.948	1.026
ITIH3	0.742	0.93	0.677	1.651	2.881	3.117	3.25	1.859	1.759	1.805
IVD	0.932	0.909	0.979	1.18	1.408	1.385	1.197	0.805	0.757	0.813
KANK2	1.036	1.035	0.936	0.992	1.608	1.624	1.517	0.993	1.011	1.083
KDELR1	0.977	0.986	0.893	1.144	0.608	1.029	1.163	0.927	0.848	0.857
KDELR3	1.134	1.016	0.961	0.888	0.66	0.791	0.731	0.931	0.892	0.989
KTN1	0.95	0.99	0.762	1.298	0.899	1.017	0.978	0.829	0.848	0.901
LAMC1	0.99	1.049	0.964	0.996	1.347	1.451	1.265	0.699	0.739	0.83
LAMP1	0.792	0.771	0.777	1.66	1.506	1.57	1.591	0.679	0.605	0.682
LAMP2	0.824	0.838	0.65	1.688	1.671	1.703	1.772	0.817	0.769	0.781
LAMTOR1	0.9	0.9	0.8	1.4	1.5	2.1	1.5	1	0.8	0.8
LAMTOR3	1	1	0.9	1.1	2	2.5	2	1.2	1	1
LASP1	1.009	0.978	0.998	1.015	0.973	1.05	1.161	0.906	0.879	0.874
LDHA	1.063	0.998	1.054	0.885	1.373	1.436	1.43	1.23	1.196	1.159
LDHB	0.938	0.984	0.833	1.245	0.895	0.932	0.98	1.045	0.983	1.002
LGALS1	0.847	0.885	0.771	1.497	0.761	1.067	0.923	0.967	0.812	0.839
LGALS3	0.792	0.848	0.732	1.628	1.56	2.16	2.121	1.411	1.057	1.029
LGMN	0.9	0.9	0.8	1.5	0.7	1.1	0.9	1.1	0.8	0.5
LIMA1	0.823	1.01	0.741	1.427	1.745	1.788	1.915	0.975	0.959	1.034
LIMS1	0.931	0.949	0.836	1.284	0.682	0.868	0.9	0.59	0.618	0.618
LIPA	1.01	0.989	0.836	1.165	1.235	1.339	1.281	0.826	0.761	0.829
LMAN1	0.937	1.013	0.821	1.228	0.946	1.087	1.005	0.973	0.933	1.01
LMAN2	0.846	0.951	0.81	1.393	0.882	1.15	1.071	0.966	0.946	0.925
LMF2	1.026	0.977	0.892	1.104	0.939	1.008	0.869	0.844	0.832	0.939
LMO7	1.058	1.061	0.914	0.967	1.975	2.084	1.893	1.347	1.351	1.484
LNPEP	0.861	0.828	1.002	1.309	1.078	1.304	1.181	0.652	0.716	0.751
LNPK	1.001	1	0.844	1.155	1.066	1.148	1.057	0.735	0.732	0.776
LOX	0.915	1.03	0.941	1.113	0.695	0.882	0.793	0.501	0.503	0.515
LOXL2	1.108	1.095	1.029	0.768	0.597	0.664	0.588	0.41	0.402	0.405
LPXN	0.91	0.926	0.83	1.334	0.983	0.943	0.98	0.69	0.773	0.727
LRP1	1.057	1.085	0.935	0.923	1.28	1.392	1.351	0.971	0.996	1.034
LRPAP1	1.004	1.053	0.87	1.073	1.359	1.453	1.422	1.011	0.951	1.024
LRPPRC	0.913	0.923	0.818	1.346	1.124	1.272	1.175	1.032	0.991	1.09
LRRC15	0.98	0.976	0.919	1.126	1.227	1.367	1.187	0.94	1.031	1.009
LRRN4CL	1	0.6	1.8	0.6	1	1.2	2.5	0.5	0.6	0.2
LSS	0.866	0.87	0.81	1.454	1.481	1.699	1.708	1.053	1.073	1.179
M6PR	0.9	0.8	0.7	1.5	0.7	0.8	0.8	1	0.8	0.7
MAN1B1	1.16	1.012	0.895	0.933	0.793	0.938	0.907	1.024	0.981	1.012
MAN2A1	1.014	1.041	0.902	1.043	1.192	1.455	1.193	1.005	0.92	0.894
MAN2B1	1.028	1.013	0.951	1.008	1.215	1.415	1.095	0.883	0.987	1.026
MANF	0.893	0.892	0.728	1.486	0.755	0.904	0.859	0.677	0.671	0.71
MAP1B	0.914	1.001	0.758	1.327	0.918	0.993	1.054	1.122	1.091	1.127
MAP1LC3B	1.005	0.941	0.954	1.1	1.158	1.209	1.19	1.266	1.206	1.258
MAP4	0.938	1.05	0.753	1.259	1.129	1.225	1.296	1.094	1.064	1.129
MAPK1	0.921	0.902	0.808	1.369	1.131	1.305	1.405	1.033	1.072	1.051
MAPRE1	0.862	1.005	0.882	1.252	1.132	1.142	0.987	0.974	0.954	0.973
MARCKS	0.905	1.152	0.705	1.238	1.004	1.038	1.347	1.227	1.146	1.148
MAVS	1.101	1.099	0.706	1.094	0.983	1.207	1.056	0.864	0.939	0.929
MBOAT7	0.916	1	0.972	1.112	1.045	1.279	1.229	0.893	0.874	1.033
MDH1	0.934	0.952	0.827	1.287	1.123	1.199	1.329	1.091	1.092	1.088
MEAK7	1.146	1.054	0.878	0.923	1.406	1.527	1.435	0.174	0.121	0.09
MERTK	1.1	0.9	0.8	1.1	1.3	1.3	1.3	1	1	1.1
MFGE8	1.072	0.845	0.871	1.211	2.802	3.08	3.422	3.245	3.075	3.955
MFSD10	1.019	1.088	0.809	1.083	1.265	1.66	1.479	0.962	0.889	0.93
MGAT1	0.9	1.1	1	1	1.2	1.4	1.4	1.1	1	1.2
MGLL	1.016	0.929	1.014	1.04	1.129	1.307	1.097	0.879	0.868	0.856
MGST1	0.881	0.877	0.763	1.479	0.825	1.378	1.539	0.709	0.675	0.639
MGST3	0.829	0.894	0.783	1.494	0.975	1.189	1.002	0.878	0.842	0.944
MICOS13	0.953	0.952	0.8	1.295	1.169	1.4	1.292	0.875	0.863	0.914
MLEC	0.943	0.944	0.839	1.275	1.055	1.2	1.103	0.844	0.787	0.871
MMP14	0.879	0.918	0.798	1.405	0.921	0.966	0.935	0.896	0.88	1.001
MOGS	0.995	1.037	0.922	1.045	1.058	1.182	1.091	0.977	0.927	1.048
MOSPD2	0.9	0.9	0.8	1.4	0.7	0.9	0.8	0.8	0.9	0.6
MOXD1	0.992	0.803	1.018	1.187	2.846	3.195	3.182	1.272	1.46	1.292
MPDU1	1.106	0.924	1.034	0.937	1.022	1.245	1.302	0.836	0.8	0.892
MRAS	1	0.9	0.9	1.3	0.6	0.9	0.6	1	0.9	0.9
MRC2	1.015	1.047	0.955	0.983	1.096	1.348	1.334	1.18	1.157	1.201
MRPS30	1.2	1.1	0.7	1	1.4	1.1	0.9	0.9	0.8	0.8
MRPS33	1.1	0.9	0.9	1.1	0.9	1.2	1.1	1.1	1.1	1.1
MT-CO2	1.033	1.139	1.02	0.808	1.886	2.106	1.768	1.001	0.889	1.019
MTCH2	0.813	0.889	0.836	1.462	0.862	1.132	1.094	0.773	0.803	0.795
MTHFD1	0.866	0.918	0.735	1.48	0.883	0.929	0.957	1.068	1.113	1.118
MTX1	1.2	0.7	0.8	1.3	1	1.6	0.9	1.2	1.3	0.8
MVP	1.086	1.174	0.922	0.817	1.395	1.519	1.602	1.118	1.099	1.14
MXRA8	0.937	1.034	0.79	1.24	0.82	1.041	0.95	1.022	0.959	1.133
MYADM	0.992	1.066	0.974	0.968	0.71	0.853	0.694	0.854	0.72	0.803
MYDGF	1.003	1.018	0.965	1.014	0.921	0.975	0.947	0.788	0.781	0.814
MYLK	1.035	1.043	0.941	0.981	0.756	0.882	0.725	0.77	0.869	0.876
MYO1B	0.946	1.003	0.856	1.196	1.269	1.246	1.331	1.014	1.022	1.056
MYO1C	1.089	1.11	1.022	0.779	1.082	1.139	1.229	0.958	0.938	0.999
MYO1D	0.987	1.006	0.94	1.066	3.572	4.026	4.688	2.263	2.238	2.35
MYOF	0.956	1.03	0.817	1.197	0.869	0.975	0.975	0.873	0.84	0.902
NAGA	0.939	0.894	0.913	1.254	0.983	1.398	1.546	0.815	0.884	0.859
NAGK	0.983	1.016	0.895	1.106	1.077	1.205	1.199	1.332	1.348	1.326
NAGLU	0.972	0.998	0.936	1.095	1.332	1.389	1.457	0.864	0.897	0.915
NAP1L1	0.968	0.948	0.863	1.221	0.792	0.84	0.853	0.881	0.894	0.869
NAPA	0.99	0.955	0.887	1.167	0.881	1.052	0.964	0.96	0.975	0.97
NAPG	0.907	0.919	0.873	1.301	1.091	1.209	1.114	0.843	0.869	0.929
NCEH1	0.792	0.791	0.736	1.682	0.467	0.526	0.478	0.544	0.523	0.57
NCLN	0.987	1.053	0.858	1.102	1.089	1.181	1.113	0.892	0.843	0.895
NCSTN	0.928	0.94	0.795	1.337	1.189	1.299	1.288	0.699	0.656	0.739
NDUFA11	1.048	1.057	0.975	0.92	1.271	1.597	1.635	1.012	1.051	0.928
NDUFA9	1.144	0.998	0.936	0.922	1.328	1.592	1.263	0.967	0.853	0.99
NDUFB10	0.972	1.123	0.963	0.941	1.354	1.535	1.461	0.986	0.931	0.985
NDUFB3	1.1	1.1	0.9	0.9	1.2	1.4	1.1	1	0.9	0.8
NDUFB6	0.995	1.407	0.583	1.015	1.181	1.641	1.685	1.018	1.082	0.975
NDUFS1	1.012	1.092	0.901	0.995	1.665	1.77	1.635	0.879	0.891	0.982
NDUFS2	0.964	1.008	0.842	1.186	1.31	1.408	1.316	0.915	0.815	0.945
NDUFV2	1	1.1	1	0.9	1.4	1.6	1.2	1.2	0.8	0.8
NECAP2	1.002	1.103	0.976	0.918	1.287	1.296	1.289	1.101	1.052	1.16
NEK7	1.128	1.141	0.953	0.778	0.92	0.982	0.978	1.388	1.474	1.375
NIBAN1	1.047	0.901	0.838	1.214	1.201	1.213	1.269	0.806	0.765	0.663
NIBAN2	1.053	1.074	0.962	0.912	1.434	1.438	1.454	1.245	1.235	1.257
NIPSNAP3A	1.011	0.927	0.955	1.107	1.36	1.407	1.204	0.803	0.754	0.857
NME1	0.985	0.98	0.786	1.249	0.829	0.859	0.834	0.976	1.009	0.974
NME2	0.966	0.966	0.88	1.187	0.815	0.872	0.931	0.977	0.966	0.91
NNMT	1.065	1.063	0.988	0.884	1.014	1.109	1.541	1.696	1.749	1.593
NNT	0.872	0.909	0.818	1.4	1.258	1.421	1.431	0.793	0.778	0.84
NOTCH2	0.976	1.056	0.794	1.173	1.525	1.489	1.39	0.837	0.906	1.03
NPC1	0.764	0.741	0.715	1.78	1.023	1.172	1.085	0.742	0.648	0.729
NPC2	0.851	0.75	0.626	1.773	1.018	1.558	1.6	0.707	0.704	0.73
NPM1	0.838	0.9	0.6	1.663	0.556	0.617	0.597	0.605	0.586	0.641
NPTN	0.948	1.065	0.779	1.208	1.116	1.206	1.307	0.915	0.832	0.883
NQO1	0.848	0.905	0.741	1.506	1.353	1.358	1.435	0.914	0.872	0.883
NR3C1	1.303	0	0.74	1.958	2.652	2.257	1.74	2.415	1.542	1.781
NRAS	0.964	0.976	0.857	1.202	1.099	1.153	1.124	0.92	0.918	0.966
NRP1	1.156	0.98	0.967	0.897	0.406	0.489	0.454	0.346	0.35	0.363
NSDHL	0.886	0.883	0.796	1.434	1.087	1.262	1.13	0.726	0.683	0.766
NSF	1.019	0.963	0.864	1.154	1.317	1.501	1.486	0.86	0.857	0.873
NT5E	0.763	0.95	0.742	1.545	0.671	0.848	0.723	0.64	0.615	0.642
NUCB1	0.978	0.988	0.809	1.226	1.024	1.146	1.055	0.968	0.957	1.015
NUCB2	0.9	1.02	0.773	1.308	1.103	1.24	1.124	1.113	1.127	1.21
OCIAD1	0.881	0.949	0.843	1.327	1.068	1.127	1.07	0.798	0.803	0.803
OPA1	0.878	0.938	0.779	1.406	1.215	1.334	1.317	0.683	0.794	0.869
OSBP	0.949	0.909	0.937	1.205	1.157	1.24	1.173	1.011	1.039	1.13
P3H1	1.001	1.025	0.968	1.007	0.999	1.14	1.073	1.365	1.325	1.447
P3H3	1.025	1.068	0.972	0.935	0.878	1.115	1.122	1.197	1.227	1.31
P4HA1	1.104	1.139	0.832	0.925	0.772	0.884	0.905	0.794	0.766	0.821
P4HA2	1.064	1.11	0.952	0.873	0.632	0.679	0.643	0.772	0.767	0.816
P4HB	0.957	0.982	0.796	1.265	0.85	0.957	0.924	0.836	0.769	0.83
PAICS	1.02	0.886	0.896	1.198	0.767	0.865	0.924	0.918	0.929	0.908
PARK7	0.976	1.014	0.855	1.154	1.253	1.315	1.306	1.381	1.286	1.223
PARVA	0.982	1.032	0.849	1.137	0.806	0.849	0.848	0.789	0.756	0.795
PCMT1	0.877	0.962	0.729	1.433	0.989	1.216	1.149	1.232	1.101	1.088
PCOLCE	1.024	0.983	0.87	1.124	0.645	0.873	0.875	1.365	1.321	1.312
PCYOX1	0.961	0.92	0.863	1.257	1.875	2.052	2.207	0.968	0.923	0.97
PDCD6IP	1.029	1.008	0.874	1.089	1.178	1.227	1.266	1.05	1.06	1.056
PDGFRB	0.957	0.979	0.947	1.117	1.09	1.012	1.247	0.956	0.997	1.099
PDHB	0.849	0.886	0.685	1.581	1.031	1.193	1.174	0.725	0.678	0.767
PDIA3	0.937	0.921	0.972	1.17	0.996	1.06	0.938	0.755	0.7	0.763
PDIA4	0.93	0.986	0.764	1.32	0.711	0.815	0.781	0.768	0.716	0.777
PDIA6	0.862	0.879	0.886	1.373	0.937	1.047	0.946	0.596	0.578	0.624
PDLIM1	0.858	0.907	0.791	1.444	1.03	1.201	1.245	0.842	0.865	0.873
PDLIM5	1.094	1.184	1.007	0.716	1.343	1.411	1.222	1.305	1.321	1.412
PDLIM7	1.042	0.99	0.9	1.068	0.792	0.896	0.871	0.778	0.793	0.803
PEBP1	0.951	0.986	0.836	1.226	1.201	1.21	1.339	1.342	1.305	1.285
PEX11B	1	1	1	1	1.4	1.6	1.2	0.9	0.8	0.9
PFDN2	0.774	1.068	0.78	1.378	1.186	1.197	1.029	1.049	1.047	0.944
PFN1	1.118	1.021	1.221	0.64	0.914	0.903	0.892	0.971	0.925	0.909
PGAM1	0.937	0.972	0.906	1.185	1.054	1.104	1.101	1.021	0.991	0.98
PGD	0.862	0.833	0.772	1.533	0.496	0.556	0.542	0.699	0.684	0.714
PGK1	0.971	0.981	0.914	1.133	0.768	0.8	0.85	0.923	0.895	0.869
PGLS	0.921	1.058	0.868	1.153	1.223	1.47	1.207	1.671	1.227	1.331
PGM3	1.058	1.037	0.906	0.999	1.161	1.177	1.175	1.291	1.254	1.268
PGRMC1	0.799	0.717	0.878	1.606	1.46	1.776	1.229	0.643	0.528	0.601
PGRMC2	0.915	1.082	0.826	1.178	1.322	1.626	1.591	0.841	0.801	0.835
PHGDH	0.745	0.742	0.673	1.84	0.648	0.71	0.654	0.716	0.728	0.749
PI4K2A	0.957	0.916	0.763	1.364	1.269	1.405	1.295	0.702	0.65	0.74
PICALM	0.977	0.96	0.934	1.129	0.876	0.985	0.842	0.757	0.746	0.781
PITPNB	0.902	1.005	0.964	1.129	1.119	1.082	1.026	0.995	0.918	1.029
PITRM1	0.919	0.936	0.88	1.264	2.133	2.277	2.257	1.463	1.396	1.557
PKM	0.96	0.943	0.966	1.131	0.776	0.861	0.877	0.817	0.814	0.789
PLA2G15	0.857	0.864	0.933	1.346	0.947	1.295	1.19	0.623	0.737	0.868
PLBD2	0.812	0.848	0.684	1.656	1.502	1.765	1.771	0.834	0.826	0.853
PLCD1	0.891	1.085	0.88	1.143	1.902	2.076	1.96	1.374	1.4	1.334
PLD3	1.001	0.914	0.839	1.246	2.464	2.496	2.346	1.227	1.092	1.305
PLEC	1.04	1.054	0.88	1.027	1.058	1.16	1.1	1.075	1.039	1.109
PLEKHO2	1.05	1.039	0.832	1.079	1.879	1.727	1.903	1.204	1.135	1.21
PLIN3	1.097	1.115	0.94	0.848	1.083	1.165	1.33	1.301	1.297	1.286
PLOD1	1.077	1.075	0.958	0.89	0.754	0.875	0.809	0.823	0.824	0.861
PLOD2	1.109	1.102	0.994	0.795	0.227	0.254	0.206	0.184	0.167	0.173
PLP2	0.9	1	0.9	1.2	1.1	1.3	1	1.5	1.3	1.1
PLPP1	0.696	0.721	0.674	1.909	1.775	2.189	2.362	1.147	1.091	1.238
PLPP3	0.959	0.846	0.95	1.245	2.862	3.274	3.77	2.218	2.122	2.403
PLS3	1.027	0.985	0.917	1.071	0.896	0.978	1.118	1.339	1.372	1.349
PLSCR3	1.1	1.2	0.9	0.9	1.5	1.4	1.4	1.3	1.2	1.2
PODXL	0.867	0.953	0.764	1.416	0.596	0.698	0.622	0.707	0.754	0.767
POFUT2	0.999	1.012	0.997	0.991	1.036	1.161	1.068	0.952	0.982	0.965
POGLUT3	0.942	0.881	0.893	1.284	1.343	1.539	1.518	0.961	0.903	0.945
PON2	0.963	1.007	0.847	1.183	1.118	1.274	1.215	0.611	0.598	0.617
PPFIBP1	1.002	1.044	0.84	1.114	1.367	1.453	1.338	1.204	1.201	1.29
PPIA	0.949	0.854	1.087	1.11	1.016	0.993	0.927	0.836	0.819	0.804
PPIB	1.033	0.969	0.985	1.013	0.617	0.681	0.695	0.871	0.839	0.871
PPIC	1.078	1.02	0.955	0.948	0.826	0.848	0.856	0.965	0.93	0.996
PPP1R7	0.912	0.976	0.849	1.264	1.344	1.371	1.419	1.038	1.062	1.043
PPP2R1A	1.019	0.984	0.884	1.113	1.153	1.24	1.192	1.075	1.092	1.09
PPP2R5E	1.1	1	0.8	1.1	1	1.1	1.2	1.3	1	1
PRCP	0.981	0.99	0.791	1.238	1.193	1.309	1.393	0.809	0.834	0.868
PRDX1	0.972	0.952	0.905	1.171	1.004	1.077	1.074	0.909	0.855	0.873
PRDX3	0.815	0.838	0.708	1.64	1.272	1.485	1.405	0.811	0.699	0.773
PRDX4	0.862	0.956	0.81	1.372	1.054	1.183	1.137	0.9	0.864	0.9
PRDX6	0.966	1.03	0.843	1.161	0.825	0.866	0.883	1.077	0.967	0.972
PRKACA	1.019	0.969	0.948	1.064	0.986	1.012	0.983	1.049	1.079	1.065
PRKAR1A	0.938	0.954	0.796	1.312	0.959	1.08	1.139	1.068	1.087	1.074
PRKAR2A	0.997	1.047	0.78	1.176	1.203	1.34	1.454	1.001	0.862	1.098
PRKCSH	0.947	1.003	0.774	1.276	0.982	1.073	1.083	0.916	0.847	0.933
PRKDC	0.904	0.905	0.811	1.38	0.906	0.976	0.931	0.902	0.896	0.945
PRMT1	0.955	0.952	0.785	1.308	0.742	0.92	0.978	0.849	0.869	0.869
PRPS1	0.974	1.005	0.763	1.258	0.462	0.52	0.502	0.416	0.419	0.408
PRRC1	0.927	0.98	0.865	1.229	1.012	1.112	1.104	1.149	1.177	1.2
PSAP	0.899	1.039	0.767	1.294	1.249	1.459	1.302	0.999	0.882	1.098
PSMA2	0.958	0.87	0.877	1.295	1.051	1.049	1.048	0.868	0.872	0.865
PSMA4	0.903	0.893	0.81	1.394	0.821	1.001	1.113	0.851	0.89	0.847
PSMA5	0.83	0.964	0.788	1.418	1.041	1.238	1.08	1.117	0.9	1.052
PSMA6	0.882	0.956	0.798	1.364	0.888	0.98	1.05	0.84	0.889	0.888
PSMA7	0.937	0.938	0.805	1.319	0.991	1.062	1.057	0.901	0.886	0.888
PSMB1	0.881	0.942	0.762	1.415	0.914	1.078	1.021	0.853	0.865	0.876
PSMB3	0.908	0.974	0.809	1.309	0.853	1.046	1.124	0.919	0.947	0.9
PSMB4	0.971	0.917	0.845	1.267	0.988	1.112	1.107	0.87	0.828	0.909
PSMB5	1.061	1.045	0.891	1.004	1.011	1.065	1.027	0.925	0.976	0.909
PSMC1	0.923	0.999	0.799	1.279	0.983	1.034	1.033	0.913	0.923	0.96
PSMC4	0.977	1.034	0.825	1.163	1.018	1.107	1.071	0.918	0.934	0.936
PSMC5	0.958	1.019	0.771	1.252	1.074	1.12	1.148	0.948	0.956	1.008
PSMD1	0.955	0.973	0.838	1.234	1.068	1.093	1.082	0.907	0.9	0.953
PSMD11	0.92	1.015	0.791	1.274	1.043	1.083	1.054	0.912	0.934	0.954
PSMD12	0.966	0.944	0.82	1.27	0.968	1.044	1.092	0.901	0.936	0.926
PSMD2	0.934	0.987	0.806	1.272	0.92	0.98	0.955	0.814	0.839	0.855
PSMD3	0.979	0.996	0.829	1.196	1.082	1.128	1.073	0.898	0.923	0.982
PSMD6	0.89	0.985	0.869	1.256	0.995	1.01	1.055	0.871	0.905	0.926
PSMD7	0.881	0.95	0.897	1.272	0.986	1.108	1.07	0.967	0.938	0.974
PSMD8	0.938	0.984	0.853	1.225	1.155	1.159	1.089	0.888	0.936	0.922
PSME1	0.691	0.695	0.56	2.054	0.994	1.019	0.958	0.646	0.645	0.632
PTK7	0.995	1.046	0.819	1.141	0.859	0.886	0.968	0.978	1	1.03
PTRH2	1.2	1	0.8	1	1.3	1.5	1.4	1	0.9	0.9
PTTG1IP	0.699	0.747	0.647	1.907	0.686	1.607	1.914	0.845	0.985	0.809
PURA	0.913	0.848	0.779	1.46	1.155	1.246	1.087	1.009	0.939	1.052
PVR	1.2	1	0.8	1	0.8	0.9	0.7	1	0.9	0.9
PYGB	0.869	0.906	0.806	1.419	1.209	1.332	1.27	0.932	0.963	1.015
QPRT	0.773	0.53	0.719	1.978	1.551	1.87	1.783	0.459	0.373	0.371
RAB10	0.967	0.899	0.82	1.314	1.119	1.268	1.175	0.845	0.803	0.882
RAB11B	0.948	0.966	0.862	1.224	1.111	1.196	1.142	0.871	0.835	0.855
RAB11FIP5	0.95	0.969	0.836	1.245	0.865	0.945	0.905	0.815	0.844	0.862
RAB12	1.081	0.779	0.831	1.309	1.631	1.186	1.162	1.077	0.628	1.301
RAB13	0.793	0.861	0.804	1.542	1.288	1.376	1.355	0.83	0.821	0.91
RAB14	0.986	0.99	0.877	1.147	1.095	1.251	1.222	0.864	0.834	0.883
RAB18	0.977	0.933	0.842	1.248	0.904	1.025	0.901	0.743	0.722	0.803
RAB1A	0.992	1	0.829	1.18	0.967	1.074	1.039	0.858	0.81	0.881
RAB1B	0.996	0.979	0.894	1.131	1.073	1.157	1.055	0.915	0.948	0.99
RAB21	0.873	0.92	0.84	1.367	0.869	0.94	0.843	0.714	0.762	0.735
RAB23	0.96	1.003	0.759	1.278	1.329	1.345	1.389	1.015	0.979	1.087
RAB2A	0.969	0.979	0.861	1.192	1.115	1.273	1.207	0.876	0.866	0.91
RAB32	0.898	0.941	0.821	1.34	1.196	1.277	1.191	0.826	0.792	0.846
RAB34	0.937	1.05	0.764	1.249	1.161	1.362	1.265	1.098	0.954	1.065
RAB35	0.937	0.985	0.848	1.23	0.929	1.06	1.05	0.818	0.68	0.757
RAB3B	1.059	1.055	0.95	0.936	0.756	0.895	0.929	0.42	0.404	0.413
RAB5A	0.913	0.863	0.799	1.425	1.195	1.215	1.204	0.789	0.864	1.09
RAB5B	0.927	0.961	0.879	1.234	1.17	1.192	1.162	0.913	0.843	0.945
RAB5C	0.91	0.917	0.869	1.304	1.062	1.135	1.065	0.749	0.706	0.778
RAB6A	0.931	0.964	0.813	1.291	0.919	1.056	0.985	0.871	0.84	0.934
RAB7A	0.837	0.832	0.75	1.58	1.056	1.214	1.281	0.714	0.691	0.727
RAB8A	0.97	0.991	0.82	1.219	1.226	1.236	1.153	0.855	0.848	0.927
RAB8B	0.872	0.911	0.876	1.34	1.282	1.192	1.051	0.702	0.719	0.856
RAB9A	0.702	0.903	0.546	1.85	1.41	1.782	1.632	1.047	1.112	1.121
RAC1	0.895	0.962	0.891	1.251	0.891	1.13	1.205	0.966	0.991	0.973
RAC2	0.799	0.787	0.698	1.716	0.317	0.388	0.368	0.343	0.35	0.325
RAD23B	1.11	1.112	0.904	0.874	1.543	1.581	1.616	1.062	1.048	1.041
RALA	0.96	0.982	0.75	1.308	0.626	0.728	0.774	0.651	0.63	0.711
RALB	0.907	0.845	0.992	1.256	1.164	1.207	1.006	0.765	0.751	0.818
RANGAP1	1.018	0.94	0.802	1.24	0.7	0.773	0.726	1.027	1.071	1.127
RAP1A	0.863	1.007	0.622	1.508	1.194	1.281	1.426	0.971	0.9	0.995
RAP1B	0.944	0.912	0.845	1.299	1.179	1.301	1.293	0.949	0.912	0.974
RCN1	0.955	1.047	0.725	1.272	1.123	1.227	1.272	0.802	0.724	0.797
RCN2	0.962	1.166	0.719	1.153	1.074	1.038	1.082	0.966	0.909	1.054
RCN3	1.006	1.1	0.886	1.008	1.071	1.109	0.986	1.436	1.24	1.498
RDX	0.949	1.007	0.772	1.272	0.97	1.057	1.002	1.005	0.961	1.015
REEP5	0.939	0.898	0.796	1.367	1.12	1.188	1.086	0.626	0.677	0.693
RER1	0.971	0.923	0.908	1.197	0.853	1.082	0.972	0.856	0.795	0.876
RETSAT	0.957	0.908	0.782	1.353	1.129	1.433	0.982	0.85	0.922	1.086
RFTN1	1.325	1.223	0.722	0.73	0.712	1.15	0.601	1.891	1.908	1.564
RHOA	0.972	0.881	0.951	1.196	0.829	1.098	1.208	0.903	0.939	0.892
RHOC	0.951	0.971	1.012	1.066	1.008	1.196	1.283	1.122	1.125	1.158
RHOG	0.928	0.935	0.69	1.447	1.122	1.271	1.197	0.997	0.982	1.057
RMDN1	0.98	0.954	0.782	1.284	1.347	1.39	1.295	0.884	0.902	1.005
RNH1	0.929	0.922	0.889	1.261	0.704	0.993	1.365	1.154	1.21	1.07
ROCK2	0.942	0.951	0.871	1.237	1.294	1.449	1.314	0.991	1.001	1.076
RP2	1	0.9	0.8	1.3	1.2	1.3	1.2	1	0.9	0.9
RPL10A	1.004	1	0.922	1.074	0.844	0.93	0.91	0.88	0.871	0.872
RPL12	1.015	1.009	0.863	1.114	0.712	0.88	0.982	0.891	0.91	0.901
RPL13A	1.019	1.039	0.889	1.052	0.875	0.956	0.911	0.878	0.86	0.899
RPL14	0.973	1.031	0.928	1.067	0.614	0.736	0.669	0.883	0.877	0.905
RPL15	0.979	0.978	1.017	1.026	0.921	0.995	0.884	0.866	0.869	0.889
RPL17	1.006	1.027	0.889	1.078	0.894	0.994	0.918	0.921	0.899	0.932
RPL18	0.993	1.041	0.896	1.071	0.847	0.96	0.927	0.913	0.904	0.964
RPL19	0.99	1.012	0.935	1.063	0.903	0.97	0.895	0.876	0.817	0.89
RPL21	1.024	1.04	0.902	1.035	0.869	0.981	0.866	0.868	0.885	0.918
RPL23A	1.03	0.993	0.95	1.026	0.932	0.977	0.864	0.853	0.82	0.879
RPL27	1.026	1.045	0.889	1.04	0.923	1.031	0.91	0.911	0.919	0.996
RPL27A	1.016	0.997	0.975	1.012	0.821	0.994	0.89	0.849	0.843	0.859
RPL28	1.019	1.005	0.882	1.093	0.759	0.911	0.936	0.887	0.913	0.89
RPL29	0.999	1.033	0.926	1.042	0.856	0.933	0.866	0.835	0.822	0.841
RPL31	1.076	1.045	0.783	1.097	0.887	0.941	0.931	0.917	0.859	0.916
RPL35A	1.046	1.06	0.802	1.092	0.791	0.908	0.943	0.922	0.905	0.917
RPL36	1.029	1.003	0.929	1.038	1.004	1.028	0.897	0.851	0.902	0.957
RPL36AL	1.103	0.886	1.105	0.906	1.028	1.027	0.873	0.697	0.727	0.728
RPL37	1.047	1.022	0.849	1.082	0.825	0.961	0.868	0.828	0.903	0.889
RPL4	1.011	1.002	0.91	1.077	0.783	0.907	0.908	0.879	0.866	0.872
RPL6	1.02	1.052	0.845	1.083	0.84	0.933	0.93	0.923	0.907	0.948
RPL7	1.016	1.025	0.914	1.044	0.848	0.945	0.884	0.875	0.877	0.897
RPL7A	1.03	1.051	0.875	1.044	0.863	0.97	0.938	0.87	0.849	0.886
RPL8	1.004	0.981	0.968	1.047	0.77	0.945	0.895	0.867	0.908	0.87
RPLP0	1.017	1.019	0.875	1.089	0.824	0.955	0.949	0.885	0.88	0.896
RPLP1	0.914	0.98	0.928	1.177	1.014	1.215	0.908	1.147	0.927	0.965
RPLP2	1	1.005	0.802	1.193	0.938	1.101	0.974	1.189	0.946	1.03
RPN2	0.938	0.958	0.867	1.237	0.999	1.135	1.082	0.848	0.804	0.888
RPS14	1.001	1.061	0.858	1.08	0.945	1.044	0.976	0.89	0.899	0.936
RPS27A	0.92	0.977	0.88	1.222	0.996	1.146	1.058	0.975	0.824	0.866
RPS28	0.995	1.038	0.849	1.118	0.945	1.019	1.021	0.897	0.903	0.948
RRAGC	0.991	0.98	0.817	1.212	1.401	1.618	1.461	0.997	0.954	0.997
RRAS	0.978	1.061	0.919	1.042	1.277	1.458	1.409	0.969	0.963	1.01
RRAS2	0.852	0.967	0.8	1.381	1.933	2.166	2.182	0.751	0.665	0.727
RRBP1	1.059	1.126	0.84	0.975	0.869	0.987	0.971	0.968	0.933	0.992
RSU1	0.962	0.985	0.882	1.171	0.94	0.937	0.902	0.84	0.834	0.856
RTN3	0.893	0.953	0.771	1.383	1.193	1.308	1.249	0.938	0.883	0.94
RTN4	0.896	0.985	0.869	1.25	1.186	1.341	1.305	0.84	0.767	0.84
S100A11	1.317	0.843	0.76	1.081	1.164	1.425	1.234	1.157	0.961	0.912
S100A13	0.909	1.209	0.869	1.013	1.662	1.629	1.745	1.255	1.31	1.317
S100A4	0.81	1.139	0.937	1.114	1.15	1.032	1.105	1.028	0.908	0.842
SACM1L	0.922	0.878	0.795	1.405	1.182	1.307	1.258	0.832	0.755	0.846
SAR1A	0.924	1.023	0.786	1.267	1.141	1.153	1.161	0.98	0.942	0.945
SAR1B	0.907	0.842	0.874	1.376	0.434	0.736	0.779	0.874	0.95	0.482
SCAMP1	1	0.8	0.9	1.2	1.1	1.3	0.9	0.8	1	0.8
SCAMP2	0.949	0.957	0.837	1.257	1.033	1.266	1.152	0.761	0.818	0.905
SCAMP3	0.8	1	0.8	1.4	1.1	1.2	1	1.1	1	1
SCAMP4	0.893	0.958	0.897	1.252	1.172	1.323	1.185	1.126	0.944	0.994
SCARB2	0.902	0.936	0.806	1.355	1.552	1.77	1.847	0.981	0.91	0.994
SCCPDH	0.89	0.735	0.929	1.446	1.185	1.284	1.167	0.641	0.688	0.802
SCFD1	0.985	0.931	0.86	1.223	1.151	1.296	1.329	0.916	0.917	0.956
SCP2	0.898	0.916	0.722	1.464	1.118	1.262	1.254	0.694	0.672	0.725
SCPEP1	1	0.7	0.7	1.6	0.9	1.2	1	0.7	0.8	0.7
SDC2	1.2	0.9	1.1	0.8	0.7	0.8	0.3	1	1.1	0.8
SDCBP	0.76	0.748	0.674	1.817	2.051	2.196	2.348	0.969	0.855	0.952
SDF4	0.981	0.892	0.831	1.296	0.758	0.944	0.774	0.825	0.806	0.871
SEC22B	0.927	0.941	0.806	1.325	1.126	1.239	1.146	0.769	0.729	0.801
SEC23A	1.014	1.014	0.966	1.007	0.999	1.124	1.118	1.132	1.144	1.201
SEC23IP	1.025	0.97	0.752	1.253	0.948	1.039	0.969	0.892	0.821	0.908
SEC31A	1.068	1.05	0.927	0.955	0.916	1.032	1.091	1.137	1.136	1.143
SEL1L	0.749	0.919	1.154	1.178	0.987	1.204	0.909	0.682	0.602	0.846
SEMA7A	1.074	0.912	0.815	1.199	0.576	0.64	0.54	0.508	0.497	0.57
SEPTIN2	0.964	1.013	0.854	1.169	1.47	1.579	1.729	1.13	1.087	1.14
SERINC1	0.8	1	0.9	1.3	1.5	1.2	1.1	1	1	0.8
SERPINB2	1.032	0.996	0.866	1.106	0.673	0.74	0.572	0.367	0.335	0.366
SERPINB6	1.043	0.941	0.928	1.089	1.135	1.195	1.261	1.126	1.181	1.138
SERPINE1	0.857	0.843	0.76	1.541	1.263	1.585	1.229	0.455	0.462	0.467
SERPINE2	1.038	1.053	0.907	1.001	3.791	3.861	4.455	3.766	3.619	3.975
SERPINH1	1.048	1.011	1.021	0.921	0.828	0.918	0.831	1.003	0.963	1.037
SFXN1	0.762	0.887	0.865	1.486	0.939	1.009	0.962	0.807	0.762	0.889
SFXN3	0.963	0.944	0.834	1.259	1.336	1.513	1.573	0.918	1	0.987
SGCD	1.05	1.04	0.902	1.007	0.712	0.755	0.744	0.43	0.399	0.449
SGSH	1.059	1.043	0.896	1.002	1.555	1.676	1.602	0.817	0.795	0.834
SH3BGRL3	1.036	1.102	0.879	0.983	1.766	2.233	1.678	1.9	1.431	1.408
SH3GLB1	1.027	1.044	0.77	1.159	0.995	1.017	0.982	0.961	0.946	0.958
SIGMAR1	0.991	1.038	0.853	1.118	1.288	1.257	1.245	0.848	0.753	0.912
SLC12A4	0.988	0.942	0.909	1.162	1.316	1.427	1.291	0.933	1.045	1.014
SLC12A9	1.3	0.7	1	1	1.3	1.1	1	0.9	1	1
SLC16A1	0.8	1.1	0.6	1.5	1.4	1.3	1.3	1.3	1.2	1.8
SLC16A3	0.984	1.05	0.856	1.109	0.427	0.51	0.447	0.469	0.397	0.456
SLC17A5	1.024	1.109	0.538	1.329	2.043	2.196	1.402	0.693	0.548	0.653
SLC1A5	0.949	1.039	0.831	1.18	0.85	0.878	0.792	0.833	0.756	0.805
SLC25A1	0.846	0.886	0.799	1.469	0.996	1.173	1.094	0.797	0.779	0.814
SLC25A20	0.845	0.905	0.768	1.482	1.275	1.469	1.463	0.817	0.804	0.893
SLC25A3	0.86	0.831	0.87	1.44	1.016	1.17	1.142	0.681	0.655	0.721
SLC35B2	1.115	0.992	1.017	0.876	0.895	1.255	0.974	0.953	1.028	1.049
SLC35F6	0.938	1.093	0.701	1.268	1.295	1.153	1.358	0.927	0.807	0.886
SLC38A2	0.855	0.985	0.908	1.252	0.797	0.918	0.916	1.786	1.58	1.963
SLC39A14	0.9	1	1	1.2	0.5	0.9	0.8	1	0.7	0.8
SLC3A2	0.964	0.913	0.856	1.267	0.531	0.578	0.469	0.732	0.641	0.745
SLC44A2	1.009	0.827	0.87	1.294	3.035	3.642	4.002	1.883	1.929	1.896
SLC48A1	0.9	0.8	0.8	1.5	1.2	1.4	1.1	0.7	0.7	0.6
SLC7A1	1.036	0.979	0.911	1.075	0.374	0.512	0.424	0.632	0.605	0.627
SLC9A7	1.105	0.968	0.896	1.03	0.832	0.866	0.715	0.526	0.446	0.546
SND1	0.961	0.992	0.83	1.217	0.9	1.015	1.026	0.975	0.95	1.011
SNTB2	1.1	0.8	0.9	1.3	1.1	1.3	1.1	1.1	0.9	1
SNX17	0.989	0.902	0.923	1.186	1.206	1.322	1.21	0.972	1.086	1.174
SNX2	0.981	0.921	0.866	1.233	1.503	1.413	1.476	0.925	0.898	0.953
SNX3	0.98	0.992	0.883	1.146	1.162	1.281	1.227	1.05	1.063	1.102
SNX9	0.862	0.949	0.781	1.408	2.991	3.457	4.333	2.067	2.057	1.973
SOAT1	0.882	0.938	0.801	1.379	0.862	0.947	0.862	0.641	0.624	0.764
SOD1	0.887	0.931	0.74	1.442	1.09	1.297	1.56	1.161	1.186	1.13
SOD2	0.361	0.39	0.279	2.97	2.129	2.271	2.461	0.375	0.308	0.361
SPARC	0.971	0.971	0.842	1.216	0.534	0.716	0.724	0.675	0.674	0.709
SPPL2A	0.898	1.014	0.709	1.379	1.81	2.14	2.168	0.899	0.923	0.951
SQOR	0.689	0.691	0.734	1.886	1.517	1.687	1.704	0.474	0.445	0.451
SQSTM1	0.727	0.663	0.696	1.914	0.568	0.665	0.489	0.588	0.575	0.65
SRC	1.1	1	0.9	1	1.4	1.5	1.2	1.1	0.8	0.8
SRP68	1.028	0.942	0.788	1.242	0.847	0.963	0.968	0.923	0.953	0.959
SRP9	0.9	1	0.7	1.4	0.7	1	0.7	1.1	1	0.9
SSBP1	0.86	0.82	0.8	1.52	1.422	1.454	1.428	0.722	0.735	0.807
SSR4	0.942	0.99	0.928	1.139	0.883	1.038	0.9	0.894	0.872	0.903
STAM	1.1	1.2	0.5	1.2	0.9	1.1	1.3	1.4	1.4	1.4
STAM2	0.894	0.934	0.838	1.334	1.015	1.168	1.029	0.773	0.856	1.025
STAT1	0.608	0.627	0.551	2.214	0.887	0.9	0.923	0.642	0.645	0.663
STAT6	1.021	0.955	0.963	1.061	1.649	1.562	1.631	1.261	1.25	1.168
STING1	0.894	0.78	0.734	1.593	1.299	1.403	1.497	1.125	1.217	1.174
STMN1	0.948	0.94	0.744	1.368	0.827	0.864	0.789	1.351	1.313	1.395
STOM	0.777	0.834	0.745	1.643	1.905	2.023	2.048	1.044	1.043	1.132
STT3B	0.907	0.929	0.835	1.328	1.023	1.141	1.1	0.75	0.73	0.754
STX12	0.911	0.986	0.757	1.346	1.09	1.295	1.252	0.676	0.683	0.727
STX4	0.908	0.98	0.787	1.326	1.269	1.216	1.181	0.827	0.739	0.879
STX7	0.934	0.901	0.767	1.399	1.377	1.493	1.562	0.842	0.794	0.846
STX8	1.4	0.7	0.7	1.1	1.5	1.5	1.3	1.5	1.1	1
STXBP1	0.88	0.94	0.923	1.257	1.253	1.302	1.273	1.073	1.012	1.106
STXBP3	0.855	0.871	0.881	1.393	1.181	1.382	1.344	0.873	0.854	0.889
SUCLA2	0.851	0.846	0.809	1.495	1.288	1.343	1.273	0.768	0.785	0.869
SUCLG2	0.895	0.888	0.725	1.492	1.237	1.381	1.495	0.77	0.792	0.846
SURF4	1.016	0.964	0.961	1.06	0.775	1.003	1.066	0.935	0.917	0.904
SYNPO2	1.2	1.2	1	0.6	0.9	1	1	0.5	0.7	0.6
SYPL1	0.807	0.773	0.764	1.657	1.331	1.5	1.608	0.787	0.813	0.827
TAGLN	1.115	1.093	1.097	0.695	0.563	0.536	0.512	0.632	0.614	0.596
TAGLN2	0.864	0.975	0.817	1.344	0.893	1.137	1.018	1.352	1.162	1.124
TBC1D8B	1	1.3	1.1	0.6	1.7	1.2	1	1.1	1.1	1
TBL2	1.049	1.039	0.908	1.004	0.87	0.887	0.813	0.827	0.787	0.846
TCIRG1	0.922	1.021	0.983	1.074	1.037	1.127	1.1	0.834	0.681	0.86
TFG	1.031	1.074	0.846	1.048	0.984	1.072	1.071	1.12	1.114	1.124
TFRC	0.877	0.893	0.818	1.413	0.733	0.784	0.77	0.648	0.647	0.673
TGFBI	0.999	0.828	0.787	1.385	0.686	0.876	0.702	0.526	0.473	0.512
TGM2	1.001	1.052	0.984	0.963	2.121	2.089	1.889	0.829	0.818	0.737
TGOLN2	1.029	1.086	0.884	1.001	0.944	0.997	0.948	0.934	0.93	1.026
THBS1	1.084	1.124	0.895	0.897	0.586	0.65	0.716	0.801	0.81	0.855
THY1	0.976	1.059	0.725	1.239	1.286	1.675	2.055	0.926	0.969	0.908
TIMM50	0.905	0.853	0.8	1.442	0.982	1.253	1.089	0.717	0.788	0.708
TIMP3	0.97	0.941	0.819	1.269	2.239	2.918	2.394	1.028	0.988	1.042
TKT	0.88	0.903	0.807	1.411	0.998	1.01	1.047	0.984	0.972	0.97
TLN1	1.111	1.128	1.003	0.758	0.89	0.927	0.96	0.922	0.927	0.922
TLN2	1.006	0.944	0.928	1.122	0.902	1.022	0.935	0.829	0.828	0.87
TM9SF1	0.921	0.936	0.787	1.357	0.845	1.378	0.994	0.8	0.945	1.149
TM9SF2	0.972	0.925	0.886	1.217	0.566	0.838	0.83	0.833	0.872	0.821
TM9SF4	0.912	0.993	1.037	1.058	0.952	1.18	1.014	0.964	0.817	0.856
TMED10	0.914	1.008	0.79	1.288	0.908	1.095	1.017	0.982	0.938	0.998
TMED7	0.915	0.886	0.873	1.326	0.716	0.942	0.887	0.869	0.902	0.925
TMED9	0.963	0.988	0.746	1.303	0.936	1.094	1.073	1.025	0.99	1.035
TMEM106B	0.9	0.9	0.6	1.6	1.4	2	2.1	1	0.9	0.8
TMEM109	0.939	0.844	0.82	1.397	1.227	1.204	1.31	0.787	0.755	0.906
TMEM119	0.923	0.934	0.794	1.349	2.251	2.291	2.811	1.5	1.432	1.423
TMEM165	1.109	1.019	1.056	0.816	0.996	0.994	0.746	0.856	0.838	0.973
TMEM192	1.36	1.421	0.954	0.265	0.663	0.92	0.671	1.373	1.44	1.545
TMEM33	0.917	0.934	0.969	1.18	1.059	1.231	1.089	0.753	0.654	0.719
TMEM43	0.891	0.906	0.848	1.355	1.53	1.748	1.668	1.106	1.049	1.161
TMEM47	0.965	1.112	1.029	0.895	1.002	1.279	1.325	1.432	1.282	1.344
TMEM87A	1.3	0.9	0.8	1.1	0.6	0.7	0.5	1	0.9	0.7
TMEM87B	1.1	0.9	1	1	0.5	0.9	0.9	0.8	1	0.6
TMOD3	1.077	1.083	0.826	1.014	1.129	1.116	1.066	1.011	0.983	1.005
TMX1	0.889	0.878	0.764	1.47	0.906	1.096	1.059	0.719	0.81	0.764
TNPO1	0.927	0.93	0.835	1.309	0.943	1.056	1.08	0.893	0.857	0.911
TNS1	0.947	0.978	0.878	1.197	0.884	0.925	0.738	0.628	0.605	0.625
TOLLIP	1.039	0.989	0.835	1.138	1.346	1.515	1.312	1.033	0.902	1.059
TOMM40	0.868	0.941	0.874	1.317	0.75	0.93	0.787	0.753	0.84	0.813
TOR1AIP2	1.012	0.993	0.905	1.09	1.14	1.504	1.393	0.886	0.937	1.085
TPBG	1.1	0.7	1.2	1	1.6	1.4	1.1	1.8	1.3	1.2
TPD52L2	0.959	1.056	0.852	1.134	1.383	1.447	1.412	1.162	1.167	1.186
TPI1	1.007	0.977	0.882	1.134	0.751	0.835	0.943	1.015	1.002	0.957
TPM1	1.045	1.089	0.815	1.051	0.798	0.819	0.804	0.96	0.91	0.987
TPM2	1.164	1.252	0.872	0.711	0.773	0.719	0.74	0.887	0.907	0.921
TPM3	0.95	0.988	0.64	1.422	1.146	1.175	1.236	1.165	1.122	1.17
TPM4	1.059	1.111	0.828	1.001	1.066	1.056	1.161	1.113	1.104	1.133
TPP1	0.942	0.943	0.878	1.236	0.593	0.643	0.564	0.477	0.455	0.506
TPP2	0.974	1.012	0.775	1.24	1.159	1.241	1.129	0.836	0.89	0.916
TPRG1L	1.1	0.9	0.9	1	1	1.1	0.9	1.1	0.9	0.8
TPT1	0.927	0.948	0.823	1.302	0.881	1.044	0.972	1.097	1.055	1.038
TRAM2	1.068	1.055	0.944	0.933	0.668	0.828	0.677	0.68	0.643	0.739
TRAPPC3	0.9	1.2	0.9	1	1.3	1.3	1.1	1.4	1.2	1.1
TRIOBP	0.95	1.074	0.661	1.314	1.421	1.337	1.632	1.028	0.976	1.113
TRIP10	1.018	0.834	0.876	1.273	1.146	1.514	1.491	1.165	1.171	1.186
TRPV2	1.114	1.181	0.986	0.718	0.424	0.474	0.423	0.52	0.509	0.567
TSG101	0.96	0.964	0.905	1.172	1.209	1.371	1.232	0.971	1.102	1.075
TSPAN4	0.95	1.02	0.985	1.045	0.806	1.11	1.044	1.281	1.359	1.511
TSPO	0.887	0.657	0.9	1.556	0.965	1.208	1.191	0.73	1.008	0.79
TUBA1A	1.19	0.86	0.947	1.003	0.947	1.222	1.342	1.038	1.05	0.952
TUBA1C	0.893	0.914	0.921	1.272	0.758	1.087	1.164	0.94	1.062	0.928
TUBB2A	0.987	0.887	0.986	1.14	1.096	1.179	1.086	0.931	0.94	0.953
TUFM	0.869	0.874	0.721	1.537	1.093	1.187	1.216	0.786	0.772	0.84
TXN	0.994	0.901	0.955	1.15	1.499	1.448	1.476	1.209	1.219	1.177
TXNDC5	1.005	0.986	0.964	1.045	1.076	1.208	1.228	1.005	0.967	1.03
TXNRD1	0.813	0.798	0.753	1.636	0.674	0.752	0.781	0.809	0.849	0.808
UAP1	0.98	1.017	0.882	1.122	1.059	1.126	0.997	1.054	1.018	1.073
UBA1	0.969	0.976	0.892	1.163	0.954	1.028	1.025	1.091	1.102	1.107
UBE2L3	0.993	1.008	0.851	1.148	0.988	1.021	1.102	1.225	1.184	1.212
UBE2N	0.909	0.984	0.785	1.322	0.958	1.13	1.001	1.289	1.072	1.105
UCHL1	1.035	1.048	0.957	0.959	0.877	0.997	0.949	0.632	0.599	0.561
UFD1	0.993	0.927	0.934	1.146	1.035	1.284	1.07	0.917	0.897	1.001
UGDH	0.976	0.996	0.954	1.073	1.911	2.084	2.132	1.494	1.468	1.496
UGGT1	0.985	0.966	0.873	1.176	1.232	1.329	1.251	0.884	0.863	0.914
UGP2	1.054	1.037	0.884	1.026	1.028	1.058	1.033	0.878	0.875	0.895
UQCRB	0.831	1.043	0.762	1.364	1.551	1.871	1.471	0.903	0.871	0.836
UQCRC2	0.894	0.963	0.87	1.273	1.374	1.527	1.404	0.78	0.771	0.826
UQCRFS1	0.907	0.899	1.02	1.173	1.37	1.45	1.125	0.907	0.763	0.717
USP9Y	1.001	0.978	0.925	1.095	1.164	1.197	1.135	0.873	0.94	0.9
UTRN	1.011	0.927	0.856	1.206	1.061	1.26	0.989	0.992	0.904	1.145
VAC14	0.832	0.936	0.944	1.288	0.897	1.055	0.792	0.795	0.855	0.664
VAMP3	0.935	0.822	0.986	1.257	1.382	1.323	1.147	0.701	0.676	0.742
VAMP7	0.863	0.842	0.807	1.489	1.163	1.202	1.16	0.762	0.706	0.816
VASN	0.97	1.029	0.807	1.194	1.64	1.712	1.708	1.342	1.433	1.384
VAT1	0.895	0.886	0.774	1.444	1.345	1.419	1.757	0.951	0.932	0.922
VCL	1.042	1.03	0.94	0.988	0.953	0.974	1.022	0.908	0.911	0.919
VCP	1.103	1.092	0.945	0.86	1.051	1.126	1.159	1.015	0.984	1.022
VDAC2	0.893	1.005	0.801	1.301	0.758	0.907	0.796	0.733	0.698	0.767
VKORC1	0.956	0.947	0.894	1.203	1.176	1.426	1.554	0.988	0.981	1.018
VKORC1L1	0.921	0.803	1.002	1.274	0.893	1.166	0.893	0.699	0.68	0.71
VMP1	1.075	1.091	0.916	0.918	1.201	1.188	1.096	1.015	0.797	1.06
VPS26A	0.918	0.988	0.849	1.245	1.244	1.322	1.331	0.962	0.942	1.009
VPS29	0.938	0.949	0.882	1.231	1.142	1.256	1.372	0.994	0.981	1.004
VPS35	0.973	0.967	0.845	1.215	1.286	1.337	1.426	0.983	0.985	1.002
WARS1	0.787	0.811	0.747	1.655	0.76	0.876	0.854	1.007	1.032	1.049
WASHC2C	0.832	1.064	0.828	1.276	1.156	1.293	1.369	1.031	0.957	1.076
WDFY1	0.805	1.044	0.799	1.352	1.242	1.55	1.709	1.074	1.08	1.214
WDR1	1.105	1.077	1.039	0.778	0.896	0.946	1.006	0.899	0.895	0.886
XRCC5	0.914	0.917	0.781	1.388	0.819	0.889	0.855	0.96	0.966	0.978
XRCC6	0.911	0.897	0.772	1.419	0.82	0.869	0.85	0.963	0.939	0.992
YKT6	0.971	1.032	0.929	1.068	0.939	0.895	0.889	1.031	1.005	1.057
YWHAB	0.963	1.112	0.733	1.192	1.147	1.199	1.197	1.113	1.083	1.155
YWHAE	0.96	1.222	0.875	0.943	1.518	1.347	1.396	1.272	1.13	1.198
YWHAG	0.978	1.029	0.866	1.127	0.948	0.985	0.999	0.917	0.933	0.925
YWHAH	0.928	0.951	0.741	1.379	0.883	1.073	1.216	1.242	1.278	1.227
YWHAQ	0.925	1.046	0.813	1.215	1.053	1.091	1.173	1.135	1.106	1.11
YWHAZ	0.984	1.019	0.869	1.128	0.89	1.044	1.185	1.084	1.112	1.064
ZYX	1.035	1.074	1.022	0.87	1.45	1.537	1.496	1.234	1.214	1.234

## Sheet: Supplementary Data 7
	Fold change compared to GRN WT MEF average
Protein	Grn Het MEF + DMSO (Fold change compared to GRN WT MEF average)						Grn Het MEF + 100 µM A41 (Fold change compared to GRN WT MEF average)			q-value (Grn Het MEF + DMSO vs Grn Het MEF + A41)
Aaas				0.542	0.834	1.02	1.104	0.895	1.119	0.0760326
Aars2				0.595	0.613	1.028	0.487	0.562	0.589	0.257632
Abca3	1.229	1.128	0.877	0.896	0.746	0.948	1.369	1.443	1.725	0.0188365
Abcb6				0.793	0.796	0.922	1.241	1.229	1.347	0.044978
Abcf2				0.507	0.425	0.964	1.257	1.016	1.243	0.0571479
Abhd10				1.346	1.549	1.376	1.032	0.496	0.891	0.128529
Abhd6				0.835	1.167	1.442	1.869	1.395	1.678	0.0209894
Acot13				1.084	0.783	1.458	1.177	0.957	1.297	0.0504661
Acot2				1.652	1.707	2.346	5.567	3.007	4.439	3.63915e-05
Acox1				0.317	0.801	0.772	1.943	1.814	1.303	0.0497737
Acp2	0.858	0.378	0.97	0.731	0.738	0.841	1.14	1.069	1.177	0.0665273
Acsl3				0.492	0.844	0.891	1.204	0.958	1.016	0.0963829
Actb				0.691	0.753	0.959	1.163	1.036	0.976	0.105682
Actg2				0.936	0.981	1.332	1.745	1.083	0.832	0.147231
Actn1				0.544	0.656	0.93	1.023	0.903	0.779	0.166341
Actn4				0.623	0.739	0.977	1.119	0.976	0.91	0.123027
Actr1a				0.578	0.896	0.889	1.47	1.077	0.919	0.120504
Actr3				0.771	0.73	1.006	2.275	2.271	2.253	0.0055847
Adam10				0.743	0.849	1.132	0.962	0.82	0.732	0.185353
Adpgk				1.248	1.415	1.378	1.394	1.063	1.162	0.0688652
Afdn				0.532	0.605	1.067	0.904	1.108	1.084	0.0824138
Afg3l1				0.628	0.672	1.039	0.839	0.622	0.926	0.118577
Aga	1.386	1.745	0.966	1.15	0.987	1.111	1.599	1.606	1.98	0.0104713
Ahsa1				0.505	0.684	0.863	1.1	0.866	0.752	0.177011
Aimp1				0.884	0.663	1.131	0.97	0.616	1.544	0.0285759
Aldh18a1				1.042	1.051	1.52	1.596	1.236	1.629	0.0234963
Aldh1l2				1.417	1.455	1.859	3.206	2.486	3.203	0.000626614
Aldh3a2				0.368	0.656	0.921	1.202	1.167	0.941	0.114551
Aldh5a1				0.804	0.718	1.259	0.754	0.571	0.852	0.140605
Aldoa				0.76	0.851	0.84	1.589	1.533	1.625	0.0237137
Amacr				0.422	0.555	0.841	1.03	0.773	0.972	0.10666
Ankfy1				0.964	0.517	1.276	0.621	0.413	0.889	0.129122
Ano10				0.467	0.758	0.859	1.205	1.331	0.789	0.162555
Anxa1				0.579	0.845	0.831	1.269	1.177	1.132	0.0737904
Anxa2				0.707	0.895	1.26	1.04	0.909	0.841	0.144212
Anxa3				0.555	0.685	0.705	1.504	0.959	1.387	0.0410204
Anxa5				0.526	0.637	0.627	1.102	1.019	0.99	0.102329
Anxa6				0.616	0.687	0.653	1.166	0.94	1.014	0.0968278
Ap1b1				0.579	0.62	0.996	0.816	0.98	0.709	0.195434
Ap1g1				0.476	0.643	0.777	0.78	0.938	0.954	0.111173
Ap1m1				0.584	0.573	1.07	1.076	1.215	1.138	0.072778
Ap2b1				0.739	0.78	1.061	0.869	0.655	0.615	0.242661
Ap3b1				0.989	0.872	1.101	1.111	0.94	1.273	0.0533335
Ap3d1	2.605	2.917	1.08	0.749	0.671	0.794	0.944	1.016	1.231	0.0587489
Ap3m1				0.871	0.989	0.926	1.147	0.82	1.066	0.0859014
App				0.991	0.926	1.264	1.954	1.5	1.246	0.0567545
Arcn1				0.491	0.64	0.684	0.596	0.731	1.29	0.0512861
Arf3				0.588	0.68	1.055	1.175	1.062	0.895	0.12735
Arf4				0.763	0.82	1.123	1.036	0.903	1.095	0.0803526
Arf6				0.523	0.609	0.819	0.912	0.942	0.643	0.22751
Arfgap1				0.728	0.815	1.205	1.696	1.132	1.413	0.0386367
Arhgap1				0.451	0.701	1.116	1.06	1.48	2.17	0.00676083
Arhgef2				0.664	0.885	1.589	1.957	2.355	2.547	0.00283792
Arl8a	1.598	1.413	1.873	0.768	0.801	0.91	1.034	1.09	0.976	0.105682
Arl8b	1.044	0.832	0.862	0.774	0.883	0.765	0.99	0.934	0.928	0.118032
Armcx3				0.875	1.198	1.796	1.29	1.226	1.405	0.039355
Arpc1b				0.976	0.86	0.973	2.533	2.072	2.063	0.00864968
Arpc2				0.755	0.849	1.057	2.506	2.12	2.363	0.00433511
Arpc3				0.871	1.024	1.133	2.242	1.959	1.8	0.0158489
Arpc4				0.758	0.695	0.818	1.879	1.674	2.137	0.00729458
Arpc5				1.237	1.326	0.962	2.908	2.162	3.302	0.000498884
Arsa	1.381	0.78	1.152	0.817	0.8	0.902	1.36	1.275	1.572	0.0267917
Arsb	1.032	0.965	0.893	0.6	0.614	0.664	0.906	0.984	0.937	0.115611
Arsk	1.873	1.497	0.829	0.522	0.571	0.616	0.839	0.838	0.894	0.127644
Asah1	0.841	0.557	0.82	0.671	0.77	0.895	1.036	1.056	0.994	0.101391
Asph				1.061	1.058	1.504	1.324	0.803	1.164	0.0685488
Atad3				1.033	1.108	1.873	1.251	0.71	0.844	0.143219
Atg9a				1.108	0.812	0.905	1.366	1.528	0.946	0.11324
Atic				0.448	0.843	0.993	1.382	1.368	1.931	0.011722
Atp13a1				0.488	0.718	0.997	0.846	0.896	1.06	0.0870964
Atp13a3				0.648	0.432	0.921	1.201	0.625	0.934	0.116413
Atp1b1				1.1	1.185	1.453	1.348	1.298	0.953	0.111429
Atp2a2				1.003	1.196	1.46	1.343	0.967	0.855	0.139637
Atp6ap1				0.798	0.83	0.992	1.515	1.265	1.15	0.0707946
Atp6v0a1				0.559	0.545	0.726	1.056	0.914	0.99	0.102329
Atp6v0a2				0.744	0.588	1.153	1.952	1.343	1.649	0.0224388
Atp6v0d1				0.726	0.45	0.668	0.835	0.622	0.641	0.22856
Atp6v1a				0.787	0.82	0.785	1.663	1.272	1.347	0.044978
Atp6v1b2				0.706	0.749	0.799	1.446	1.261	1.32	0.047863
Atp6v1c1				0.921	0.916	0.884	1.519	1.24	1.309	0.0490908
Atp6v1d				0.613	0.737	0.74	1.546	1.165	1.256	0.0554626
Atp6v1e1				0.725	0.827	0.77	1.472	1.161	1.32	0.047863
Atp6v1h				0.677	0.671	0.925	1.769	1.268	1.37	0.042658
Atp7a				0.86	0.682	1.067	1.83	1.34	1.668	0.0214783
Atxn10				0.558	0.66	1.048	1.365	1.099	1.186	0.0651628
Aup1				0.346	0.681	1.131	1.19	0.932	1.317	0.0481948
Bckdha				0.939	0.735	1.251	0.834	0.991	0.949	0.11246
Bcl2l13				0.893	1.072	1.647	1.245	0.867	1.357	0.0439542
Blmh				0.461	0.331	0.39	0.215	0.485	0.729	0.186638
Bri3bp				1.008	1.335	1.074	2.228	1.829	2.309	0.00490908
Bsg				1.247	1.244	1.707	1.908	1.099	1.279	0.0526017
Bzw1				0.538	0.917	1.161	1.577	1.378	1.291	0.0511682
C4b	1.444	1.107	1.229	1.045	1.099	1.513	0.985	1.107	0.937	0.115611
Cap1				0.674	0.864	1.039	1.808	1.44	1.516	0.0304789
Capn6				1.133	1.065	1.239	1.841	1.294	1.062	0.0866962
Capza2				0.633	0.619	0.853	1.517	1.395	1.721	0.0190108
Capzb				1.048	0.994	1.042	2.177	1.829	2.093	0.00807235
Cat				0.508	0.683	0.854	0.904	0.811	0.728	0.187068
Cavin1				1.365	1.092	1.645	1.064	0.761	1.048	0.0895365
Cavin2				1.343	1.626	2.357	1.842	1.399	1.733	0.0184927
Ccdc47				1.031	1.041	1.556	1.36	0.771	0.877	0.132739
Cct2				0.735	0.886	1.087	1.765	1.462	1.735	0.0184077
Cct3				0.76	0.786	1.12	1.619	1.417	1.711	0.0194536
Cct4				0.754	0.9	1.018	1.853	1.151	1.569	0.0269774
Cct5				0.758	0.885	1.11	1.845	1.374	1.652	0.0222844
Cct6a				0.732	0.964	1.189	1.967	1.492	1.73	0.0186209
Cct7				0.623	0.917	0.967	1.866	1.49	1.596	0.0253513
Cct8				0.723	0.837	1.052	1.546	1.2	1.32	0.047863
Ccz1				0.988	1.159	0.936	0.951	0.723	1.195	0.0638263
Cd109				0.767	0.835	1.183	1.382	1.192	1.038	0.091622
Cd151				1.288	1.327	1.391	0.817	0.618	0.513	0.306902
Cd44				2.914	3.112	4.197	4.418	3.422	2.739	0.0018239
Cd63	2.84	2.618	1.746	1.455	1.431	1.512	1.743	1.518	1.651	0.0223357
Cd82				0.6	0.696	0.682	0.666	0.695	0.435	0.367282
Cdc42				1.257	1.217	1.453	1.346	1.027	0.881	0.131522
Cdipt				0.658	0.839	1.194	1.191	1.419	1.49	0.0323594
Cdk17				0.727	0.782	1.986	2.917	1.351	1.548	0.0283139
Cdkn2a				0.953	1.08	1.666	1.483	1.415	1.547	0.0283792
Cers2				0.515	0.892	0.968	0.961	0.896	0.864	0.136773
Cers6				1.323	1.477	1.905	1.332	1.381	1.102	0.0790679
Cfl1				1.028	1.002	1.034	2.281	2.223	2.545	0.00285102
Cfl2				0.655	0.909	0.884	1.663	2.439	2.07	0.00851138
Chst14				0.452	0.737	0.87	0.806	0.931	1.265	0.054325
Cisd2				0.903	1.072	1.221	1.272	0.909	1.051	0.0889201
Ckap4				0.978	1.025	1.658	1.172	0.948	1.071	0.084918
Clcc1				0.346	0.584	0.762	0.799	0.622	0.845	0.142889
Clcn5				0.862	1.008	1.247	1.376	0.913	1.048	0.0895365
Clcn7	0.991	0.967	0.915	0.626	0.62	0.712	0.848	0.87	1.024	0.0946237
Cln5	1.094	0.768	0.797	0.881	0.923	1.003	0.943	0.877	0.837	0.145546
Clpb				1.125	0.989	1.679	1.229	1.044	1.203	0.0626614
Clptm1				1.437	1.574	1.531	0.752	0.672	0.892	0.128233
Clpx				0.8	0.908	1.498	0.766	0.589	0.793	0.161065
Cltb				1.366	1.664	1.836	1.319	1.75	1.473	0.0336512
Cnn2				1.533	1.756	2.186	2.275	1.569	2.125	0.00749894
Cnnm4				0.721	0.747	1.307	0.95	0.613	1.144	0.0717794
Cnot1				0.603	0.884	1.18	1.026	0.687	0.962	0.109144
Cnot9				0.464	0.514	0.97	1.394	1.005	1.042	0.0907821
Col6a1				1.326	1.405	2.237	1.737	1.417	1.945	0.0113501
Copa				0.414	0.651	0.945	1.172	1.061	1.366	0.0430527
Copb2				1.368	1.315	1.138	0.923	0.761	1.201	0.0629506
Coro1b				0.632	0.608	0.756	2.332	1.884	2.263	0.00545758
Coro1c				1.164	0.996	1.278	1.718	1.245	1.787	0.0163305
Cpd				0.935	0.887	1.204	1.98	1.753	1.785	0.0164059
Cpq				0.471	0.409	0.472	1.022	0.989	1.271	0.0535797
Csnk1a1				0.386	0.616	0.881	1.561	1.103	1.123	0.0753356
Ctbs	1.181	1.612	1.192	0.608	0.754	0.768	1.299	1.033	0.813	0.153815
Ctsa	0.737	0.708	0.669	0.866	0.732	0.663	1.055	0.902	1.806	0.0156315
Ctsb	1.163	0.936	1.101	1.217	1.256	1.265	1.154	1.225	1.029	0.0935406
Ctsd	0.786	0.682	0.663	0.859	0.906	0.974	0.956	0.902	0.897	0.126765
Ctsf				0.521	0.458	0.592	0.954	1.265	1.228	0.0591562
Ctsl	0.992	1.077	1.12	4.021	3.169	2.628	1.171	1.075	1.283	0.0521195
Ctsz				1.166	1.254	1.319	1.386	1.348	1.309	0.0490908
Cttn				0.842	0.839	0.895	2.251	1.75	2.106	0.0078343
Cxadr				0.525	0.592	0.625	0.844	2.182	0.42	0.380189
Cyb5r1				0.706	0.797	1.258	1.555	1.208	1.344	0.0452898
Cyp20a1				0.633	0.975	1.126	1.345	1.139	1.049	0.0893305
Cyp51a1				0.916	1.201	1.593	1.146	0.972	0.895	0.12735
Dap3				0.701	0.813	1.349	0.803	0.582	0.814	0.153462
Dcakd				0.621	0.767	1.287	1.168	0.607	0.786	0.163682
Dctn2				0.376	0.715	0.905	1.858	1.351	1.537	0.0290402
Ddb1				0.363	0.498	0.571	0.692	0.609	0.616	0.242103
Ddr2				2.874	2.508	2.944	3.586	3.448	3.864	0.000136773
Ddx42				0.805	0.833	0.996	1.483	1.884	1.803	0.0157398
Ddx47				0.547	0.569	1.034	1.438	0.893	1.691	0.0203704
Ddx6				0.527	0.84	1.478	1.495	0.988	1.29	0.0512861
Dhrs1				1.057	1.175	1.302	1.151	0.778	0.887	0.129718
Dhx30				1.424	1.076	1.593	1.52	0.754	0.768	0.170608
Dhx9				0.816	0.817	1.33	1.386	1.436	1.8	0.0158489
Diaph3				0.63	0.666	1.155	1.44	1.449	1.497	0.031842
Dlat				0.804	0.821	1.264	0.852	0.517	0.709	0.195434
Dnaja1				0.501	0.524	1.4	1.545	1.143	1.987	0.0103039
Dnaja2				0.467	0.458	1.304	1.613	0.965	2.158	0.00695024
Dnaja3				1.09	0.701	1.251	1.322	0.893	0.879	0.13213
Dnajc5				0.905	0.902	1.117	1.339	1.028	1.034	0.0924698
Dnase2	0.794	0.879	0.616	0.645	0.624	0.711	0.884	0.769	0.876	0.133045
Dnm1				0.792	0.934	1.149	1.417	1.312	1.27	0.0537032
Dnm1l				0.683	0.698	1.038	1.209	0.933	0.936	0.115878
Dpm1				0.704	0.694	1.084	1.175	1.104	1.31	0.0489779
Dpp7	0.716	0.573	0.857	0.508	0.515	0.515	0.864	0.805	0.862	0.137404
Dstn				0.681	0.787	0.863	2.137	2.324	2.621	0.00239332
Dync1h1				0.593	0.755	0.981	1.623	1.298	1.424	0.0376704
Echdc2				0.898	1.12	1.302	1.33	1.047	1.32	0.047863
Eef1a1				0.414	0.616	0.971	1.48	1.187	1.341	0.0456037
Eef2				0.849	0.956	1.079	1.49	1.299	1.497	0.031842
Eif2s1				0.802	0.703	1.078	0.933	0.745	1.293	0.0509331
Eif3a				0.748	0.881	1.177	1.277	0.879	0.899	0.126183
Eif3c				0.823	0.929	1.41	1.624	1.197	1.564	0.0272898
Eif3d				1.04	1.167	1.577	1.66	1.033	1.542	0.0287078
Eif3f				1.413	1.98	2.345	3.154	2.727	2.138	0.0072778
Eif3l				0.727	0.865	1.224	0.959	1.087	1.121	0.0756833
Eif4a1				0.674	0.903	1.273	1.338	1.125	1.282	0.0522396
Eif4b				0.463	0.549	0.666	0.726	0.913	1.228	0.0591562
Eif4g1				0.646	1.028	1.231	2.008	1.078	1.025	0.0944061
Elavl1				0.564	0.807	0.939	0.98	0.695	0.871	0.134586
Emc4				1.277	1.617	2.208	1.766	1.772	1.55	0.0281838
Emc8				0.584	0.611	0.662	0.582	0.961	1.661	0.0218273
Eno1	2.632	2.087	1.674	0.82	0.918	0.884	1.78	1.61	1.933	0.0116681
Eno3				5.041	4.79	1.954	1.119	0.687	0.523	0.299916
Enpp4				0.952	0.813	0.96	1.147	1.105	1.036	0.092045
Epdr1	1.539	1.233	1.464	1.38	1.317	1.167	1.397	1.289	1.422	0.0378443
Epha2				1.614	1.594	1.984	1.836	1.562	1.861	0.0137721
Ephx1				0.542	0.777	0.988	1.445	1.137	1.089	0.0814704
Eprs1				1.016	0.886	1.559	1.86	1.352	2.374	0.00422669
Eral1				0.904	1.032	1.639	1.626	1.03	1.188	0.0648634
Ergic1				0.834	1.099	1.5	1.697	1.451	1.289	0.0514044
Ergic2				0.281	0.602	0.841	0.918	1.009	1.008	0.0981748
Ergic3				0.496	0.753	0.86	1.164	1.01	1.03	0.0933254
Ero1a				0.598	0.719	1.08	0.701	0.59	0.809	0.155239
Esyt1				0.812	0.996	1.171	1.382	1.029	0.974	0.10617
Ethe1				1.08	1.082	1.403	0.643	0.664	0.545	0.285102
F11r				1.504	1.423	1.987	1.435	1.157	1.2	0.0630957
Fads3				0.845	1.004	1.069	1.574	0.923	0.617	0.241546
Faf2				0.676	0.895	1.215	1.106	1.012	1.052	0.0887156
Fam3c				0.951	1.253	1.262	0.541	0.521	0.696	0.201372
Fasn				1.146	0.967	1.193	1.714	1.23	0.942	0.114288
Fdxr				0.637	0.649	0.746	0.93	1.04	1.272	0.0534564
Fip1l1				1.021	0.614	1.326	2.594	2.032	3.067	0.000857038
Flna				0.7	0.789	0.968	0.937	0.812	0.771	0.169434
Flnb				1.013	1.134	1.26	1.086	0.933	0.885	0.130317
Flnc				0.502	0.512	0.57	0.492	0.513	0.572	0.267917
Flot1				0.66	0.695	0.843	0.911	0.728	0.744	0.180302
Flot2				0.613	0.64	0.797	0.857	0.763	0.811	0.154525
Fmr1				0.756	0.864	1.254	1.282	1.048	1.114	0.076913
Fn1				1.503	1.362	2.062	1.555	1.082	1.282	0.0522396
FRRS1	1.161	0.866	0.798	0.672	0.633	0.677	0.945	0.729	0.91	0.123027
Fscn1				0.529	0.578	0.515	0.855	0.982	0.99	0.102329
Ftl1	1.472	1.662	0.916	1.939	0.793	1.738	0.859	1.05	1.393	0.0404576
Fuca1	0.743	0.603	1.002	0.554	0.59	0.665	0.925	0.886	0.954	0.111173
Fuca2	1.331	1.145	0.773	0.856	0.916	0.817	1.138	1.079	1.068	0.0855067
Fxr1				0.495	0.779	1.148	1.261	0.846	0.977	0.105439
Fyco1				0.632	0.762	0.639	0.931	1.095	1.065	0.0860994
Gaa	0.906	0.834	0.801	0.839	0.74	0.782	1.361	1.285	1.629	0.0234963
Galc				0.727	0.598	0.752	0.876	0.759	0.757	0.174985
Galns				0.588	0.524	0.609	0.946	0.925	1.363	0.0433511
Galnt2				0.717	0.951	1.207	1.503	1.179	1.212	0.0613762
Gapdh				0.945	1.039	0.863	1.572	1.432	1.852	0.0140605
Gars1				0.889	1.09	1.493	1.745	1.154	1.12	0.0758578
Gba1	1.056	0.911	1.169	0.729	0.779	0.863	1.21	1.22	1.334	0.0463447
Gcn1				0.872	0.956	1.364	1.978	1.385	0.892	0.128233
Gdap2				0.603	0.665	0.685	0.858	1.134	0.88	0.131826
Gdi2				0.681	0.688	0.817	1.393	1.288	1.552	0.0280543
Gdpd1				0.944	1.062	1.357	1.853	1.444	2.061	0.0086896
Get3				0.483	0.604	0.866	1.083	0.807	0.905	0.124451
Ggh	1.391	1.125	1.083	0.549	0.566	0.571	1.062	1.096	1.072	0.0847227
Ghitm				0.828	0.896	1.501	1.788	1.614	1.445	0.0358922
Gja1				0.977	1.081	1.516	0.828	1.002	0.922	0.119674
Gla	0.85	0.573	0.815	0.753	0.774	0.789	1.218	1.117	1.284	0.0519996
Glb1	1.237	1.09	1.065	0.697	0.702	0.781	1.063	1.003	0.984	0.103753
Glg1				0.601	0.83	0.9	0.659	0.787	0.818	0.152055
Glipr2				0.663	0.808	1.044	1.249	1.304	0.995	0.101158
Glt8d1				0.615	0.964	1.186	1.237	1.398	1.243	0.0571479
Gm2a	0.759	0.728	0.881	1.398	0.86	0.679	0.898	0.651	1.661	0.0218273
Gnai2				0.918	0.894	1.168	1.237	0.998	0.926	0.118577
Gnas				0.689	0.688	0.97	1.064	0.879	0.896	0.127057
Gnb2				0.706	0.75	0.956	0.978	0.794	0.58	0.263027
Gns	1.341	1.115	1.205	1.059	1.042	1.176	1.47	1.458	1.302	0.0498884
Golga2				0.597	0.749	1.047	1.553	1.244	1.352	0.0444631
Golga5				0.243	0.497	0.563	0.863	1.035	1.157	0.0696627
Golim4				1.148	1.229	1.58	1.201	1.862	2.435	0.00367282
Golm2				2.143	2.571	2.662	3.402	1.708	2.03	0.00933254
Golt1b				0.383	0.51	1.095	1.343	1.306	1.484	0.0328095
Gosr1				0.529	0.902	1.214	1.425	1.338	0.825	0.149624
Gpc4				0.741	0.776	1.048	1.064	0.832	0.914	0.121899
Gpt2				1.605	1.919	2.096	3.163	2.883	2.98	0.00104713
Grb10				1.13	1.145	1.046	3.151	2.263	2.88	0.00131826
Grsf1				0.56	0.677	1.192	0.96	0.914	1.267	0.0540754
Gsn				0.51	0.988	0.783	1.216	0.964	0.88	0.131826
Gusb	0.967	0.827	0.885	0.722	0.759	0.803	0.992	1.037	1.048	0.0895365
H1-0				0.885	0.907	0.978	1.082	0.687	1.196	0.0636796
H1-2				0.871	0.89	0.967	0.844	0.725	0.795	0.160325
H1-3				0.66	0.742	0.773	0.696	0.543	0.679	0.209411
H1-4				0.565	0.694	0.696	0.682	0.528	0.685	0.206538
H1-5				0.889	0.924	1.01	0.919	0.523	0.662	0.217771
H2ac20				0.736	0.846	0.67	1.174	0.809	1.125	0.0749894
H3c1				0.863	0.878	0.654	1.214	0.726	1.056	0.0879023
H4c1				1.06	1.077	0.789	1.393	0.733	1.039	0.0914113
Hacd2				0.517	0.661	0.856	0.913	0.646	0.739	0.18239
Hacd3				0.916	1.055	1.231	1.392	1.07	1.118	0.0762079
Hexa	1.27	1.086	1.154	0.87	0.927	0.973	1.132	1.244	1.03	0.0933254
Hexb	1.09	0.795	0.964	0.651	0.627	0.698	0.996	0.964	1.021	0.0952796
Hgsnat	0.906	1.54	0.749	0.726	0.82	0.927	1.179	1.115	1.384	0.0413048
Hk2				1.679	1.313	1.873	1.859	1.367	1.307	0.0493174
Hm13				0.734	0.911	1.122	0.993	1.012	0.822	0.150661
Hmga1				0.963	0.984	1.132	1.873	1.106	1.651	0.0223357
Hnrnpc				1.058	1.156	1.397	1.713	1.499	1.517	0.0304089
Hnrnpl				0.857	1.056	1.31	1.457	1.198	1.259	0.0550808
Hsd17b12				0.982	1.185	1.206	1.321	1.073	1.071	0.084918
Hsp90aa1				0.611	0.741	0.883	1.52	1.075	1.267	0.0540754
Hsp90ab1				0.841	1.004	1.182	1.854	1.44	1.622	0.0238781
Hspa1a				1.098	1.007	1.11	1.51	1.154	1.214	0.0610942
Hspa4				0.953	0.905	0.91	2.068	1.244	1.543	0.0286418
Hspa8				0.768	0.634	1.16	1.416	0.969	1.122	0.0755092
Hspa9				0.975	0.995	1.39	1.188	0.849	1.127	0.0746449
Hspd1				0.872	0.89	1.242	0.826	0.644	0.739	0.18239
Hspg2				1.246	1.139	1.202	1.564	0.551	1.112	0.0772681
Iars2				0.724	0.802	1.375	0.827	0.635	0.766	0.171396
Idh3a				1.028	0.99	1.5	0.88	0.794	0.798	0.159221
Idh3g				0.936	1.079	1.256	0.519	0.579	0.638	0.230144
Ifitm2				0.594	0.837	1.151	0.83	0.984	0.646	0.225944
Ifitm3				0.509	0.637	0.864	0.902	0.965	0.8	0.158489
Igf2bp2				0.711	0.867	1.461	1.621	1.253	1.359	0.0437522
Igf2bp3				0.868	0.886	1.224	1.622	0.98	1.413	0.0386367
Igf2r	1.188	1.145	1.294	1.23	1.094	1.212	1.211	1.15	1.152	0.0704693
Ikbip				0.696	0.831	1.235	0.98	0.98	1.089	0.0814704
Ilf2				0.846	0.867	1.162	1.114	1.06	0.882	0.13122
Ilf3				0.743	0.845	0.856	1.441	1.37	1.151	0.0706318
Ilk				0.638	0.778	1.172	1.154	0.837	0.95	0.112202
Impdh2				0.558	0.62	0.503	0.68	0.61	0.541	0.28774
Ipo4				0.935	0.733	1.212	2.682	0.958	2.808	0.00155597
Ipo5				0.695	0.892	1.486	1.724	1.378	1.71	0.0194984
Ipo7				0.588	0.559	1.07	1.166	1.055	1.394	0.0403645
Iqgap1				0.966	1.138	1.575	1.959	1.563	1.268	0.0539511
Iqgap2				0.804	1.002	1.168	1.792	1.136	1.329	0.0468813
Ist1				0.619	0.857	1	0.988	0.95	1.259	0.0550808
Itga6				2.23	1.851	2.612	2.543	1.546	1.748	0.0178649
Itih3				0.823	0.732	1.231	1.035	0.856	1.076	0.083946
Itm2b				1.397	1.692	1.743	1.091	1.051	0.865	0.136458
Itpr3				1.06	1.192	1.056	1.12	1.054	0.953	0.111429
Jak1				0.868	0.87	1.125	1.171	0.612	1.076	0.083946
Kars1				1.081	0.958	1.29	0.68	0.61	1.055	0.0881049
Kdelr3				2.265	2.291	1.771	0.431	0.681	0.474	0.335738
Kpna2				0.94	1.276	1.527	2.52	1.459	1.959	0.0109901
Kpna4				1.187	1.617	1.466	2.091	1.659	1.825	0.0149624
Kpnb1				0.738	1.015	1.16	1.484	1.201	1.205	0.0623735
Kras				0.849	0.782	1.043	1.089	0.971	0.754	0.176198
Lama5				0.854	0.79	1.209	0.625	0.454	0.642	0.228034
Lamb1	3.017	1.526	2.383	1.85	1.901	2.756	2.289	2.213	1.904	0.0124738
Lamb2				0.554	0.585	1.031	0.685	0.511	0.702	0.198609
Lamc1				1.175	1.045	1.721	0.909	0.669	0.818	0.152055
Lamp2	1.102	1.063	0.89	0.652	0.668	0.589	0.848	0.95	1.085	0.0822243
Lap3				0.711	0.776	1.207	0.839	0.786	0.944	0.113763
Larp4				0.46	0.628	1.126	0.737	1.112	0.897	0.126765
Lars2				0.545	0.521	1.07	1.064	0.986	0.696	0.201372
Ldha				0.907	1.136	1.028	2.014	1.76	1.924	0.0119124
Ldlr				1.814	1.808	2.797	2.132	1.39	2.089	0.00814704
Lgals1				1.473	1.484	1.21	1.032	0.837	0.954	0.111173
Lgmn	0.85	0.72	0.936	0.827	0.873	0.915	1.192	1.145	1.253	0.055847
Lipa	0.649	0.521	0.652	0.53	0.59	0.643	0.598	0.676	0.71	0.194984
Lman1				0.518	0.693	0.93	1.191	0.992	1.039	0.0914113
Lman2				1.011	1.132	1.23	1.314	1.024	1.011	0.097499
Lman2l				0.553	0.513	0.761	1.338	1.294	0.894	0.127644
Lnpep				0.505	0.499	0.713	0.626	0.658	0.538	0.289734
Lnpk				0.575	0.82	1.149	1.024	0.835	0.953	0.111429
Lonp1				1.023	1.03	1.388	0.986	0.738	0.902	0.125314
Lpcat3				0.582	0.754	1.093	1.077	0.738	0.824	0.149968
Lrrc40				0.997	1.07	1.539	2.298	1.643	2.138	0.0072778
Lrrc59				2.5	1.622	2.212	1.369	0.743	1.256	0.0554626
Ly75				1.329	1.254	1.553	1.046	0.902	0.774	0.168267
M6pr	1.167	0.831	1	1.731	1.55	1.952	1.088	1.059	0.781	0.165577
Magt1				0.689	0.943	1.063	0.866	0.614	0.815	0.153109
Maip1				0.638	0.623	1.069	0.857	0.775	0.892	0.128233
Man1b1				0.983	1.188	1.297	0.895	2.086	1.869	0.0135207
Man2a1				1.169	1.503	1.88	1.704	1.675	1.387	0.0410204
Man2b1	0.913	0.791	0.818	0.534	0.571	0.654	0.882	0.938	1.032	0.0928966
Man2b2	1.198	1.204	0.865	0.775	0.747	0.853	1.08	1.116	1.27	0.0537032
Manba				0.521	0.612	0.629	0.946	0.92	0.897	0.126765
Map2k1				0.622	0.824	1.145	1.75	1.378	2.032	0.00928966
Marchf5				1.361	1.185	1.337	0.792	0.651	0.691	0.203704
Mark3				1.206	0.738	1.175	1.077	0.854	0.706	0.196789
Matr3				0.969	1.255	1.654	1.53	0.895	1.32	0.047863
Mcam				0.986	1.158	1.657	2.303	1.609	1.283	0.0521195
Mcoln1				0.645	0.702	0.802	0.691	0.775	0.662	0.217771
Mfge8	1.84	1.716	1.676	0.546	0.686	0.703	0.927	1.032	1.14	0.0724436
Mfsd8				0.855	0.805	0.993	1.065	1.128	1.426	0.0374973
Mme				0.595	0.634	0.901	0.55	0.787	0.446	0.358096
Mmgt1				0.503	0.941	1.024	1.206	1.013	1.404	0.0394457
Mmp14				0.901	0.9	1.232	0.843	0.862	0.763	0.172584
Mob1b				0.835	0.95	1.231	1.899	1.549	1.552	0.0280543
Mospd2				0.934	1.042	1.408	2.227	1.514	1.797	0.0159588
Mpv17				0.575	0.588	0.937	1.272	0.847	1.039	0.0914113
Mrm3				1.016	1.091	1.568	0.882	0.453	0.75	0.177828
Mrpl14				0.525	0.563	1.048	0.74	0.736	1.011	0.097499
Mrps17				0.898	1.029	1.63	0.893	0.612	0.673	0.212324
Mrps25				0.807	0.737	1.232	0.918	0.681	0.811	0.154525
Mrps33				0.579	0.618	1.071	0.874	0.688	0.795	0.160325
Mrps7				0.735	0.759	1.211	0.766	0.839	0.843	0.143549
Msn				0.758	0.856	1.504	3.163	2.443	2.356	0.00440555
Mtco2				0.761	0.913	1.445	1.206	1.013	1.22	0.060256
Mtdh				0.745	0.461	1.094	0.752	0.553	0.997	0.100693
Mthfd1l				1.144	1.208	1.586	1.071	0.797	0.972	0.10666
Mthfd2				1.648	1.704	2.392	3.363	2.659	3.599	0.000251768
Mthfd2l				1.831	1.753	2.468	3.516	2.503	3.523	0.000299916
Mtor				0.84	0.996	1.161	1.314	1.261	1.626	0.0236592
Mtx1				0.714	0.877	1.272	0.721	0.631	0.772	0.169044
Mtx2				0.944	0.488	0.95	1.29	0.999	1.366	0.0430527
Myadm				0.958	0.979	1.374	1.443	1.083	1.19	0.0645654
Myh9				0.672	0.794	0.854	1.395	0.961	1.051	0.0889201
Naaa	0.437	0.388	0.477	0.553	0.551	0.741	1.068	1.071	1.232	0.0586138
Naga				0.502	0.585	0.592	1.215	1.14	1.347	0.044978
Napa	2.091	1.222	1.343	0.95	1.163	1.121	1.141	1.184	1.219	0.0603949
Napg				0.757	0.822	0.997	1.114	0.959	0.796	0.159956
Ncam1				1.874	2.051	2.107	2.275	1.584	1.632	0.0233346
Nceh1				0.552	0.709	0.975	1.286	1.253	1.194	0.0639735
Nckap1				0.363	0.581	0.813	1.189	0.845	0.69	0.204174
Ncl				1.02	1.229	1.436	1.663	1.117	1.289	0.0514044
Ncstn				0.985	0.962	1.18	1.015	0.922	1.048	0.0895365
Ndufa13				0.846	0.716	1.197	0.613	0.574	0.964	0.108643
Ndufaf2				0.635	0.877	0.833	1.115	0.633	0.88	0.131826
Nedd4	2.078	1.452	0.77	0.937	1.064	1.019	2.163	1.712	1.981	0.0104472
Nes				1.414	1.818	1.841	2.608	1.356	1.836	0.0145881
Neu1				0.639	0.656	0.754	1.127	1.205	1.322	0.0476431
Nhlrc3				0.921	0.714	0.785	1.249	1.069	1.615	0.0242661
Niban2				0.529	0.647	1.153	1.667	1.531	1.383	0.0414
Nisch				0.444	0.633	0.809	1.14	1.056	1.161	0.069024
Nme1				0.65	0.708	0.832	1.288	1.125	1.268	0.0539511
Nme2				0.875	1.119	1.215	2.172	1.689	1.287	0.0516416
Npc1	0.859	0.878	0.744	0.596	0.605	0.637	1.08	0.792	0.83	0.147911
Npc2	0.566	0.683	0.43	1.131	1.179	1.087	0.935	0.987	1.082	0.0827942
Npm1				1.101	1.258	1.257	1.875	1.051	1.369	0.0427563
Nras				0.809	0.594	0.902	1.37	1.005	1.08	0.0831764
Nsf				0.597	0.655	0.834	0.837	0.743	0.741	0.181552
Nucb2				0.657	0.929	1.281	1.505	1.259	1.215	0.0609537
Nudc				0.78	0.891	1.055	1.146	1.069	2.749	0.00178238
Nup133				0.806	1.145	1.672	1.178	1.501	1.092	0.0809096
Oat				1.011	0.975	1.518	1.064	0.699	0.809	0.155239
Osbpl1a				0.583	0.643	0.729	1.307	1.187	1.298	0.0503501
Osbpl9				0.864	0.985	1.004	2.594	2.55	2.388	0.00409261
Ostm1				6.668	6.453	3.657	1.902	1.101	0.773	0.168655
Oxa1l				0.857	1.221	1.437	1.707	0.71	0.758	0.174582
P2rx4				0.7	0.725	0.801	1.165	1.176	1.185	0.0653131
Pabpc1				0.685	0.842	1.267	0.855	0.837	0.826	0.149279
Parva				0.729	0.895	1.291	1.616	0.714	0.984	0.103753
Pcbp1				1.406	1.544	1.51	1.387	1.029	1.011	0.097499
Pcbp2				1.479	1.673	1.473	0.937	0.725	0.868	0.135519
Pck2				1.184	1.256	1.625	1.738	1.372	1.648	0.0224905
Pcna				0.39	0.527	0.384	0.571	0.529	0.661	0.218273
Pdcd6ip	6.314	6.208	1.894	0.852	0.987	1.166	1.192	1.078	1.102	0.0790679
Pdzd8				0.466	0.558	0.922	0.964	0.862	0.668	0.214783
Pex14				0.72	0.767	1.196	1.473	1.103	1.139	0.0726106
Pfn1				0.879	1.053	1.006	1.98	1.479	1.526	0.0297852
Pgam5				0.816	0.807	1.407	0.8	0.618	0.871	0.134586
Pgk1				0.765	0.778	0.726	1.705	1.699	2.168	0.00679204
Phb1				0.882	0.914	1.505	1.143	0.852	0.925	0.11885
Phf6				1.182	1.449	1.037	2.029	0.998	1.371	0.0425598
Phgdh				0.881	1.047	1.529	2.707	2.246	2.481	0.0033037
Pi4k2a	1.498	1.212	1.422	0.7	0.722	0.858	0.83	0.88	0.792	0.161436
Piezo1				0.826	0.976	1.156	1.201	0.718	1.095	0.0803526
Pigs				0.325	0.482	0.763	0.785	0.805	0.857	0.138995
Pip4p1	1.051	1.12	1.021	0.99	1.072	0.608	1.112	0.945	1.163	0.0687068
Pip4p2	0.542	0.758	1.113	4.031	4.282	1.891	0.584	0.729	0.535	0.291743
Pitrm1				0.93	0.971	1.485	1.073	0.773	0.956	0.110662
Pkm				0.987	0.977	0.948	1.764	1.443	1.719	0.0190985
Pla2g15	1.395	0.79	1.63	0.744	0.76	0.832	1.057	1.021	1.101	0.0792501
Pla2g4a				1.044	2.22	1.864	1.928	1.564	2.093	0.00807235
Plbd2	1.699	1.15	1.084	1.327	1.292	1.193	1.997	1.466	2.358	0.00438531
Pld3	0.703	0.778	0.713	0.683	0.704	0.81	1.005	1.037	1.122	0.0755092
Plpp1				0.467	0.488	0.638	0.677	0.789	0.62	0.239883
Plscr1				0.697	0.652	1.021	0.734	0.725	0.74	0.18197
Plscr3				0.622	0.7	0.892	0.924	0.819	0.607	0.247172
Plxna1				0.736	1.048	1.051	0.938	0.94	0.666	0.215774
Pmpcb				0.862	0.909	1.325	0.496	0.454	0.625	0.237137
Ppia				0.964	1.051	1.08	1.032	0.992	1.055	0.0881049
Ppif				1.03	0.966	1.579	0.963	0.79	0.805	0.156675
Ppp1ca				0.864	0.834	0.872	1.068	0.967	0.738	0.18281
Ppp2cb				1.071	0.901	1.053	0.885	0.713	0.769	0.170216
Ppp2r1a				0.696	0.912	1.214	1.497	1.177	0.983	0.103992
Ppt1	0.724	0.677	0.506	0.462	0.48	0.573	0.709	0.795	0.797	0.159588
Ppt2	0.769	0.671	0.693	3.326	3.12	1.494	0.328	0.387	0.261	0.548277
Prc1				0.489	0.5	0.726	1.723	1.001	1.084	0.0824138
Prcp	0.908	0.728	0.868	1.237	1.316	1.2	1.607	1.639	1.466	0.0341979
Prdx1				0.772	0.812	0.978	1.151	0.866	1.17	0.0676083
Prdx3				0.834	0.62	1.042	0.568	0.36	0.431	0.370681
Prdx5				1.031	0.824	1.112	0.618	0.547	0.641	0.22856
Prep				0.837	0.772	0.857	1.026	0.583	0.597	0.25293
Prrc2c				0.648	0.75	1.179	1.196	0.71	0.988	0.102802
Psap	2.457	2.351	1.858	3.318	1.598	1.979	1.585	1.49	1.785	0.0164059
Psip1				0.945	0.986	0.98	1.911	0.956	1.551	0.028119
Psma1				0.47	0.431	0.533	0.767	0.717	0.682	0.20797
Psma3				0.362	0.643	0.528	0.803	0.94	0.878	0.132434
Psma6				0.436	0.564	0.584	0.776	0.75	1.035	0.0922571
Psma7				0.333	0.492	0.506	0.643	0.652	0.788	0.16293
Psmb3				0.476	0.51	0.466	0.406	0.868	0.815	0.153109
Psmb6				0.37	0.524	0.559	0.771	0.719	1.055	0.0881049
Psmb7				0.32	0.573	0.611	1.115	0.577	1.008	0.0981748
Psmc2				0.828	0.979	1.198	1.885	1.327	1.546	0.0284446
Psmd1				0.836	0.904	1.129	1.301	1.219	1.3	0.0501187
Psmd13				0.866	1.191	1.168	2.164	1.205	1.279	0.0526017
Psmd2				0.75	0.918	0.951	1.337	1.217	1.17	0.0676083
Psmd3				0.55	0.914	0.959	1.497	1.347	1.043	0.0905733
Ptges2				0.642	0.662	1.039	0.833	0.638	0.792	0.161436
Ptgr3				0.77	0.714	0.915	0.828	0.914	1.03	0.0933254
Ptgs2				2.92	2.678	3.126	3.336	1.565	5.071	8.4918e-06
Ptp4a2				0.818	0.699	0.976	1.386	0.689	1.044	0.0903649
Pttg1ip	1.328	1.342	1.377	1.866	1.975	1.447	0.404	0.604	0.41	0.389045
Puf60				0.866	0.946	0.768	1.672	0.981	1.144	0.0717794
Pxdn				0.602	0.542	0.728	1.002	1.275	0.867	0.135831
Pycr1				0.875	0.944	1.285	1.325	1.369	1.583	0.0261216
Pycr2				1.176	1.21	1.693	0.944	0.659	0.834	0.146555
Pzp	1.179	1.215	0.945	1.052	0.684	1.052	0.797	0.585	0.832	0.147231
Qars1				0.808	0.358	0.633	1.084	0.768	1.583	0.0261216
Rab11b				0.883	0.831	1.293	1.348	1.248	1.146	0.0714496
Rab11fip1				0.551	0.449	0.636	1.086	1.21	1.37	0.042658
Rab12				0.704	0.722	1.015	0.967	0.921	0.964	0.108643
Rab14				0.743	0.657	0.963	0.981	0.86	0.741	0.181552
Rab18				0.633	0.775	1.024	1.693	1.324	1.394	0.0403645
Rab1A				0.743	0.909	1.16	1.655	1.323	1.482	0.032961
Rab1b				0.634	0.801	1.043	1.363	1.166	1.182	0.0657658
Rab21				1.565	1.664	1.429	0.971	0.973	0.93	0.11749
Rab22a				0.693	0.612	0.9	0.86	0.816	0.822	0.150661
Rab23				1.111	1.135	1.689	2.371	1.583	1.148	0.0711214
Rab2a				0.891	0.99	1.177	1.34	1.261	1.356	0.0440555
Rab32				0.883	1.018	1.452	1.58	1.456	1.562	0.0274157
Rab33b				0.847	0.823	1.187	1.175	1.63	1.354	0.0442588
Rab34				0.734	0.733	1.23	1.488	1.086	1.124	0.0751623
Rab35				0.782	0.869	1.284	1.247	0.987	0.604	0.248886
Rab3d				0.528	0.629	0.708	1.094	1.048	1.134	0.0734514
Rab4a				0.674	0.627	0.956	0.955	0.868	1.129	0.0743019
Rab4b				0.776	0.778	0.92	1.525	1.24	1.13	0.074131
Rab5a				0.732	0.69	1.175	1.124	0.99	1.375	0.0421697
Rab5b				0.703	0.714	1.147	0.999	1.134	0.647	0.225424
Rab5c				0.774	0.778	1.103	1.066	0.889	0.781	0.165577
Rab6a				0.727	1.058	1.159	2.392	2.093	2.069	0.008531
Rab7a	0.932	0.677	0.891	1.003	1.026	1.135	1.694	1.432	1.464	0.0343558
Rab8b				0.829	0.734	1.165	0.958	1.122	1.261	0.0548277
Rab9a				0.737	0.709	0.867	1.194	0.938	0.961	0.109396
Rac1				0.608	0.669	1.072	1.02	0.772	0.704	0.197697
Ralb				0.686	0.759	1.084	0.931	0.814	0.967	0.107895
Ran				0.794	1.129	1.047	1.583	1.357	1.154	0.0701455
Ranbp2				0.951	1.278	1.536	0.986	1.045	1.278	0.052723
Rangap1				0.848	1.299	2	1.896	1.383	1.6	0.0251189
Rap1b				0.975	0.989	1.149	1.045	0.952	0.776	0.167494
Rap2a				1.478	1.799	1.757	3.099	1.839	1.632	0.0233346
Rap2b				0.855	0.898	1.123	1.558	1.21	1.127	0.0746449
Rap2c				1.603	1.154	1.579	1.731	0.65	1.231	0.0587489
Rars1				0.494	0.522	1.188	1.133	0.905	0.676	0.210863
Rasa3				1.054	0.851	1.527	1.487	2.318	1.436	0.0366438
Rbm39				0.709	0.688	0.784	1.56	1.658	1.419	0.0381066
Rbmx				1.007	1.27	1.523	1.419	1.153	1.214	0.0610942
Reep5				0.445	0.56	0.806	1.003	0.96	1.026	0.094189
Rer1				0.516	0.816	1.193	1.576	1.549	1.613	0.0243781
Rhoa				1.881	1.667	1.945	0.992	0.703	0.516	0.304789
Rhog				0.959	0.905	1.279	1.326	0.941	0.978	0.105196
Rmc1	1.18	0.941	1.019	0.866	0.631	0.941	1.09	1.051	1.079	0.0833681
Rnaset2a	1.107	0.913	0.976	1.638	1.464	1.771	2.19	1.763	3.056	0.000879023
Rnf13				1.393	1.187	1.341	2.281	1.374	1.349	0.0447713
Rpa1				1.104	0.978	1.078	1.887	1.404	2.421	0.00379315
Rpl10a				0.598	0.69	1.03	0.876	0.67	0.779	0.166341
Rpl11				0.427	0.572	0.893	0.735	0.763	0.876	0.133045
Rpl12				0.807	0.921	1.404	0.878	0.717	0.876	0.133045
Rpl13				0.66	0.798	1.284	1.078	0.831	0.965	0.108393
Rpl14				0.915	0.973	1.118	0.464	0.605	0.494	0.320627
Rpl15				0.563	0.707	1.148	0.769	0.841	0.944	0.113763
Rpl18				0.524	0.617	1.033	0.926	0.789	0.863	0.137088
Rpl18a				0.706	0.844	1.227	0.897	0.753	0.947	0.11298
Rpl19				0.469	0.736	1.069	0.889	0.751	0.868	0.135519
Rpl21				0.745	0.956	1.174	1.007	0.774	0.959	0.109901
Rpl23a				0.473	0.666	0.923	0.801	0.697	0.861	0.137721
Rpl24				0.954	1.182	1.337	0.829	0.668	0.738	0.18281
Rpl27				0.726	0.856	1.354	1.149	0.768	0.976	0.105682
Rpl28				0.665	0.829	1.366	1.102	0.782	0.969	0.107399
Rpl3				1.014	1.167	1.312	0.936	0.699	0.849	0.141579
Rpl30				1.494	1.58	1.419	0.758	0.694	0.961	0.109396
Rpl35a				0.726	0.894	1.411	1.117	0.851	1.026	0.094189
Rpl36				1.2	1.145	1.67	1.237	0.925	1.054	0.088308
Rpl4				0.699	0.855	1.157	1.041	0.762	0.909	0.12331
Rpl6				0.533	0.692	1.096	0.883	0.854	0.888	0.12942
Rpl7				0.599	0.825	1.098	0.97	0.793	1.033	0.092683
Rpl7a				0.559	0.771	1.106	0.878	0.77	0.923	0.119399
Rpl8				0.483	0.637	1.009	0.916	0.79	0.866	0.136144
Rplp0				0.695	0.94	1.142	1.144	0.825	0.935	0.116145
Rps13				0.422	0.579	0.935	0.595	0.591	0.829	0.148252
Rps14	3.084	2.299	1.108	0.495	0.677	1.104	0.69	0.696	0.819	0.151705
Rps17				0.674	0.791	1.147	0.606	0.558	0.743	0.180717
Rps2				0.62	0.765	1.194	0.753	0.74	0.755	0.175792
Rps27a				0.651	0.765	0.931	1.033	1.116	1.086	0.0820352
Rps27l				1.093	1.29	1.157	0.667	0.5	0.89	0.128825
Rps3				0.826	0.926	1.372	0.852	0.593	0.772	0.169044
Rps3a				0.622	0.799	0.99	0.628	0.701	0.865	0.136458
Rps5				1.196	1.241	1.52	0.965	0.838	1.249	0.0563638
Rps6				0.484	0.644	0.753	0.625	0.592	0.835	0.146218
Rps8				0.76	0.871	1.418	0.986	0.768	0.858	0.138676
Rps9				0.61	0.758	1.156	0.852	0.697	0.837	0.145546
Rpsa				1.063	0.648	1.205	0.542	0.502	0.602	0.250035
Rragc	1.444	1.279	1.031	0.91	1.023	1.067	2.273	2.04	2.567	0.00271019
Rras				0.741	0.846	1.168	1.014	1.114	1.005	0.0988553
Rras2				0.794	0.765	1.124	1.004	0.972	0.883	0.130918
Rsu1				0.517	0.616	1.038	1.265	0.917	1.074	0.0843335
Rtn4				0.865	1.035	1.159	2.152	1.616	1.914	0.0121899
Rufy1				0.924	0.823	1.184	1.117	0.805	1.006	0.0986279
Rufy2	0.842	1.016	0.557	0.808	0.653	0.927	0.907	0.808	0.797	0.159588
Ruvbl2				0.607	0.622	1.049	1.121	0.939	1.212	0.0613762
Sacm1l				0.78	0.937	1.05	1.548	1.245	1.116	0.0765597
Sar1a				0.946	1.219	1.236	1.993	1.372	1.261	0.0548277
Scamp1				0.718	0.753	1.014	1.285	1.146	1.12	0.0758578
Scamp2				0.541	0.637	0.885	0.709	0.742	0.754	0.176198
Scamp3				0.45	0.528	0.718	0.706	0.756	0.643	0.22751
Scarb1	2.035	1.401	1.077	0.508	0.578	0.603	0.945	0.828	0.889	0.129122
Scarb2	1.551	1.507	1.483	0.942	0.924	1.046	1.454	1.358	1.528	0.0296483
Scd2				1.27	1.566	2.111	1.924	1.71	2.428	0.0037325
Scpep1	1.5	1.554	1.389	1.208	1.11	1.18	1.735	1.527	2.039	0.00914113
Scrib				0.7	0.641	0.98	0.949	0.783	0.599	0.251768
Sdcbp				0.802	0.715	0.941	0.766	0.762	0.736	0.183654
Sdhc				1.907	1.856	1.289	0.529	0.52	0.857	0.138995
Sec22b				0.611	0.821	1.099	1.135	1.014	0.996	0.100925
Sec31a				0.621	0.598	1.489	2.076	0.829	1.624	0.0237684
Sec61b				0.877	0.968	1.502	0.983	0.706	0.804	0.157036
Sec62				0.931	0.783	1.357	1.708	0.964	1.691	0.0203704
Seh1l				0.998	1.085	1.233	1.476	0.774	0.917	0.12106
Sel1l				0.688	0.572	0.893	0.754	0.657	0.577	0.26485
Septin11				0.733	0.745	1.034	1.137	0.887	0.914	0.121899
Septin2				0.658	0.919	1.077	1.188	0.984	1.023	0.0948418
Septin7				0.756	0.874	1.088	0.912	1.059	0.744	0.180302
Serbp1				0.743	1.006	1.333	1.266	0.846	1.117	0.0763836
Serinc1				0.847	0.949	1.252	1.336	1.393	1.628	0.0235505
Sfn				0.765	0.733	0.815	1.057	0.907	1.273	0.0533335
Sgpl1				0.868	0.88	1.028	1.498	1.029	1.358	0.0438531
Sh3glb1				0.956	1.573	1.153	1.49	1.204	1.057	0.0877001
Shmt2				1.476	1.531	2.016	1.823	1.299	1.626	0.0236592
Sidt2				0.652	0.754	0.836	0.764	0.647	0.591	0.256448
Sigmar1				0.798	1.004	1.258	1.877	1.753	1.321	0.0477529
Slc12a4				0.608	0.694	1.001	0.956	0.988	0.927	0.118304
Slc12a9				0.616	0.642	0.735	0.85	0.807	0.913	0.12218
Slc15a4				0.771	0.811	0.881	1.066	1.108	1.125	0.0749894
Slc16a1				1.021	1.005	1.604	2.022	1.27	1.056	0.0879023
Slc16a3				0.749	0.784	1.067	0.937	0.641	0.581	0.262422
Slc17a5				0.628	0.727	0.768	1.043	1.133	1.13	0.074131
Slc26a11				0.708	0.852	0.934	1.296	1.184	1.107	0.0781628
Slc2a1				0.318	0.714	0.657	0.881	0.873	0.745	0.179887
Slc30a7				0.658	0.79	1.035	0.985	1.098	1.392	0.0405509
Slc35e1				0.636	0.796	1.18	1.166	0.97	0.897	0.126765
Slc35f6				0.81	0.844	1.029	1.211	1.107	1.218	0.0605341
Slc38a1				1.535	1.586	2.135	2.472	2.228	2.939	0.0011508
Slc38a2	2.654	2.257	1.855	1.17	1.17	1.541	1.115	0.832	1.007	0.0984011
Slc38a7	1.66	1.317	1.234	1.184	1.229	1.108	0.648	0.693	0.755	0.175792
Slc39a7				0.224	0.409	0.648	0.634	0.804	0.993	0.101625
Slc3a2				1.071	1.118	1.477	2.586	1.899	2.037	0.00918333
Slc4a7				0.699	0.939	1.12	0.573	0.656	0.944	0.113763
Slc7a1				1.236	1.062	1.628	2.319	2.182	2.255	0.00555904
Slc7a5				1.004	1.141	1.623	2.44	1.919	1.531	0.0294442
Smc2				0.371	0.66	0.794	0.917	1.064	1.027	0.0939723
Smpd1	0.463	0.35	0.543	0.752	0.82	0.79	0.828	0.95	0.864	0.136773
Smpd4				0.663	0.77	0.909	1.172	0.933	1.009	0.097949
Snx2				0.737	0.908	1.16	1.773	0.875	1.064	0.0862979
Snx27				0.934	0.746	1.307	0.785	0.777	0.751	0.177419
Snx5				0.717	1.049	1.072	1.535	1.016	1.331	0.0466659
Snx8				0.777	0.652	0.986	0.791	0.889	0.663	0.21727
Sod1				0.54	0.52	0.505	0.491	0.407	0.444	0.359749
Sorcs2				1.569	1.403	1.93	1.682	1.637	1.801	0.0158125
Sparc				4.839	3.344	2.869	1.892	1.008	2.241	0.00574116
Sptbn1				0.764	0.854	1.256	0.975	0.735	0.819	0.151705
Srp68				0.435	0.219	1.489	2.254	2.134	1.659	0.021928
Srpra				1.1	1.026	1.644	1.297	0.789	1.223	0.0598412
Srprb				1.452	1.394	1.922	1.973	1.3	1.685	0.0206538
Ssb				0.814	1.053	1.131	2.213	1.328	1.437	0.0365595
Ssr1				1.045	1.058	1.67	1.18	0.77	0.996	0.100925
St13				0.596	0.447	0.828	1.54	1.623	1.553	0.0279898
Stam				0.792	0.851	0.931	0.795	0.521	0.972	0.10666
Stard3nl	1.747	0.803	1.44	0.883	0.573	1.059	1.388	1.461	1.085	0.0822243
Stip1				0.719	0.816	0.985	1.656	1.279	1.391	0.0406443
Stk11ip				0.353	0.529	0.605	0.695	0.974	0.702	0.198609
Stmn1				0.313	0.479	0.532	0.899	1.357	1.32	0.047863
Stom	1.521	1.477	1.276	0.486	0.524	0.615	0.721	0.693	0.591	0.256448
Strap				0.434	0.56	0.717	1.163	1.264	1.255	0.0555904
Stub1				0.584	0.688	0.988	0.822	0.581	0.936	0.115878
Stx12				0.678	0.682	0.968	1.021	0.989	1.01	0.0977237
Stx5				0.405	0.644	0.921	1.258	1.093	1.174	0.0669885
Stx7				0.905	0.859	1.012	1.171	1.411	1.441	0.0362243
Stx8	1.148	1.201	0.904	0.917	0.89	1.087	1.261	1.115	1.213	0.061235
Tagln				0.928	1.232	1.305	2.038	1.804	2.21	0.00616595
Tapbp				0.432	0.456	0.558	0.734	0.54	0.606	0.247742
Tax1bp1				0.598	0.861	1.247	1.198	0.984	0.882	0.13122
Tbc1d15				1.332	1.441	1.343	1.328	0.85	1.166	0.0682339
Tbc1d5				0.55	0.535	0.901	0.651	0.822	0.854	0.139959
Tcp1				0.731	0.928	0.965	1.896	1.402	1.649	0.0224388
Tex264				0.832	1.147	1.266	2.78	1.829	2.001	0.009977
Thbs1				1.036	0.987	1.401	0.629	0.729	0.678	0.209894
Timm23				0.712	0.9	1.427	1.306	1.167	1.058	0.0874984
Tln1				0.678	0.824	1.134	1.267	1.115	1	0.1
Tm9sf2				1.221	1.18	1.633	2.276	1.879	1.863	0.0137088
Tm9sf3				0.76	1.057	1.257	1.009	1.193	1.004	0.0990832
Tm9sf4				1.051	1.281	1.278	1.671	1.533	1.63	0.0234423
Tmed1				0.996	0.995	1.3	1.437	1.236	1.406	0.0392645
Tmed10				0.582	0.748	1.01	0.942	0.997	0.874	0.13366
Tmed2				0.472	0.726	0.913	1.033	0.954	0.863	0.137088
Tmed4				0.282	0.562	0.709	0.962	0.975	0.725	0.188365
Tmed5				0.781	0.848	1.115	1.455	0.965	1.558	0.0276694
Tmem104				1.053	1.019	1.144	1.244	1.061	1.005	0.0988553
Tmem106b	0.861	0.742	1.239	0.839	0.856	0.87	0.814	1.053	0.959	0.109901
Tmem11				0.821	0.782	0.868	0.944	0.82	0.69	0.204174
Tmem115				0.521	0.99	0.797	2.236	1.586	1.322	0.0476431
Tmem126b				0.776	0.781	1.339	1.425	1.19	1	0.1
Tmem14c				1.882	1.535	3.964	2.513	2.545	1.056	0.0879023
Tmem165				0.48	0.668	0.895	1.215	1.428	1.68	0.020893
Tmem176b				2.045	1.58	2.274	1.739	1.279	1.088	0.0816582
Tmem30a				0.635	0.745	0.788	0.538	0.852	0.8	0.158489
Tmem33				0.822	0.995	1.179	1.621	1.402	1.268	0.0539511
Tmem41b				0.925	1.124	1.576	1.518	1.662	1.29	0.0512861
Tmem63a				0.545	0.682	0.741	0.611	0.734	0.815	0.153109
Tmem70				0.925	1.004	1.551	1.675	1.842	1.103	0.078886
Tmf1				0.748	0.703	0.907	1.204	1.363	1.683	0.0207491
Tnpo1				0.82	1.09	1.186	1.79	1.364	1.263	0.0545758
Tomm20				1.163	0.91	1.42	1.191	1.108	2.098	0.00797995
Tomm40				1.129	1.145	1.702	0.981	0.773	0.934	0.116413
Tor1aip2				1.163	1.382	1.727	2.308	1.217	1.307	0.0493174
Tpbg				1.538	1.546	2.328	2.276	1.845	1.529	0.0295801
Tpi1				0.652	0.741	0.82	1.202	1.218	1.518	0.0303389
Tpm4				1.165	1.072	1.07	1.972	1.945	1.316	0.0483059
Tpp1	0.797	0.647	0.421	0.592	0.683	0.759	1.124	1.069	1.017	0.0961612
Tpp2				0.87	0.868	1.274	2.324	1.471	1.073	0.0845279
Trim28				0.52	0.769	0.839	1.287	0.98	1.26	0.0549541
Trim3				0.398	0.183	1.564	1.319	1.086	1.675	0.0211349
Trmt10c				0.737	0.735	1.042	0.631	0.737	0.751	0.177419
Trnt1				0.614	0.715	1.056	0.903	0.564	1.101	0.0792501
Tsg101				0.465	0.78	0.869	0.886	1.199	1.027	0.0939723
Tspan3	4.629	3.336	3.311	1.214	1.307	1.441	1.428	1.527	1.475	0.0334965
Tspan6				1.455	1.69	1.127	1.029	0.971	1.103	0.078886
Tst				0.336	0.731	0.928	0.473	0.431	0.568	0.270396
Ttyh2				0.948	1.015	1.247	0.954	0.84	0.844	0.143219
Ttyh3	1.737	1.364	1.272	0.708	0.702	0.775	0.671	0.679	0.7	0.199526
Tuba1b				0.703	0.851	1.094	1.336	0.986	1.028	0.0937562
Tubb4b				0.601	0.719	0.931	1.213	0.967	0.989	0.102565
Tubb5				0.499	0.709	0.936	1.218	1.021	1.08	0.0831764
Txn				1.082	0.84	0.868	1.039	0.782	0.896	0.127057
Uba1				0.626	0.767	0.999	1.154	0.8	1.065	0.0860994
Ubap2l				0.253	0.362	0.838	0.817	1.36	1.173	0.0671429
Ube2n				1.227	1.577	1.756	3.022	2.284	2.503	0.00314051
Ubxn4				0.674	0.801	1.104	1.202	0.93	1.011	0.097499
Ufd1				0.482	0.717	0.949	0.766	0.912	0.831	0.147571
Ufl1				0.793	0.645	1.121	1.042	0.904	1.108	0.077983
Unc45a				0.711	0.74	0.971	0.848	1.04	1.592	0.0255859
Uso1				0.886	1.065	1.334	1.558	1.463	1.844	0.0143219
Vamp3				0.699	0.719	1.054	1.36	1.014	0.993	0.101625
Vamp7				0.57	0.584	0.714	0.768	0.721	0.728	0.187068
Vamp8				0.844	0.91	1.115	1.338	1.104	1.459	0.0347536
Vapa				0.673	0.848	1.095	1.449	1.254	1.255	0.0555904
Vapb				0.908	0.964	1.085	1.275	0.9	1.244	0.0570164
Vars1				0.589	0.37	0.973	1.214	0.83	0.957	0.110408
Vat1				0.725	0.777	1.216	2.094	1.579	1.988	0.0102802
Vcl				0.54	0.763	0.916	1.225	1.001	1.063	0.0864968
Vcp				0.863	0.928	1.133	1.088	0.894	0.95	0.112202
Vdac2				0.654	0.727	1.119	0.711	0.593	0.609	0.246037
Vim				0.61	0.768	0.88	0.935	0.662	1.513	0.0306902
Vmp1				0.92	0.838	1.14	1.093	0.739	1.184	0.0654636
Vps11	1.207	1.227	1.123	0.68	0.64	0.908	0.663	0.601	0.575	0.266073
Vps16				0.581	0.754	0.757	0.853	0.859	0.571	0.268534
Vps18	0.643	0.861	0.978	1.247	1.014	0.957	1.363	0.705	1.78	0.0165959
Vps26a				0.817	0.69	0.992	1.825	1.473	1.475	0.0334965
Vps26b				1.04	0.845	1.335	1.035	0.88	1.254	0.0557186
Vps29				1.04	0.861	1.122	1.47	1.382	1.673	0.0212324
Vps35				0.899	0.753	1.121	1.376	1.339	1.374	0.0422669
Vps39	0.991	0.711	0.77	0.688	0.729	0.909	0.926	0.863	0.732	0.185353
Vps41	0.453	0.504	0.451	0.745	0.753	1.03	0.827	1.055	0.724	0.188799
Vps45				0.554	0.59	0.595	1.889	1.076	1.041	0.0909913
Vps4b				0.574	0.892	1.114	1.365	1.085	1.025	0.0944061
Vrk2				1.019	1.088	1.183	1.493	1.114	1.422	0.0378443
Vti1b	1.387	1.287	1.183	0.795	0.749	0.846	1.113	1.031	1.155	0.0699842
Washc4				0.98	0.654	1.102	1.832	2.251	2.364	0.00432514
Washc5				0.931	0.892	0.63	0.924	1.984	1.738	0.018281
Wdr1				0.638	0.726	0.851	2.178	1.951	2.427	0.00374111
Wdr91				0.618	0.811	1.094	1.429	1.609	2.228	0.00591562
Ybx1				1.305	1.243	1.975	1.891	0.996	1.337	0.0460257
Yipf5				0.649	0.841	1.06	0.813	0.958	0.827	0.148936
Ykt6				0.892	0.776	1.087	1.805	1.131	1.32	0.047863
Ywhab				0.762	1.136	1.475	1.633	1.385	1.307	0.0493174
Ywhag				1.381	1.003	1.13	1.681	1.108	2.168	0.00679204
Ywhah				0.754	0.878	1.05	1.446	0.916	1.252	0.0559758
Ywhaz				0.895	0.834	0.988	1.737	1.323	1.55	0.0281838
Zdhhc20				0.876	0.878	1.063	1.331	1.373	1.224	0.0597035

## Sheet: Supplementary Data 8
	Fold change compared to GRN WT HDF Average
Protein	GRN WT HDF (ID 64)				GRN Het HDF (ID 43) + 50 µM A41		GRN Het HDF (ID 4) + 50 µM A41			q value (WT vs GRN Het HDF + A41)
A2M	0.885	1.307	0.989	0.819	0.636	0.535	0.731	0.573	0.764	0.081087
ABCB6	0.839	1.061	1.133	0.967	1.017	1.113	1.601	1.601	1.799	0.188113
ABCD3	0.768	0.982	1.013	1.237	1.326	1.402	1.435	1.65	1.375	0.047493
ABHD12	0.578	1.441	0.999	0.982	0.581	0.761	0.788	0.702	0.668	0.27625
ACAA1	0.774	1.418	0.994	0.814	1.671	1.589	1.601	1.306	1.359	0.080227
ACBD3	0.877	0.642	1.235	1.246	2.044	1.918	1.381	1.641	1.605	0.055576
ACLY	0.921	1.178	1.072	0.828	0.166	0.238	0.098	0.077	0.116	0.001937
ACOT13	0.775	1.421	0.796	1.008	1.124	1.508	1.075	0.874	1.499	0.49347
ACOT2	0.511	1.219	0.84	1.429	2.604	4.352	0.691	1.253	0.89	0.465056
ACOT8	0.659	1.863	0.845	0.633	0.843	0.991	1.007	1.073	0.997	0.931045
ACOX1	0.853	1.206	0.966	0.975	1.568	1.626	1.333	1.364	1.151	0.06754
ACOX3	0.644	1.946	0.816	0.593	1.565	1.47	1.38	1.112	0.897	0.57162
ACP2	0.866	1.312	0.925	0.896	0.761	0.705	0.87	0.832	0.83	0.241452
ACSL3	0.694	1.726	0.718	0.862	1.558	2.432	1.605	1.453	2.158	0.128443
ACSL4	0.698	1.133	0.873	1.296	0.951	1.556	0.99	1.329	1.13	0.495639
ACTB	0.456	1.647	0.936	0.961	1.164	1.217	0.433	0.377	0.379	0.565872
ACTN1	0.524	1.648	0.88	0.949	0.339	0.551	0.19	0.223	0.26	0.090001
ACTN4	0.608	1.339	1.032	1.021	0.565	0.804	0.25	0.353	0.304	0.092184
ACTR3	0.574	1.764	0.622	1.04	0.782	0.944	0.705	1	0.73	0.662358
ADA	1.04	1.673	0.491	0.796	1.913	2.104	0.897	1.098	0.986	0.495639
ADAM10	0.656	1.765	0.922	0.657	0.5	0.682	0.756	0.615	0.96	0.465056
ADGRE5	0.907	1.169	0.909	1.014	0.431	0.591	0.316	0.555	0.46	0.00886
ADPGK	0.74	1.582	0.801	0.877	0.987	1.583	0.896	0.778	1.075	0.83884
AGA	1.069	0.881	0.733	1.317	2.032	2.479	1.161	2.272	1.163	0.171079
AGPS	0.725	1.519	0.937	0.819	1.254	1.369	1.288	1.266	1.265	0.286149
AGTRAP	1.038	0.745	0.907	1.309	0.695	1.006	0.493	1.174	0.727	0.521504
AIFM1	0.716	1.321	0.859	1.104	1.658	2.456	1.377	1.039	1.486	0.239126
AKR7A2	0.757	1.426	1.027	0.79	0.722	1.122	0.843	0.761	0.949	0.622855
ALB	1.962	1.585	0.249	0.203	0.217	0.048	0.226	0.571	0.066	0.276119
ALDH3A2	0.782	1.688	0.761	0.769	1.55	2.463	2.046	1.834	2.275	0.056706
ALDOA	0.571	1.87	0.871	0.688	0.428	0.413	0.29	0.3	0.218	0.157713
ALG11	1.035	1.425	0.659	0.881	0.904	1.656	0.66	1.179	0.996	0.811508
ALG5	0.764	1.846	0.787	0.603	1.752	3.16	1.238	1.569	1.673	0.260342
ANK2	0.686	1.581	0.903	0.83	0.87	1.049	0.911	0.568	1.222	0.800708
ANO10	0.819	1.406	0.802	0.972	1.567	2.417	0.963	1.109	1.384	0.343688
ANO6	0.577	1.347	1.012	1.064	0.964	1.284	0.812	0.849	0.905	0.868042
ANPEP	0.827	1.279	0.921	0.973	1.215	1.389	1.241	1.402	1.367	0.078265
ANTXR1	0.939	1.2	0.983	0.878	1.687	2.275	1.323	1.868	1.351	0.077757
ANTXR2	0.646	1.557	0.965	0.832	0.886	1.083	0.669	0.782	0.936	0.660045
ANXA1	0.592	2.213	0.533	0.662	0.707	0.765	1.301	1.467	2.424	0.663653
ANXA2	0.584	1.597	0.869	0.95	1.434	1.07	1.629	2.173	2.172	0.20256
ANXA4	0.68	1.691	0.749	0.879	1.852	1.786	1.695	2.474	2.571	0.061172
ANXA5	0.61	1.913	0.665	0.812	0.496	0.668	0.753	1.074	1.237	0.73854
ANXA7	0.64	1.65	0.792	0.917	0.808	0.831	1.474	1.478	1.756	0.568156
AP1AR	1.212	1.313	0.708	0.768	1.856	2.445	2.083	2.097	1.641	0.025702
AP1B1	0.861	1.309	0.979	0.851	0.599	0.519	0.435	0.512	0.385	0.026401
AP1G1	0.897	1.362	0.883	0.859	0.488	0.437	0.484	0.522	0.374	0.027554
AP1M1	0.889	1.28	0.934	0.896	0.508	0.451	0.423	0.504	0.266	0.016494
AP1S1	0.68	1.344	1.267	0.709	0.692	0.369	0.399	0.273	0.344	0.078433
AP2B1	0.896	1.098	0.923	1.083	1.307	1.293	0.987	1.072	1.146	0.268641
AP2M1	0.904	1.376	0.899	0.821	1.407	1.46	1.087	1.342	1.096	0.259544
AP2S1	0.785	1.029	1.248	0.938	0.889	1.062	0.654	0.904	0.839	0.481499
APEH	1.042	1.547	0.474	0.937	1.341	1.233	1.089	1.176	0.865	0.665424
APLP2	0.858	1.233	1.074	0.835	1.844	1.724	1.115	1.342	1.001	0.255031
APMAP	0.611	1.962	0.659	0.768	1.284	1.806	1.103	0.921	1.269	0.594746
APOA1	2.425	0.818	0.34	0.418	1.043	0.805	0.712	0.941	0.941	0.844548
APOB	0.876	1.276	1.077	0.771	0.152	0.151	0.08	0.075	0.056	0.00354
APOE	1.044	1.172	1.041	0.743	0.228	0.462	0.269	0.374	1.333	0.269399
APP	0.795	1.349	1.04	0.817	0.751	0.641	0.68	0.636	0.857	0.188113
ARCN1	0.937	1.573	0.854	0.637	0.153	0.152	0.227	0.322	0.25	0.041752
ARF3	0.907	1.312	0.914	0.868	1.332	1.306	1.117	1.295	0.985	0.304127
ARF4	0.848	1.531	0.895	0.725	0.632	0.669	0.576	0.644	0.572	0.18297
ARF6	0.695	1.476	0.862	0.967	0.393	0.689	0.342	0.469	0.605	0.098008
ARFRP1	0.816	1.402	0.888	0.894	1.347	1.148	1.27	1.312	1.124	0.277293
ARG1	0.996	1.363	0.891	0.75	0.295	0.345	0.508	0.421	0.379	0.025789
ARL1	0.894	1.241	1.017	0.848	1.737	1.412	1.395	1.531	1.275	0.052611
ARL6IP5	0.658	1.815	0.697	0.83	1.335	1.843	1.317	1.323	1.496	0.304127
ARL8A	0.862	1.21	0.953	0.975	0.612	0.601	0.77	0.727	0.787	0.056706
ARL8B	0.864	1.289	0.986	0.861	0.75	0.744	0.98	0.935	0.875	0.403214
ARMCX3	0.722	1.304	0.947	1.027	1.071	1.591	0.868	1.287	1.14	0.495639
ARPC4	0.547	1.762	0.837	0.854	0.444	0.575	0.511	0.602	0.445	0.239126
ARSA	0.827	1.278	1.017	0.878	1.354	1.242	1.396	1.306	1.369	0.067013
ARSB	0.797	1.296	1.02	0.887	1.007	0.789	0.977	0.82	0.858	0.528134
ASAH1	0.605	1.527	1.275	0.593	1.21	0.528	0.853	0.395	0.718	0.538877
ASPH	0.669	1.829	0.575	0.926	1.565	2.096	1.603	1.513	1.943	0.147358
ATAD1	0.603	1.575	0.896	0.926	1.655	2.151	1.323	1.074	1.463	0.259544
ATP13A1	0.673	1.823	0.659	0.845	1.853	2.349	1.15	1.202	1.401	0.313266
ATP1A1	0.69	1.261	1.018	1.031	1.058	1.417	0.706	1.001	1.417	0.671421
ATP1B1	0.838	1.527	0.897	0.739	0.48	0.652	0.292	0.379	0.682	0.121267
ATP1B3	0.617	1.463	1.121	0.8	1.165	1.387	0.992	0.893	1.449	0.584662
ATP2A2	0.683	1.629	0.728	0.96	1.777	2.565	1.123	1.199	1.21	0.337595
ATP2C1	0.848	1.472	0.892	0.788	0.784	0.668	0.627	0.703	0.652	0.215212
ATP5F1A	0.707	1.457	0.823	1.012	1.461	1.982	1.127	0.86	1.238	0.437781
ATP5F1B	0.694	1.406	0.868	1.032	1.478	1.986	1.034	0.862	1.252	0.450391
ATP5F1D	0.893	1.302	0.675	1.13	0.957	2.341	0.901	0.964	0.641	0.767404
ATP5MC3	1.212	0.687	0.887	1.215	0.924	1.516	0.857	0.735	0.571	0.79339
ATP5ME	0.905	1.499	0.708	0.888	1.41	1.933	0.818	0.536	1.095	0.735175
ATP5MG	1.022	0.992	0.708	1.277	1.532	2.152	1.097	1.008	0.885	0.46847
ATP5PB	0.699	1.577	0.849	0.875	1.4	1.801	0.934	0.834	1.135	0.594746
ATP5PD	0.738	1.33	0.975	0.956	1.565	2.074	0.965	0.819	1.168	0.487312
ATP5PO	0.76	1.318	0.839	1.082	1.377	1.971	1.172	0.929	1.318	0.337595
ATP6AP1	0.853	1.376	0.96	0.811	0.772	0.715	0.964	0.957	0.893	0.495936
ATP6V0A1	0.921	1.246	0.817	1.016	0.628	0.724	0.696	0.93	0.789	0.166642
ATP6V0A2	1.026	1.075	0.979	0.921	1.073	1.108	1.402	1.58	1.428	0.126465
ATP6V0D1	0.978	1.075	0.861	1.086	0.568	0.745	0.829	1.194	0.514	0.334014
ATP6V1A	0.87	1.38	0.889	0.862	0.79	0.926	1.267	1.505	1.313	0.586169
ATP6V1B2	0.807	1.449	0.931	0.814	0.807	0.875	1.264	1.419	1.44	0.612558
ATP6V1C1	0.829	1.377	0.875	0.92	0.763	0.908	1.377	1.355	1.423	0.585207
ATP6V1D	0.825	1.492	0.861	0.822	0.686	0.905	1.405	1.481	1.315	0.649761
ATP6V1E1	0.79	1.508	0.85	0.852	0.68	0.792	1.238	1.311	1.156	0.888013
ATP6V1G1	0.92	1.364	0.946	0.77	0.518	1.01	0.886	1.531	0.894	0.901917
ATP6V1H	0.843	1.401	0.945	0.812	0.775	0.867	1.349	1.242	1.5	0.634392
ATP9A	0.962	1.139	1.083	0.816	0.88	0.85	1.059	0.97	1.154	0.880296
ATP9B	0.844	1.509	0.565	1.081	1.126	1.27	1.303	1.541	1.882	0.282995
ATRAID	0.707	1.329	1.094	0.87	1	0.978	0.674	0.764	0.904	0.540386
B2M	1.734	0.674	0.469	1.122	0.946	1.184	0.437	1.383	0.515	0.812379
B4GALT1	0.702	1.609	1.02	0.669	0.895	0.708	0.797	0.795	0.746	0.50086
B4GALT4	0.848	1.387	1.088	0.678	0.94	0.864	0.854	1.254	0.814	0.809864
BCAP31	0.687	1.586	0.769	0.958	1.041	1.51	0.952	0.911	1.203	0.701682
BET1	0.838	1.611	0.826	0.725	0.796	0.973	0.699	0.985	0.668	0.57489
BGN	0.911	1.236	1.108	0.745	1.736	1.712	2.035	2.404	2.28	0.020341
BPNT2	0.879	1.244	0.984	0.893	0.871	0.772	0.608	0.809	0.64	0.126329
BSG	0.605	1.573	0.879	0.943	0.652	0.827	0.366	0.466	0.589	0.236667
C1GALT1C1	0.805	1.3	1.03	0.865	0.916	0.643	0.643	0.631	0.712	0.157713
C4A	0.928	1.149	0.941	0.982	0.704	0.731	0.648	0.701	0.64	0.011404
CALR	0.714	1.629	0.75	0.907	1.353	2.316	0.676	0.831	0.957	0.691134
CALU	0.903	1.562	0.859	0.677	0.499	0.901	0.98	1.271	0.989	0.812861
CANT1	0.836	1.2	0.973	0.992	1.435	1.207	1.331	1.759	1.313	0.083724
CANX	0.853	1.494	0.956	0.697	1.088	1.629	0.657	0.819	0.739	0.937896
CAPNS1	0.859	1.523	0.826	0.792	0.255	0.464	0.386	0.242	0.256	0.044903
CAPZA1	0.618	1.516	0.952	0.914	0.844	0.877	0.63	0.606	0.636	0.334014
CAPZB	0.496	1.741	0.77	0.993	0.737	0.906	0.543	0.615	0.544	0.41898
CAT	1.094	1.051	0.98	0.875	1.598	1.9	1.708	1.791	1.283	0.024338
CAV1	0.792	1.463	0.76	0.985	1.11	1.098	0.772	0.932	0.835	0.821457
CAV2	1.179	0.648	0.78	1.392	1.111	1.601	0.815	1.113	0.832	0.771598
CAVIN1	0.689	1.659	0.819	0.833	1.301	1.029	0.634	0.741	0.786	0.771598
CAVIN3	0.593	1.499	0.74	1.169	1.006	1.014	0.649	0.885	0.827	0.674868
CCN1	0.845	1.746	0.866	0.543	0.622	0.685	0.84	0.712	0.916	0.524296
CCT5	0.941	1.295	0.8	0.965	0.72	1.238	1.21	0.671	0.712	0.725272
CCZ1B	1.158	1.104	0.781	0.958	0.559	0.558	0.938	0.745	0.727	0.134703
CD44	0.626	1.554	0.899	0.921	1.029	1.414	0.582	0.737	0.771	0.782326
CD47	0.814	1.333	0.825	1.028	0.856	1.062	0.675	0.784	0.851	0.465056
CD63	1.245	0.879	0.715	1.162	0.594	1.059	0.716	1.251	0.591	0.589602
CDH11	0.513	1.492	0.976	1.02	0.996	1.336	0.438	0.828	0.358	0.619604
CDH13	0.677	1.449	0.74	1.133	2.365	2.397	1.547	1.452	2.072	0.06754
CDIPT	0.515	1.895	0.753	0.837	1.699	2.257	0.748	0.802	1.043	0.637166
CDS2	0.907	1.099	1.049	0.945	1.413	1.68	0.83	0.932	1.002	0.569716
CFL1	0.532	1.912	0.832	0.724	0.466	0.467	0.686	0.651	0.674	0.36863
CHCHD3	0.695	1.542	0.642	1.121	1.342	1.923	1.384	1.205	1.502	0.242003
CHP1	0.456	2.008	0.585	0.952	0.809	1.441	0.853	1.04	1.104	0.902153
CHST14	0.856	0.94	1.072	1.132	0.483	0.562	0.819	0.925	1.061	0.3083
CHST3	1.046	1.34	0.744	0.87	0.992	0.89	0.904	1.017	0.656	0.608662
CISD2	0.653	2.022	0.501	0.824	0.889	1.35	0.889	1.161	1.32	0.791816
CKAP4	0.744	1.309	0.864	1.083	1.72	2.672	1.273	0.965	1.517	0.286149
CLCC1	0.841	1.545	0.752	0.862	1.054	1.446	0.619	0.865	1.027	0.95365
CLCN3	0.969	1.306	0.88	0.845	0.919	0.835	0.747	0.889	0.824	0.334014
CLCN7	0.842	1.288	0.945	0.925	0.678	0.617	0.924	0.928	0.96	0.360567
CLMP	0.898	1.208	0.914	0.98	1.386	1.864	0.804	1.284	1.14	0.384397
CLN5	0.949	1.249	0.821	0.981	0.415	0.423	0.696	0.758	0.59	0.056706
CLPTM1	0.663	1.793	0.538	1.006	1.308	1.97	0.904	0.43	0.818	0.86705
CLPTM1L	0.844	1.201	1.111	0.843	0.664	0.755	0.498	0.448	0.94	0.147642
CMTM6	0.804	0.948	0.803	1.444	0.693	0.953	0.592	0.841	0.385	0.298681
CNPY2	0.763	1.709	0.694	0.834	0.503	1.195	0.599	0.79	0.645	0.531275
COL1A1	0.833	1.632	0.728	0.807	0.576	0.954	0.571	0.816	0.399	0.343688
COL1A2	0.869	1.515	0.873	0.743	0.732	1.053	0.808	1.02	0.522	0.569716
COL2A1	0.784	1.505	1.076	0.635	0.318	0.235	0.338	0.319	0.414	0.0527
COMT	0.74	1.681	0.78	0.799	1.572	2.542	1.062	1.073	0.844	0.521504
COPA	0.85	1.598	0.907	0.644	0.126	0.181	0.227	0.181	0.177	0.035796
COPB1	0.821	1.69	0.861	0.628	0.138	0.182	0.181	0.2	0.203	0.0527
COPB2	0.823	1.656	0.869	0.653	0.203	0.267	0.287	0.264	0.247	0.056706
COPG1	0.881	1.728	0.733	0.657	0.127	0.152	0.153	0.176	0.138	0.052968
COTL1	0.567	1.608	0.681	1.143	0.244	0.264	0.23	0.42	0.539	0.100105
COX4I1	0.62	1.501	0.799	1.08	1.944	2.507	1.482	0.916	1.584	0.24789
CPD	0.903	1.438	0.883	0.776	1.205	1.07	1.214	1.509	1.202	0.343326
CPQ	0.879	1.137	0.953	1.032	3.44	3.533	2.389	2.859	2.268	0.011471
CPT1A	0.667	1.683	0.838	0.812	1.196	1.519	1.427	1.222	1.648	0.293877
CRIM1	0.807	1.458	0.979	0.756	0.492	0.519	0.311	0.247	0.295	0.050435
CST3	1.102	0.924	0.923	1.051	0.868	1.062	1.355	1.767	1.478	0.313266
CTBS	0.872	1.183	0.989	0.956	0.985	1.051	1.434	1.361	1.275	0.264244
CTNND1	0.506	1.357	0.969	1.167	1.04	1.538	0.905	1.332	1.161	0.548651
CTSA	0.875	1.198	1.062	0.865	1.119	0.986	1.222	0.951	1.086	0.604987
CTSB	0.814	1.312	1.063	0.811	1.621	1.655	1.563	1.97	1.954	0.023988
CTSC	0.976	1.241	0.895	0.888	0.307	0.323	0.288	0.311	0.3	0.003191
CTSD	0.872	1.238	0.973	0.917	1.112	1.091	1.098	1.039	1.03	0.537253
CTSF	0.979	1.177	0.884	0.961	0.457	0.389	0.454	0.385	0.402	0.003077
CTSL	0.745	1.41	1.099	0.746	1.119	0.77	1.278	0.845	1.396	0.776399
CTSZ	0.935	1.155	0.961	0.95	0.628	0.592	0.838	0.905	0.782	0.095488
CTTN	0.671	1.526	0.794	1.009	0.612	1.028	0.55	1.177	0.675	0.581195
CYB5B	0.752	1.679	0.667	0.902	1.048	1.853	0.778	0.907	0.833	0.837797
CYB5R1	0.75	1.605	0.756	0.89	1.039	1.439	0.712	0.715	0.755	0.834879
CYB5R3	0.549	1.861	0.784	0.806	2.04	2.821	1.507	1.591	1.63	0.174175
CYBRD1	0.932	1.402	0.665	1.001	2.476	3.15	1.255	1.641	1.145	0.240393
CYP20A1	0.765	1.417	0.752	1.066	1.676	2.382	1.241	1.451	1.43	0.178286
DAG1	0.719	1.523	0.791	0.967	0.935	1.238	0.707	1.15	0.695	0.840239
DAGLB	0.774	1.665	0.846	0.716	0.343	0.285	0.43	0.358	0.326	0.080227
DAP3	0.619	1.294	1.308	0.779	1.439	1.83	1.422	0.732	1.663	0.334014
DAPK1	0.973	1.253	0.847	0.927	1.023	0.872	0.648	0.875	0.452	0.32003
DBF4B	0.774	1.083	0.676	1.466	1.375	2.039	1.546	1.588	1.254	0.15426
DDOST	0.549	1.865	0.836	0.75	1.628	2.279	1.252	0.747	1.508	0.44858
DDR2	0.875	1.157	0.961	1.008	1.084	1.473	0.965	1.476	1.619	0.230518
DHRS4	0.731	1.412	0.779	1.078	1.436	1.544	0.598	0.59	0.64	0.903972
DHRS7	0.551	1.715	0.81	0.923	1.495	1.821	1.15	1.122	1.693	0.313266
DNAJC3	0.864	1.607	0.887	0.642	0.731	0.774	1.045	0.68	0.825	0.549614
DNAJC5	0.724	1.489	0.793	0.994	0.641	0.693	0.756	0.983	0.763	0.395033
DNASE2	0.825	1.279	1.078	0.819	1.113	0.912	1.001	0.741	0.924	0.726323
DPH6	0.739	1.324	0.863	1.073	1.328	1.736	1.453	1.13	0.959	0.3083
DPM1	0.705	1.856	0.621	0.817	1.291	1.901	1.115	1.2	1.421	0.437781
DPP4	1.341	0.745	0.82	1.095	0.94	1.307	0.803	1.027	1.21	0.798159
DPP7	0.923	1.092	1.004	0.981	1.606	1.585	1.34	1.448	1.367	0.00886
DSTN	0.7	1.861	0.678	0.761	0.745	0.753	0.787	0.847	0.561	0.531275
EBP	0.813	1.57	0.858	0.759	0.814	0.933	0.806	0.416	1.342	0.695263
ECI2	0.945	1.12	1.019	0.917	1.393	1.321	2.231	2.096	1.886	0.059993
EEA1	1.129	1.063	1.007	0.801	0.35	0.546	0.163	0.277	0.258	0.008075
EIF6	1.08	1.275	0.553	1.091	0.265	0.263	0.255	0.703	0.711	0.097638
ELMOD2	0.749	1.436	1.003	0.813	1.784	2.51	1.061	1.522	1.459	0.215212
EMC1	0.862	1.847	0.647	0.644	0.805	0.859	0.733	0.684	0.943	0.622855
EMC10	0.76	2.186	0.595	0.458	0.899	1.204	0.868	1.055	1.759	0.781325
EMC3	0.723	1.543	1.09	0.644	1.254	1.683	0.887	1.058	1.675	0.46398
EMC7	0.83	0.866	0.633	1.671	0.701	0.723	1.912	0.35	0.982	0.88311
EMD	0.769	1.792	0.644	0.796	1.029	1.516	1.041	0.936	1.265	0.68948
ENDOD1	0.584	1.422	0.984	1.01	1.067	1.307	1.27	1.487	1.883	0.277293
ENPP1	0.886	1.282	0.962	0.87	0.626	0.756	0.448	0.55	0.649	0.056284
ENPP4	0.992	1.244	0.854	0.91	0.532	0.526	0.087	0.094	0.041	0.025702
EPDR1	0.882	1.249	0.979	0.89	0.168	0.141	0.124	0.119	0.108	0.001937
EPHX1	0.764	1.62	0.807	0.809	1.267	1.825	0.943	0.945	1.168	0.578838
ERBIN	0.627	1.46	0.906	1.007	1.084	1.34	0.625	0.928	1.145	0.910075
ERGIC1	0.799	1.667	0.83	0.704	0.43	0.497	0.389	0.449	0.393	0.113968
ERGIC2	0.825	1.478	0.878	0.82	0.716	0.688	0.767	0.893	0.77	0.334014
ERGIC3	0.857	1.396	0.939	0.808	0.834	0.798	0.888	1.025	0.834	0.540386
ERLEC1	0.643	2.248	0.637	0.472	1.366	1.701	1.056	0.553	1.198	0.776993
ERLIN1	0.831	1.66	0.638	0.871	1.172	1.726	1.022	0.977	1.101	0.612116
ERLIN2	0.701	1.375	0.956	0.968	1.385	1.939	2.091	1.144	1.539	0.14248
ERP44	0.735	1.699	0.914	0.652	0.736	0.696	0.932	0.796	0.882	0.57959
ETFDH	0.848	1.789	0.557	0.806	1.576	2.078	0.989	1.056	1.016	0.531275
F5	0.696	2.014	0.412	0.878	0.823	0.61	1.275	1.497	1.247	0.84897
FAF2	0.52	1.584	1.181	0.715	1.358	2.058	0.938	0.951	1.401	0.4999
FAM177A1	0.938	1.251	0.802	1.009	0.788	0.85	0.595	0.77	0.57	0.128613
FAM20B	0.815	1.341	1.076	0.768	1.158	0.853	1.198	1.294	1.08	0.604987
FAM210B	0.545	1.373	1.02	1.062	0.837	1.186	1.202	1.023	0.997	0.830871
FAM3C	0.761	1.35	1.06	0.829	0.845	0.676	0.811	0.805	0.72	0.27625
FAP	0.783	1.334	0.994	0.889	1.228	1.161	0.924	1.029	0.916	0.776993
FAS	0.652	1.444	0.989	0.914	0.643	0.846	0.364	0.292	0.558	0.163456
FKBP14	0.839	1.546	0.872	0.743	0.394	0.668	0.554	0.37	0.444	0.104396
FKBP7	0.865	1.782	0.761	0.592	0.385	0.915	0.822	1.128	1.303	0.824783
FLNA	0.493	1.781	0.836	0.89	0.52	0.734	0.331	0.345	0.336	0.230518
FLNC	0.646	1.654	0.876	0.823	1.041	0.996	0.917	0.844	1.023	0.884763
FLOT1	0.91	1.136	0.7	1.254	1.121	1.327	1.299	1.519	1.468	0.152438
FLOT2	0.907	1.27	0.828	0.995	0.691	0.749	0.896	0.951	0.935	0.359731
FLRT2	0.625	1.532	0.945	0.898	0.895	1.066	0.786	0.903	0.982	0.775272
FN1	0.905	1.203	0.951	0.941	1.122	0.995	0.568	0.656	0.491	0.350567
FSCN1	0.896	1.481	0.73	0.892	0.631	0.857	0.685	1.026	1.011	0.569624
FSTL1	0.816	1.49	0.945	0.749	1.061	0.901	0.881	0.977	0.755	0.720934
FTH1	0.87	1.262	1.051	0.817	0.442	0.393	0.531	0.836	0.574	0.066156
FTL	0.983	1.067	0.882	1.068	0.582	0.647	0.697	0.944	0.696	0.064875
FUCA1	0.832	1.329	0.913	0.926	0.784	0.779	1.24	1.452	1.159	0.757507
FUCA2	0.911	1.204	0.948	0.937	0.602	0.648	1.121	1.33	1.116	0.872659
G6PD	0.633	1.909	0.722	0.736	1.575	1.486	1.401	1.346	1.557	0.304127
GAA	0.955	0.892	1.003	1.15	5.505	5.684	3.812	4.333	3.487	0.008075
GABARAP	1.294	0.991	0.825	0.89	1.226	1.595	2.012	2.282	1.851	0.067013
GALC	0.919	1.165	1.043	0.873	0.287	0.198	0.264	0.294	0.287	0.001937
GALNS	0.84	1.29	0.924	0.947	1.047	1.027	1.24	1.481	1.341	0.304574
GALNT1	1.047	1.068	0.9	0.985	0.413	0.427	0.764	1.149	0.675	0.246866
GALNT10	0.793	1.53	0.896	0.781	0.379	0.412	0.478	0.647	0.462	0.087626
GALNT2	0.794	1.294	1.033	0.879	0.682	0.53	0.814	0.883	0.789	0.215212
GALNT5	0.692	1.256	1.034	1.017	0.629	0.678	0.828	1.162	0.526	0.376839
GALNT7	0.791	1.246	1.066	0.897	0.948	0.753	1.142	1.517	1.317	0.620697
GAPDH	0.868	1.137	0.964	1.031	1.929	2.03	2.197	2.316	2.342	0.001937
GARS1	0.562	1.267	1.174	0.996	0.805	1.084	1.221	1.011	1.462	0.674868
GBA1	0.916	1.246	0.97	0.868	1.198	1.134	1.052	1.126	0.929	0.544961
GBF1	0.618	1.42	1.117	0.846	0.998	1.212	0.6	0.661	0.587	0.572539
GCC2	0.947	1.243	1.043	0.766	2.225	2.027	1.849	2.252	1.826	0.006766
GDI2	0.808	1.381	0.846	0.965	0.755	0.971	0.665	0.811	0.763	0.332398
GGH	0.961	1.1	0.934	1.005	0.475	0.483	0.908	1.007	0.824	0.245252
GHITM	1.047	1.102	0.786	1.064	1.15	1.455	2.01	1.494	3.174	0.236667
GINM1	1.029	1.157	0.842	0.972	0.572	0.52	0.516	0.52	0.563	0.006766
GJA1	0.979	1.129	1.31	0.582	0.731	0.827	0.579	0.665	0.272	0.210585
GLA	0.883	1.188	0.958	0.971	0.76	0.74	0.889	0.912	0.817	0.157713
GLB1	0.867	1.207	1.043	0.883	1.134	1.068	1.164	1.234	1.105	0.282995
GLG1	0.923	0.974	0.893	1.21	2.014	1.803	1.394	1.497	0.975	0.157713
GLIPR2	0.912	1.072	1.447	0.569	0.792	0.731	0.714	1.593	0.753	0.811508
GLMP	0.875	1.325	0.878	0.922	0.584	0.53	0.679	0.758	0.643	0.072135
GLS	0.67	1.211	0.957	1.162	1.985	2.751	1.744	1.406	2.527	0.064875
GLT8D1	0.887	1.293	0.915	0.905	1.022	0.941	1.024	1.294	0.939	0.783327
GM2A	0.947	1.254	0.965	0.833	1.599	1.317	1.283	1.188	1.005	0.239126
GNA13	0.769	0.909	1.192	1.131	1.119	1.421	0.866	1.486	1.459	0.313266
GNAI2	0.598	1.588	1.133	0.681	1.015	1.117	0.667	1.186	1.324	0.843978
GNAS	0.544	1.603	0.943	0.91	0.811	0.986	0.963	1.153	1.121	0.943403
GNB1	0.628	1.631	0.973	0.768	0.864	1.088	0.948	1.129	1.162	0.88311
GNPAT	0.761	1.884	0.745	0.61	0.905	0.971	0.784	1.003	0.798	0.776993
GNS	0.852	1.208	1.006	0.934	1.047	0.95	0.902	0.959	0.908	0.674086
GOLGA1	0.904	1.339	0.877	0.88	1.328	1.202	1.068	1.415	0.948	0.399993
GOLGA2	0.798	1.028	1.216	0.959	0.639	0.619	1.022	1.004	1.205	0.660045
GOLGA4	0.902	1.212	1.22	0.666	1.344	1.249	0.84	1.088	0.904	0.723503
GOLGA5	0.904	1.172	0.972	0.952	1.043	0.991	1.129	1.288	1.119	0.36863
GOLIM4	0.935	1.139	1.061	0.866	0.742	0.754	0.843	1.185	0.856	0.475691
GOLM1	0.963	1.358	0.914	0.764	0.868	0.676	1.385	1.496	1.178	0.695113
GOLM2	0.946	1.249	0.922	0.883	0.753	0.744	0.968	1.197	0.892	0.628708
GOLPH3	0.887	1.082	1.103	0.927	0.775	0.672	0.582	0.639	0.44	0.028629
GOLT1B	0.935	1.609	0.834	0.622	0.602	0.607	0.69	0.681	0.656	0.27625
GOPC	0.79	1.397	1.027	0.786	1.831	1.708	1.398	1.848	1.426	0.056425
GORASP2	0.8	1.357	1.136	0.707	1.104	0.86	1.15	0.985	1.27	0.74888
GOSR1	0.798	1.123	0.98	1.099	0.904	0.82	1.197	1.173	1.122	0.780999
GOSR2	0.745	1.845	0.729	0.682	0.333	0.435	0.419	0.618	0.46	0.221111
GPAA1	0.839	1.698	0.774	0.69	0.726	1.047	0.883	0.846	0.858	0.68948
GPC1	0.684	1.716	0.821	0.78	0.792	0.884	0.741	0.86	0.948	0.63857
GPNMB	0.935	1.166	0.904	0.995	1.614	1.71	1.251	1.32	1.148	0.094059
GPR107	1.023	1.287	0.838	0.851	0.957	0.8	0.976	1.034	0.832	0.622855
GPR108	0.939	1.478	0.787	0.796	0.949	0.844	0.938	1.014	0.779	0.674868
GPR89B	0.663	1.874	0.762	0.701	0.535	0.844	0.591	0.357	0.785	0.405163
GPX8	0.727	1.779	0.72	0.773	0.626	1.014	0.578	0.625	0.528	0.431635
GRN	0.683	1.321	1.23	0.766	0.937	0.624	1.323	1.52	1.307	0.680579
GSN	0.89	1.402	0.88	0.828	0.951	0.942	0.664	0.634	0.603	0.32003
GSTK1	0.979	0.972	0.928	1.12	1.614	1.919	1.278	1.605	1.064	0.113283
GSTO1	0.611	1.82	0.677	0.893	0.487	0.562	0.636	0.418	0.671	0.298359
GSTP1	0.941	1.377	0.685	0.997	0.992	1.088	0.603	0.816	0.445	0.486576
GUSB	0.959	1.048	0.992	1.001	1.247	1.407	1.667	1.938	1.775	0.043361
H4C1	1.189	0.943	1.167	0.7	1.171	1.091	0.86	1.569	1.012	0.595362
HACD3	0.736	1.841	0.764	0.658	0.842	1.252	1.079	0.94	1.478	0.772263
HBA1; HBA2	2.701	0.052	1.151	0.096	0.059	0.072	0.047	0.071	0.079	0.3083
HBB	3.28	0.076	0.548	0.096	0.023	0.022	0.017	0.029	0.017	0.377609
HEXA	0.929	1.163	0.966	0.942	1.172	1.124	1.103	1.257	1.014	0.245009
HEXB	0.925	1.128	0.944	1.003	0.786	0.79	0.848	0.939	0.776	0.083724
HGS	0.915	1.341	0.906	0.838	0.568	0.674	0.433	0.496	0.412	0.044756
HGSNAT	1.066	1.485	0.565	0.884	0.661	0.582	0.856	1.378	0.753	0.663653
HIBADH	0.748	1.221	1.293	0.738	2.291	3.404	1.337	1.33	1.49	0.240304
HIBCH	0.418	1.774	0.7	1.108	1.054	1.18	0.785	0.539	1.624	0.914272
HK1	0.661	1.552	0.827	0.961	1.713	2.265	1.101	0.854	1.206	0.438563
HLA-A	0.795	1.358	1.02	0.827	2.195	2.46	1.393	1.987	1.696	0.0527
HLA-B	0.865	1.477	0.743	0.916	1.748	1.923	0.341	0.384	0.462	0.931045
HLA-C	0.799	1.43	0.994	0.777	0.837	0.933	0.793	0.878	0.857	0.524296
HM13	0.767	1.506	0.761	0.966	1.359	1.867	0.829	0.844	0.958	0.675741
HMOX1	0.703	1.741	0.778	0.777	0.904	1.124	1.014	1.074	1.644	0.695119
HMOX2	0.643	1.777	0.729	0.851	1.419	2.233	0.915	1.074	1.167	0.525842
HNRNPA2B1	0.625	2.449	0.479	0.448	0.701	0.797	0.963	0.683	0.805	0.741588
HOMER3	0.961	1.205	0.791	1.043	0.219	0.263	1.176	1.14	1.141	0.608662
HSD17B11	0.617	1.967	0.814	0.603	1.338	1.727	1.218	1.029	1.764	0.44858
HSD17B12	0.666	1.748	0.649	0.937	0.646	0.92	0.847	0.813	0.93	0.63857
HSD17B4	0.885	1.41	0.864	0.841	0.72	0.775	2.302	1.658	1.543	0.49347
HSPA13	0.86	2.039	0.61	0.491	0.793	1.034	0.671	0.785	1.018	0.771209
HSPA5	0.685	1.594	0.761	0.96	1.127	1.904	0.949	1.058	1.652	0.46398
HSPA8	0.645	1.76	0.771	0.824	0.652	0.921	0.678	0.672	0.763	0.490082
HSPG2	1.248	1.329	0.852	0.571	0.938	1.25	0.925	1.194	1.442	0.616697
HTRA1	0.872	1.941	0.817	0.369	0.905	0.438	1.092	0.558	0.782	0.622855
HYOU1	0.654	1.656	0.715	0.975	1.221	2.17	0.807	1.122	1.331	0.531275
IDH3A	0.604	1.605	0.805	0.987	1.471	1.834	1.096	0.906	1.372	0.439403
IDUA	0.97	1.201	0.964	0.865	0.478	0.499	0.487	0.705	0.541	0.017294
IGF2R	0.783	1.584	0.863	0.769	0.217	0.215	0.235	0.23	0.255	0.036168
IGFBP7	0.73	1.533	0.946	0.79	0.502	0.542	0.729	0.681	0.581	0.18824
IGHG2	2.16	1.487	0.098	0.255	0.219	0.04	0.077	0.1	0.059	0.239126
IGSF8	0.854	1.41	0.87	0.865	0.609	0.639	0.91	0.863	0.73	0.287366
IKBIP	0.583	1.485	0.927	1.004	1.269	1.724	0.964	0.639	0.701	0.871755
ILVBL	0.714	1.748	0.651	0.886	1.652	2.209	0.952	1.156	1.605	0.346411
IMPDH2	0.721	1.61	0.746	0.923	1.911	1.787	0.981	1.432	2.144	0.212326
IPO5	0.5	1.651	0.942	0.907	1.266	1.687	1.056	0.63	1.214	0.689625
IRAK2	0.963	1.347	0.807	0.884	1.652	1.733	1.243	1.146	0.944	0.3083
ISCU	0.484	1.617	0.792	1.106	2.409	2.533	2.439	0.944	3.266	0.127906
ITFG1	0.964	1.372	0.928	0.736	0.752	0.84	0.834	1.023	0.74	0.452189
ITGA1	0.687	1.462	0.924	0.927	0.913	1.129	0.479	0.596	0.88	0.527679
ITGA2	0.575	1.463	1.055	0.907	1.565	1.703	1.379	1.569	1.98	0.083724
ITGA3	0.653	1.578	0.914	0.856	0.576	0.635	0.264	0.333	0.341	0.10858
ITGA4	0.729	1.791	0.732	0.747	1.002	1.147	0.537	0.614	0.526	0.588206
ITGA5	0.665	1.664	0.963	0.707	0.556	0.615	0.311	0.374	0.426	0.157056
ITGAV	0.679	1.441	0.931	0.95	1.4	1.932	0.971	1.453	1.312	0.282995
ITGB1	0.746	1.518	0.829	0.906	0.874	1.234	0.555	0.767	0.671	0.579945
ITGB5	0.6	1.564	1.097	0.74	1.13	1.692	0.983	1.263	0.978	0.584662
ITIH3	0.923	1.188	0.971	0.918	0.552	0.524	0.6	0.584	0.511	0.007155
ITM2B	0.847	1.44	0.994	0.719	0.84	0.705	0.707	0.732	0.622	0.260342
IVD	0.74	1.17	1.05	1.039	1.717	2.505	1.386	1.573	1.94	0.067013
JAM3	0.946	1.557	0.95	0.546	0.747	1.065	0.405	0.651	0.469	0.371128
JUP	1.402	1.108	1.328	0.162	0.253	0.184	0.287	0.242	0.277	0.102802
KDELR1	0.589	1.683	1.183	0.544	0.963	0.895	0.723	0.681	0.958	0.674868
KDELR3	0.945	1.054	0.915	1.086	0.796	0.788	0.702	0.811	0.72	0.02357
KIAA2013	0.9	1.024	1.167	0.908	0.747	0.623	0.816	1.088	0.817	0.298359
KTN1	0.975	1.245	0.639	1.141	1.097	1.26	0.976	0.889	1.205	0.685369
LAMC1	0.885	1.378	1.107	0.63	1.321	1.6	0.659	0.86	0.29	0.884515
LAMP1	1	1	1	1	1	1	1	1	1	n/a
LAMP2	1.031	1.141	0.955	0.873	1.066	1.156	1.09	1.342	1.104	0.24728
LAMTOR1	1.017	1.107	0.79	1.086	0.646	0.711	0.769	1.132	0.452	0.28481
LAMTOR2	1.501	0.512	0.78	1.206	0.716	1.187	0.811	0.979	0.347	0.62256
LAMTOR3	1.223	1.096	0.672	1.009	0.793	0.923	0.827	1.181	0.612	0.575044
LAP3	0.817	1.195	0.931	1.056	1.686	1.952	1.283	1.672	1.617	0.034076
LAPTM4A	0.824	1.192	1.013	0.971	0.866	0.649	0.521	0.591	0.708	0.067013
LDHB	0.493	2.218	0.753	0.536	0.741	0.722	0.56	0.502	0.67	0.537253
LEPROT	0.703	0.993	1.334	0.97	0.876	0.597	0.733	0.746	0.62	0.203089
LGALS1	0.685	1.661	0.903	0.751	0.948	0.936	0.804	0.695	0.491	0.527679
LGALS3BP	0.832	1.32	0.931	0.918	0.978	0.898	1.086	0.875	0.804	0.667921
LGMN	0.897	1.184	0.884	1.034	0.611	0.633	0.414	0.5	0.353	0.018677
LIPA	0.979	1.081	0.883	1.057	0.629	0.648	0.99	1.015	0.85	0.305096
LMAN1	0.805	1.761	0.822	0.613	0.7	0.791	0.694	0.871	0.822	0.541471
LMAN2	0.831	1.569	0.861	0.738	0.778	0.793	0.961	1.077	0.945	0.739342
LMAN2L	0.764	1.897	0.644	0.696	0.493	0.363	0.669	0.524	0.859	0.364112
LMBRD1	0.874	1.132	0.937	1.057	0.547	0.511	0.571	0.676	0.551	0.008075
LMO7	0.484	1.241	1.128	1.147	1.096	1.235	0.586	0.945	0.572	0.723751
LNPEP	1.001	1.219	0.908	0.872	0.896	0.911	0.669	0.762	0.571	0.186666
LNPK	0.665	1.698	0.79	0.847	1.285	1.727	0.921	1.111	1.166	0.557457
LORICRIN	2.036	0.489	0.922	0.553	0.317	0.249	2.189	0.298	0.564	0.723751
LOX	0.854	1.116	1.113	0.917	0.93	1.243	0.437	0.902	0.566	0.511804
LRP1	0.888	1.219	0.983	0.91	0.875	0.981	0.742	0.841	0.616	0.259544
LRP10	1.005	1.23	0.88	0.885	0.536	0.575	0.534	0.524	0.548	0.0117
LRPAP1	0.69	1.446	0.986	0.878	1.371	1.834	2.157	2.469	2.562	0.056706
LRRC15	0.748	1.409	1.06	0.784	1.388	1.563	0.384	0.698	0.37	0.788828
LTF	1.448	1	0.879	0.673	0.306	0.324	0.384	0.387	0.464	0.043361
M6PR	0.668	1.71	0.917	0.705	0.724	0.636	0.508	0.482	0.469	0.255031
MAGT1	0.736	1.473	0.901	0.89	1.649	2.331	1.351	1.277	1.355	0.203089
MAN1A1	0.83	1.348	0.84	0.982	1.406	1.397	1.476	1.67	1.731	0.050976
MAN1A2	1.03	0.928	1.046	0.997	0.608	0.563	0.953	0.762	0.695	0.06754
MAN1B1	0.883	1.096	1.062	0.958	0.461	0.443	0.918	1.036	0.874	0.304127
MAN2A1	0.913	1.111	0.9	1.075	0.912	0.718	1.053	1.35	1.083	0.88311
MAN2B1	0.908	1.131	0.969	0.991	0.777	0.771	0.973	1.065	0.958	0.475691
MAN2B2	0.88	1.239	0.96	0.922	0.917	0.886	0.895	1.012	0.878	0.505545
MANBA	0.935	1.194	0.951	0.919	0.997	0.933	1.174	1.307	1.125	0.487319
MAP1LC3B2	0.962	1.296	0.937	0.806	0.774	0.809	0.95	1.093	0.979	0.64851
MCU	0.67	1.629	0.801	0.9	1.103	1.36	0.848	0.595	1.01	0.930815
MDH1	0.701	1.469	0.643	1.188	1.322	1.57	1.125	0.824	0.912	0.671749
MFGE8	1.003	1.283	0.869	0.845	1.028	0.991	0.886	1.16	1.087	0.827997
MFSD1	0.798	1.547	0.93	0.726	0.606	0.516	0.657	0.631	0.681	0.19887
MFSD5	0.872	0.943	1.003	1.182	1.179	0.981	0.915	1.186	0.902	0.800708
MGAT1	0.841	1.308	0.95	0.901	0.318	0.322	0.621	0.695	0.643	0.061329
MGAT2	0.727	1.368	1.044	0.861	0.755	0.551	0.986	0.981	1.013	0.57489
MIA3	0.723	1.668	0.735	0.874	1.093	1.614	1.058	1.025	1.12	0.618017
MICOS13	0.727	1.377	0.912	0.984	1.312	1.815	1.106	0.911	1.133	0.465056
MLEC	0.721	1.629	0.721	0.928	1.177	1.86	1.083	0.874	0.975	0.644421
MME	0.827	1.461	0.829	0.883	2.598	2.985	1.144	1.238	1.321	0.277293
MMP14	0.824	1.214	1.023	0.94	0.975	1.036	1.259	1.414	1.432	0.304574
MMP2	0.874	1.343	1.027	0.756	1.812	1.543	1.792	2.338	2.067	0.028629
MMP3	0.941	1.42	0.857	0.783	1.819	1.668	0.863	0.834	1.024	0.57489
MOGS	0.734	1.702	0.691	0.873	0.406	0.765	1.164	1.04	1.25	0.837797
MPC2	0.742	1.207	0.845	1.206	1.53	1.935	2.27	1.636	2.522	0.048263
MPZL1	0.834	1.256	1.049	0.86	0.511	0.594	0.576	0.56	0.653	0.031637
MRPL9	0.807	1.514	0.77	0.909	1.531	2.268	1.089	0.968	1.304	0.385223
MRPS36	0.762	1.345	0.774	1.118	1.102	1.583	1.15	0.761	0.973	0.696084
MT-ND2	0.394	1.491	0.847	1.268	1.384	1.785	1.111	0.653	0.802	0.755254
MTCH1	0.773	1.288	0.857	1.082	1.768	2.301	1.364	1.148	1.445	0.174175
MXRA8	0.966	1.058	0.981	0.995	1.339	1.452	1.05	1.337	0.897	0.287366
MYADM	0.699	1.331	1.044	0.926	1.142	1.068	0.872	0.855	0.975	0.903972
MYDGF	0.647	1.821	0.824	0.708	0.816	1.121	0.637	0.632	0.807	0.624938
MYOF	0.836	1.137	0.999	1.028	0.602	0.775	0.834	1.076	0.85	0.309612
NAAA	1.158	1.097	0.953	0.791	0.66	0.857	1.245	1.367	1.251	0.764732
NAGA	0.788	1.263	1.067	0.883	1.345	1.241	1.704	1.62	1.649	0.060973
NAGLU	0.933	1.218	0.974	0.875	1.48	1.363	1.394	1.55	1.277	0.028629
NAPA	0.831	1.316	1.042	0.81	0.611	0.5	0.406	0.348	0.364	0.030828
NAPG	0.915	1.029	1.006	1.05	0.474	0.562	0.359	0.438	0.278	0.003191
NCEH1	0.65	1.871	0.653	0.825	0.577	0.79	0.484	0.449	0.586	0.334014
NCLN	0.712	1.798	0.579	0.91	0.879	1.504	0.764	0.649	0.918	0.880296
NCSTN	0.978	1.139	0.902	0.98	0.564	0.605	0.498	0.512	0.51	0.003191
NDST1	3.359	0.189	0.171	0.281	0.078	0.101	0.048	0.189	0.085	0.435245
NDUFA10	0.62	1.764	0.546	1.07	1.828	2.158	1.168	0.761	1.396	0.450391
NDUFA7	0.62	1.547	1.013	0.82	0.956	0.982	0.448	0.231	0.44	0.334014
NDUFAF4	1.071	1.75	0.568	0.611	0.896	0.981	1.126	0.502	0.728	0.701682
NDUFB3	0.67	1.406	0.641	1.283	1.413	1.92	1.304	0.674	1.304	0.49063
NDUFS2	0.513	1.27	1.199	1.018	1.645	2.155	0.959	1.027	1.196	0.41898
NDUFS3	0.952	1.187	1.009	0.852	1.217	1.513	1.054	0.519	0.811	0.913332
NEU1	0.948	1.232	0.928	0.891	0.89	0.79	1.181	1.049	1.004	0.891515
NFASC	0.71	1.427	0.795	1.068	0.644	0.703	0.45	0.577	0.549	0.126465
NHLRC3	0.978	1.154	1.038	0.83	1.019	1.073	0.88	0.926	0.944	0.767404
NOMO2	0.677	1.806	0.701	0.816	1.105	1.751	0.89	0.538	1.053	0.874892
NOTCH2	0.701	1.192	1.135	0.972	0.825	0.968	0.751	0.579	1.078	0.479326
NPC1	0.924	1.19	0.895	0.991	0.809	0.801	0.976	1.063	1.004	0.600448
NPC2	0.764	1.398	1.017	0.82	1.505	1.243	1.243	0.998	1.103	0.40422
NPTN	0.582	1.449	0.995	0.973	0.91	1.142	0.506	0.851	0.737	0.583768
NQO1	0.682	1.665	0.95	0.704	0.675	0.893	0.976	0.843	0.848	0.635411
NRAS	0.628	1.688	1.023	0.661	0.901	1.201	0.882	0.881	0.913	0.880296
NRP1	0.726	1.345	0.981	0.947	1.493	1.689	1.317	1.616	1.966	0.059993
NSDHL	1.107	1.336	0.527	1.031	0.995	1.534	0.641	1.276	0.767	0.884763
NSF	0.857	1.386	0.881	0.875	0.52	0.532	0.396	0.47	0.335	0.034186
NT5E	0.676	1.652	0.826	0.847	0.762	0.922	0.833	0.965	0.901	0.677337
NUCB1	1.058	0.766	1.071	1.106	1.283	1.072	1.02	1.811	0.95	0.467498
NUCB2	1.187	0.722	1.096	0.995	1.259	1.105	1.317	1.879	1.281	0.233858
OCIAD1	0.681	1.451	0.855	1.013	1.297	1.888	1.048	0.953	1.322	0.438563
OPA1	0.813	1.295	0.869	1.023	1.169	1.508	1.115	0.872	1.114	0.524296
OR1M1	0.554	1.748	0.783	0.915	0.504	0.699	0.618	1.042	1.337	0.708456
OSTM1	0.951	1.183	0.837	1.028	0.702	0.756	0.806	1.062	0.765	0.272838
OXA1L	0.975	1.783	0.603	0.639	1.083	1.51	1.714	1.341	1.718	0.3083
P4HA1	0.725	1.571	0.709	0.996	0.914	1.447	0.511	0.458	0.452	0.584662
P4HB	0.673	1.705	0.72	0.901	1.368	2.136	0.875	0.948	1.126	0.583768
PABPC1	0.434	2.349	0.465	0.752	0.967	0.918	0.353	0.398	0.892	0.655961
PAM	1.004	1.303	0.826	0.867	0.901	0.974	0.788	0.882	0.536	0.384695
PCDHGB2	0.65	1.125	0.958	1.268	0.654	1.163	1.147	0.98	0.694	0.771598
PCYOX1	0.583	1.062	0.581	1.773	0.742	0.921	0.536	0.566	0.562	0.438956
PDCD6	1.171	1.462	0.42	0.947	0.928	1.092	0.769	1.471	0.72	0.951363
PDCD6IP	0.697	1.646	0.83	0.827	0.706	0.762	0.766	0.606	0.749	0.376839
PDIA3	0.586	1.751	0.738	0.925	1.373	2.258	1.147	1.201	1.748	0.313443
PDIA4	0.7	1.57	0.772	0.958	1.132	2.01	1.059	1.19	1.494	0.385201
PDIA6	0.539	1.783	0.761	0.918	1.853	2.655	1.099	1.256	1.448	0.313266
PEX11B	0.761	1.401	1.076	0.762	0.795	0.679	0.998	0.801	0.948	0.522967
PEX14	0.822	1.362	0.986	0.83	1.283	1.393	1.181	1.284	1.161	0.22169
PEX3	1.483	0.97	0.861	0.685	0.852	1.009	1.129	0.943	1.143	0.918495
PGAM1	0.475	2.393	0.547	0.586	0.419	0.511	0.176	0.262	0.314	0.333096
PGK1	0.589	1.791	0.809	0.812	0.548	0.827	0.541	0.746	0.397	0.346411
PGRMC1	0.66	1.383	0.892	1.065	1.263	1.683	0.955	0.734	1.058	0.682693
PGRMC2	0.684	1.68	0.718	0.919	1.593	2.17	0.995	1.079	1.359	0.399993
PHB1	0.663	1.478	0.96	0.899	1.273	1.815	1.693	1.401	2.17	0.115256
PHB2	0.624	1.537	0.7	1.139	1.282	1.728	1.773	1.429	2.214	0.146988
PI4K2A	0.946	1.323	0.909	0.821	0.687	0.703	0.722	0.851	0.708	0.15426
PIGT	0.788	1.527	0.755	0.929	1.034	1.575	0.845	0.711	1.217	0.812714
PIP4P2	0.842	1.192	0.995	0.971	0.834	0.823	0.689	1.056	1.03	0.49151
PKM	0.584	1.829	0.82	0.767	0.527	0.615	0.439	0.506	0.401	0.24728
PLA2G15	1.142	0.982	0.896	0.98	1.16	1.362	1.163	1.804	1.042	0.265788
PLBD2	0.907	1.158	0.982	0.952	1.401	1.233	1.129	1.165	1.038	0.194681
PLD3	0.928	1.201	0.935	0.936	1.587	1.617	1.92	1.983	1.845	0.007821
PLOD1	0.713	1.446	0.838	1.003	1.463	2.019	0.967	1.084	1.032	0.46847
PLOD2	0.668	1.609	0.821	0.902	0.238	0.337	0.078	0.117	0.099	0.041752
PLOD3	0.581	1.372	0.967	1.08	1.472	1.964	1.043	1.066	1.486	0.308559
PLPP1	0.81	1.299	1.199	0.692	1.94	1.474	1.39	1.035	1.461	0.212447
PLSCR3	0.729	1.424	0.904	0.943	0.756	0.872	0.678	0.973	0.724	0.403048
PMPCA	0.667	0.96	0.907	1.466	1.58	2.064	1.257	1.24	2.544	0.194681
PMPCB	0.445	1.787	0.908	0.86	1.182	1.94	1.856	0.859	1.427	0.41898
POFUT2	0.632	1.691	1.09	0.587	0.497	0.856	0.941	0.72	0.646	0.495639
PON2	0.616	1.747	0.726	0.911	0.668	0.967	0.329	0.429	0.586	0.337595
POR	0.792	1.682	0.635	0.892	1.768	2.651	1.171	1.404	1.583	0.245009
PPA2	1.442	0.636	0.639	1.283	1.044	1.799	0.908	1.816	1.259	0.438563
PPIB	0.565	1.834	0.716	0.886	1.2	1.187	1.175	1.308	1.182	0.597339
PPIC	0.587	1.692	0.73	0.991	1.428	2.342	0.852	1.115	0.961	0.57162
PPIE	1.048	0.705	1.337	0.91	0.97	0.908	0.699	0.488	0.536	0.30172
PPM1G	0.469	0.807	0.677	2.047	0.403	0.475	0.393	1.138	0.37	0.448853
PPT1	0.883	1.303	0.992	0.822	1.081	0.933	1.808	1.44	1.58	0.289918
PRAF2	0.702	1.746	0.812	0.739	1.305	1.519	0.996	0.994	1.116	0.624938
PRCP	1.032	0.905	1.165	0.898	1.217	1.189	1.118	1.281	1.284	0.078433
PRDX1	0.742	1.663	0.913	0.683	0.5	0.661	0.428	0.441	0.439	0.167645
PRDX2	1.727	0.819	1.041	0.413	0.312	0.3	0.45	0.413	0.344	0.148747
PRDX3	0.925	1.128	0.826	1.121	1.352	1.457	1.035	0.783	1.203	0.495639
PRDX4	0.607	1.718	0.873	0.802	1.849	2.394	0.575	0.942	1.369	0.534022
PRKCSH	0.662	1.872	0.651	0.815	1.577	2.552	1.185	1.293	1.58	0.308559
PRNP	1.027	0.957	1.075	0.942	0.928	1.21	1.033	1.076	1.673	0.462485
PRRC1	0.828	1.737	0.843	0.592	0.536	0.579	0.557	0.456	0.529	0.234426
PSAP	1.742	0.27	0.317	1.671	0.281	3.147	0.257	3.891	0.315	0.691134
PSG6	0.865	1.639	0.712	0.784	0.773	0.41	1.385	1.522	1.365	0.827997
PSMA2	1.139	2.137	0.31	0.414	0.569	0.534	0.963	0.464	0.966	0.620697
PSMA6	0.641	2.033	0.725	0.601	0.597	0.645	0.588	0.572	0.737	0.462793
PSMA7	0.638	1.954	0.797	0.611	0.583	0.599	0.664	0.453	0.686	0.393797
PSMB3	0.515	2.205	0.663	0.617	0.684	0.7	0.93	0.536	0.982	0.674813
PSMB4	0.661	2.272	0.468	0.599	0.672	0.947	0.9	0.538	0.975	0.73673
PSMB5	0.585	2.157	0.766	0.492	0.485	0.601	0.722	0.285	0.752	0.464298
PSMB6	0.972	1.613	0.705	0.71	0.607	0.603	0.634	0.434	0.621	0.215212
PSMD12	0.587	2.216	0.611	0.586	0.203	0.39	0.332	0.279	0.321	0.260342
PSMD8	0.408	2.573	0.485	0.534	0.197	0.311	0.438	0.312	0.32	0.36863
PTGES	0.663	1.541	0.803	0.993	2.073	2.823	2.538	2.493	2.218	0.011471
PTK7	0.605	1.457	0.973	0.966	1.247	1.651	1.052	1.381	1.664	0.259544
PTPN1	0.927	1.321	0.846	0.906	0.991	1.528	0.809	0.713	1.041	0.921145
PTPRS	0.874	1.406	0.746	0.974	0.836	1.037	0.435	0.939	0.746	0.475691
PTRH2	0.491	1.895	0.975	0.639	0.85	1.057	1.2	0.581	1.536	0.903972
PTTG1IP	0.825	1.364	0.915	0.896	0.301	0.326	0.346	0.52	0.406	0.023643
PVR	0.749	1.339	1.073	0.839	0.848	1.058	0.773	0.871	1.12	0.74888
QSOX1	0.981	1.233	0.949	0.836	0.73	0.653	1.278	1.334	1.26	0.837162
QSOX2	0.811	1.136	1.043	1.011	1.301	1.124	1.19	1.372	1.193	0.09968
RAB10	0.833	1.326	0.932	0.909	0.999	1.141	1.022	1.1	1.141	0.616697
RAB14	0.893	1.333	0.947	0.827	0.714	0.731	0.714	0.764	0.604	0.120871
RAB18	0.745	1.71	0.809	0.737	0.533	0.617	0.49	0.503	0.496	0.203089
RAB1A	0.841	1.445	0.903	0.811	0.908	0.823	0.843	0.949	0.795	0.531275
RAB1B	0.877	1.394	0.886	0.842	0.878	0.823	0.817	0.977	0.727	0.450391
RAB21	0.966	1.14	1.054	0.84	0.979	1.049	0.673	1.051	0.818	0.588385
RAB22A	0.972	1.125	0.928	0.975	0.792	0.969	0.62	0.872	0.784	0.157056
RAB25	1.114	1.147	0.882	0.857	0.755	0.567	0.576	0.782	0.734	0.058992
RAB2A	0.886	1.386	0.945	0.783	0.821	0.748	0.79	0.952	0.74	0.352537
RAB31	0.841	1.325	1.062	0.771	1.657	1.713	1.569	1.519	1.462	0.028629
RAB32	0.829	1.496	0.843	0.831	0.931	0.991	0.832	0.835	0.915	0.663653
RAB35	0.643	1.441	0.885	1.032	1.062	1.225	1.017	1.232	1.352	0.4999
RAB3B	0.787	1.471	0.794	0.948	0.665	0.789	0.305	0.424	0.278	0.125208
RAB43	0.993	1.161	0.948	0.898	0.575	0.743	0.671	0.591	0.423	0.025702
RAB4A	0.998	1.118	0.961	0.923	0.799	0.568	0.527	0.898	0.516	0.06754
RAB5A	0.795	1.485	0.976	0.744	0.728	0.735	0.554	0.577	0.575	0.187384
RAB5B	0.897	1.434	0.911	0.758	0.608	0.706	0.441	0.504	0.462	0.086666
RAB5C	0.909	1.339	0.952	0.799	0.655	0.76	0.584	0.561	0.572	0.077757
RAB6A	0.916	1.338	0.906	0.841	1.063	1.049	0.991	1.217	0.882	0.809484
RAB6D	0.968	1.311	0.943	0.778	1.172	1.213	1.313	1.452	1.144	0.212326
RAB7A	0.86	1.327	0.959	0.854	0.751	0.748	0.812	0.843	0.805	0.23897
RAB8A	0.841	1.392	0.854	0.912	0.953	1.056	0.848	0.932	0.946	0.771209
RAB8B	0.81	1.23	0.911	1.049	0.948	1.219	0.768	1.297	1.064	0.767923
RAB9A	0.903	1.247	1.061	0.788	1.115	1.031	0.958	1.131	0.862	0.88311
RABAC1	0.824	1.267	0.997	0.912	1.822	1.74	1.77	2.274	1.439	0.031997
RAC1	0.633	1.658	0.858	0.851	0.688	0.742	0.634	0.558	0.764	0.334014
RALA	0.748	1.41	0.947	0.895	0.633	0.757	1.049	1.344	1.164	0.937896
RAP1B	0.9	1.214	0.974	0.913	0.97	1.437	0.802	1.004	0.878	0.906489
RAP2B	0.806	1.37	0.896	0.929	0.713	0.89	0.703	0.942	0.686	0.309612
RAP2C	0.594	1.984	0.637	0.785	0.627	1.012	0.598	1.224	0.971	0.800708
RCN1	0.936	1.602	0.773	0.689	0.424	0.829	0.711	0.822	0.637	0.337595
RCN2	1.113	1.089	1.013	0.784	1.006	2.112	0.462	0.675	0.792	0.944349
RCN3	0.927	1.499	0.761	0.813	0.459	1.075	0.684	0.892	0.595	0.41898
RDH11	0.944	1.63	0.732	0.694	0.868	1.305	0.835	0.814	0.724	0.776993
RDH14	0.639	1.7	0.834	0.826	1.18	1.584	1.527	1.611	1.766	0.20256
REEP5	0.721	1.645	0.745	0.889	1.042	1.361	0.792	0.846	0.918	0.942585
RER1	0.957	1.235	0.96	0.848	0.427	0.418	0.572	0.594	0.677	0.025713
RHOA	0.763	1.433	1.099	0.706	0.904	1.145	0.554	0.578	0.563	0.44858
RHOG	0.795	1.108	1.063	1.035	1.382	1.531	0.904	1.114	0.845	0.551862
RMC1	0.804	1.351	0.992	0.853	0.576	0.64	0.764	0.72	0.821	0.16685
RMDN3	1.14	1.189	0.835	0.836	0.572	0.835	3.545	6.617	3.736	0.32003
RNASET2	0.896	1.121	1.037	0.945	0.573	0.544	0.776	0.727	0.572	0.023988
RP2	0.525	1.691	0.949	0.834	1.348	1.316	0.922	0.531	1.481	0.776993
RPN1	0.684	1.645	0.734	0.938	1.744	2.756	1.18	1.055	1.554	0.313266
RPN2	0.563	1.841	0.697	0.899	1.513	2.098	1.161	0.975	1.204	0.481499
RPS15	0.599	1.643	0.662	1.095	1.337	1.468	1.174	0.698	1.334	0.619604
RPS23	0.802	1.512	0.774	0.912	1.516	1.944	1.327	1.024	1.65	0.230518
RPS27A	0.868	1.389	0.888	0.856	0.561	0.632	0.639	0.683	0.611	0.084555
RPSA	0.914	1.496	0.564	1.025	0.945	1.108	0.715	0.794	0.304	0.537253
RRAGC	0.899	0.958	1.1	1.043	0.703	0.827	0.885	0.83	0.989	0.18824
RRAS	0.681	1.312	0.902	1.105	1.059	1.447	0.84	1.226	1.023	0.640728
RRAS2	0.587	1.041	1.503	0.869	0.844	1.157	0.312	0.72	0.582	0.467498
RTN3	0.611	1.589	0.982	0.817	1.535	1.647	1.098	1.844	2.361	0.18824
RTN4	0.82	1.157	0.765	1.258	1.651	1.854	1.493	1.776	2.468	0.052968
S100A7	2.091	0.582	1.091	0.236	0.159	0.144	1.796	0.206	0.157	0.537253
SACM1L	0.78	1.593	0.777	0.85	1.194	1.598	1.022	1.079	1.188	0.524296
SAMM50	0.713	1.473	0.859	0.955	1.085	1.491	1.13	0.601	0.984	0.841131
SCAMP1	1.106	0.961	1.051	0.882	0.663	0.766	0.519	0.422	0.538	0.024338
SCAMP2	0.866	1.486	0.965	0.683	0.524	0.6	0.444	0.454	0.522	0.087477
SCAMP3	0.829	1.458	0.85	0.863	0.654	0.733	0.754	0.897	0.801	0.32003
SCAMP4	0.897	1.207	0.838	1.058	0.986	1.165	0.883	1.093	0.993	0.843938
SCARB2	0.937	1.157	0.911	0.995	1.116	1.103	1.153	1.266	0.996	0.282995
SCCPDH	0.81	1.229	0.974	0.987	0.989	1.205	1.073	0.884	1.264	0.622855
SCFD1	0.764	1.509	0.885	0.841	0.999	0.971	1.064	1.066	1.046	0.880296
SCP2	0.711	1.447	0.973	0.869	1.503	1.538	1.302	1.202	1.035	0.28887
SCPEP1	0.902	1.192	0.942	0.964	0.956	0.936	0.769	0.828	0.753	0.242353
SDC4	0.963	1.387	0.734	0.916	0.376	0.477	0.533	0.75	0.82	0.142747
SDCBP	0.901	1.207	1.092	0.801	0.601	0.567	0.485	0.716	0.774	0.059302
SDF4	0.907	1.034	1.064	0.994	1.201	1.033	0.939	1.34	0.917	0.576318
SEC11A	0.562	2.061	0.658	0.719	1.245	1.893	1.119	0.912	1.347	0.597145
SEC22B	0.707	1.748	0.828	0.717	0.873	1.075	0.719	0.745	0.735	0.635411
SEC23A	0.857	1.506	0.821	0.816	0.624	0.733	0.472	0.793	0.887	0.298681
SEC23IP	0.602	2.178	0.626	0.595	0.735	0.609	0.617	0.806	0.489	0.537253
SEC61A1	0.785	1.729	0.707	0.78	0.476	0.65	0.706	0.406	0.699	0.282995
SEC61B	0.458	2.182	0.702	0.659	0.457	0.635	0.672	0.397	0.735	0.472486
SEC61G	0.798	1.02	1.365	0.817	0.837	1.399	1.107	0.39	0.932	0.824783
SEMA7A	0.878	1.292	0.984	0.846	0.953	1.06	0.523	0.639	0.591	0.32003
SERINC1	0.892	1.33	0.973	0.805	0.71	0.669	0.813	0.826	0.743	0.190118
SERPINA1	2.005	1.538	0.166	0.29	0.347	0.103	0.294	0.114	0.104	0.251025
SERPINB6	0.788	1.178	1.087	0.948	1.082	1.179	0.953	1.07	1.143	0.540386
SERPINC1	0.874	1.206	0.932	0.988	0.356	0.308	0.527	0.623	0.593	0.02357
SERPINE1	0.858	1.321	1.001	0.82	1.141	1.026	0.764	1.027	1.032	0.951363
SERPINE2	0.999	0.886	0.865	1.251	0.446	0.541	1.074	1.353	0.852	0.640728
SERPINH1	0.788	1.752	0.731	0.729	0.627	1.359	0.866	1.003	0.821	0.849855
SGCD	0.604	1.52	0.976	0.9	0.642	0.903	0.37	0.371	0.391	0.203089
SGSH	0.956	1.096	0.968	0.98	0.893	0.932	0.826	0.987	0.794	0.18885
SIAE	0.906	1.115	1.016	0.963	1.7	1.75	1.951	2.17	1.705	0.006766
SIDT2	0.887	1.36	0.775	0.978	0.513	0.512	0.563	0.7	0.449	0.059302
SIGMAR1	0.832	1.494	0.707	0.967	0.933	1.331	0.927	0.963	0.934	0.916503
SLC12A4	0.897	1.394	0.857	0.852	0.618	0.673	0.501	0.597	0.384	0.07151
SLC12A9	0.944	1.3	0.879	0.876	0.546	0.545	0.68	0.807	0.662	0.077757
SLC15A4	0.976	1.198	0.87	0.956	0.592	0.493	0.603	0.74	0.581	0.023988
SLC16A3	0.879	1.156	0.942	1.023	0.456	0.561	0.238	0.338	0.356	0.007155
SLC17A5	0.91	1.288	0.828	0.974	0.561	0.563	0.769	0.739	0.733	0.086816
SLC1A5	0.677	1.378	0.977	0.969	0.783	0.997	0.798	1.081	1.447	0.913332
SLC25A1	0.73	1.495	0.815	0.96	0.562	1.014	1.086	0.957	1.42	0.942585
SLC25A12	0.99	0.885	0.912	1.212	0.541	1.833	0.808	2.121	0.384	0.809678
SLC25A13	0.591	1.352	1.042	1.014	1.084	1.533	1.198	1.19	2.036	0.308559
SLC25A20	0.538	1.823	0.661	0.978	1.512	1.757	1.263	0.619	1.888	0.490082
SLC25A24	0.73	1.444	0.864	0.961	1.591	2.066	1.264	0.974	1.384	0.282995
SLC25A3	0.777	1.355	0.84	1.028	0.669	0.895	1.174	0.849	1.575	0.900184
SLC25A5	0.638	1.591	0.914	0.857	0.88	1.113	1.33	0.828	1.602	0.680579
SLC26A11	0.857	1.469	1.092	0.582	0.93	0.939	1.417	1.05	1.245	0.691134
SLC27A1	0.766	0.913	0.974	1.347	2.358	2.9	1.965	2.699	1.796	0.024552
SLC30A1	0.601	1.349	0.953	1.097	1.337	1.248	0.994	0.99	1.496	0.465056
SLC30A7	0.847	1.832	0.64	0.68	0.601	0.729	0.902	1.185	0.723	0.674868
SLC33A1	0.523	2.078	0.739	0.66	1.514	1.741	1.161	0.816	1.233	0.608662
SLC34A3	0.641	1.354	1.122	0.882	1.637	1.409	0.619	0.895	1.062	0.734918
SLC35A1	1.147	0.749	1.01	1.095	1.552	1.81	2.249	2.104	2.406	0.02357
SLC35A2	0.842	1.469	0.823	0.866	1.001	0.825	0.927	1.089	1.056	0.903972
SLC35B2	0.92	1.072	0.943	1.065	0.82	0.827	0.961	1.245	0.95	0.775272
SLC35E1	1.019	1.113	0.97	0.898	0.74	0.624	1.079	0.978	1.03	0.529745
SLC35F6	0.952	1.184	0.781	1.083	1.104	0.986	1.493	2.004	1.542	0.259544
SLC37A3	1.231	0.99	1.002	0.776	0.932	0.67	0.959	1.013	0.701	0.446006
SLC38A2	1.085	0.756	1.04	1.12	0.904	0.935	1.318	1.417	1.232	0.475705
SLC38A7	1.004	1.003	0.765	1.228	0.506	0.618	0.632	0.85	0.582	0.0719
SLC3A2	0.73	1.472	0.863	0.935	0.653	0.849	0.996	1.382	1.93	0.71165
SLC44A1	0.509	1.648	1.078	0.764	1.486	1.554	1.278	0.889	1.977	0.36863
SLC48A1	0.882	1.356	0.811	0.951	0.687	0.686	0.814	0.985	0.751	0.304127
SLC7A1	0.801	1.49	0.802	0.907	0.616	0.644	0.449	0.356	0.462	0.090001
SLC7A11	0.703	1.582	0.83	0.885	0.313	0.383	1.192	1.387	2.446	0.824783
SLC7A5	0.671	1.361	0.943	1.025	0.668	0.855	0.752	0.879	1.405	0.759548
SLC9A7	0.86	1.595	0.814	0.731	0.464	0.404	0.248	0.301	0.134	0.060973
SLC9A8	0.766	1.401	0.984	0.849	1.158	0.977	0.89	0.833	0.525	0.63857
SMPD1	0.88	1.245	1.002	0.872	0.89	0.848	0.864	0.8	0.697	0.234426
SMPDL3A	1.026	1.053	1.059	0.862	0.969	1.024	0.861	1.147	1.032	0.916503
SNAP23	0.773	1.418	0.961	0.848	0.926	1.05	0.746	1.378	0.944	0.937896
SNX3	0.87	1.584	0.768	0.778	0.483	0.66	0.43	0.396	0.432	0.113283
SOAT1	0.551	2.038	0.661	0.749	0.831	1.28	0.791	0.448	0.902	0.770358
SOD1	0.775	1.376	0.903	0.945	1.099	1.195	1.033	0.973	1.057	0.693269
SOD2	0.925	1.234	0.796	1.045	1.698	2.29	1.386	1.288	2.198	0.090001
SPARC	0.688	1.443	1.169	0.7	1.08	0.893	1.13	1.025	0.797	0.922525
SPCS2	0.687	1.797	0.665	0.851	1.065	1.729	1.027	1.057	1.065	0.662358
SPCS3	0.574	1.773	0.788	0.865	1.125	1.645	1	0.908	1.072	0.713983
SPNS1	0.929	1.255	0.901	0.915	0.704	0.7	0.734	0.823	0.632	0.073676
SPPL2A	0.959	1.269	0.93	0.842	0.605	0.683	0.544	0.757	0.535	0.0527
SPPL2B	1.142	0.747	1.135	0.975	0.977	1.129	1.119	1.66	1.159	0.41898
SPRYD7	0.751	1.566	1.019	0.665	0.923	0.602	0.707	0.638	0.707	0.359731
SQOR	1.123	1.197	0.747	0.933	0.838	1.206	0.811	1.377	0.678	0.916503
SQSTM1	0.531	1.946	1.073	0.45	1.029	0.735	1.703	0.873	2.144	0.654397
SRPRB	0.803	1.874	0.586	0.737	1.951	2.245	1.014	1.143	1.27	0.399993
SSR1	0.606	1.876	0.677	0.841	0.757	1.211	0.892	0.764	1.036	0.852076
SSR3	0.784	1.895	0.491	0.83	0.624	1.008	1.108	0.605	1.423	0.903197
SSR4	0.718	1.871	0.643	0.768	0.841	1.144	0.705	0.758	0.924	0.757402
ST3GAL1	0.76	1.224	1.139	0.877	1.071	0.771	1.105	1	0.83	0.795332
STAM	1.034	1.075	1.012	0.879	0.563	0.86	0.513	0.923	0.869	0.173518
STARD3	0.826	1.469	0.823	0.882	0.569	0.565	0.691	0.779	0.686	0.187513
STARD3NL	0.952	1.08	0.934	1.034	0.719	0.611	0.67	0.769	0.733	0.008839
STK11IP	0.713	1.483	1.052	0.753	0.893	0.681	0.776	0.542	0.899	0.399993
STOM	1.078	1.021	0.834	1.067	0.851	0.892	0.9	1.179	0.819	0.604987
STT3A	0.673	1.677	0.738	0.912	1.867	2.903	1.344	1.055	1.711	0.274425
STX12	0.854	1.461	0.897	0.787	0.705	0.681	0.402	0.441	0.286	0.09968
STX16	0.823	1.571	0.959	0.647	0.766	0.743	0.605	0.741	0.513	0.298681
STX5	0.961	1.459	0.822	0.758	0.726	0.767	0.912	1.06	0.9	0.602928
STX6	1.028	1.007	0.933	1.032	0.702	0.855	0.532	0.51	0.474	0.033686
STX7	0.912	1.319	0.946	0.823	0.806	0.853	0.838	0.941	0.696	0.321986
STX8	0.982	1.193	0.916	0.909	0.684	0.706	0.728	0.855	0.69	0.052968
SURF4	0.974	1.447	0.823	0.757	0.704	1.009	0.697	0.763	0.817	0.41898
SYPL1	0.515	1.535	1.424	0.526	1.471	1.024	1.347	0.456	1.398	0.771598
TALDO1	0.412	2.375	0.537	0.677	0.923	0.998	0.757	0.404	0.638	0.686019
TCIRG1	0.856	1.268	0.921	0.955	0.67	0.69	0.934	0.916	0.825	0.272838
TECR	1.072	1.065	0.802	1.06	1.173	2.144	1.441	1.7	1.392	0.113283
TFRC	0.919	1.345	0.914	0.822	0.474	0.512	0.548	0.691	0.723	0.06754
TGFBI	0.861	1.385	1.016	0.737	0.927	0.847	0.871	1.005	0.775	0.583062
TGM3	1.376	0.963	1.186	0.475	0.755	0.431	2.171	1.323	0.913	0.821457
TGOLN2	0.896	1.459	0.803	0.843	0.528	0.515	0.515	0.739	0.456	0.094059
THBS1	0.807	1.197	1.174	0.822	1.542	0.996	0.446	0.464	0.387	0.58509
THY1	0.945	1.069	0.842	1.143	1.399	1.92	0.778	1.035	0.862	0.604987
TIMM50	0.569	1.57	1.037	0.825	2.357	2.805	2.031	1.322	2.439	0.06754
TIMP1	0.877	1.165	1.012	0.946	3.111	2.79	2.605	3.269	3.731	0.003191
TIMP2	0.936	1.021	1.107	0.936	1.594	1.478	1.721	2.173	1.718	0.023643
TIMP3	0.614	1.606	1.076	0.704	1.901	1.516	1.95	1.082	1.344	0.240393
TM9SF1	0.772	1.305	0.934	0.99	0.964	0.931	0.953	1.198	1.012	0.916503
TM9SF2	0.863	1.319	0.976	0.842	1.093	1.007	1.155	1.21	1.044	0.545385
TM9SF3	0.839	1.12	0.979	1.063	1.002	0.895	0.913	1.165	1.01	0.94121
TM9SF4	0.833	1.183	1.007	0.977	1.159	0.98	1.045	1.238	1.037	0.49499
TMBIM1	0.819	1.306	0.872	1.002	0.722	0.858	0.433	0.695	0.562	0.129158
TMBIM6	0.853	1.667	0.614	0.866	1.547	2.169	1.214	1.111	1.49	0.304127
TMCO3	1.069	0.84	1.074	1.017	0.7	0.731	1.315	1.241	1.046	0.94121
TMED1	0.885	1.422	0.88	0.813	0.733	0.879	0.973	1.163	0.961	0.781339
TMED10	0.836	1.407	0.927	0.83	0.897	0.84	0.978	1.161	1.102	0.943403
TMED2	0.871	1.434	0.95	0.745	0.988	0.961	1.136	1.253	1.156	0.660045
TMED3	0.659	1.583	0.982	0.776	1.109	0.912	0.829	1.079	0.986	0.921145
TMED4	0.893	1.277	0.984	0.846	1.127	1.019	1.176	1.408	1.32	0.286333
TMED5	0.95	1.57	0.727	0.753	0.527	0.693	0.705	0.918	0.532	0.3083
TMED7	0.734	1.441	1.075	0.75	1.142	0.854	1.242	1.2	1.315	0.583062
TMED9	0.913	1.434	0.889	0.764	0.868	0.844	1.007	1.172	1.011	0.903972
TMEM104	0.999	1.12	0.835	1.046	0.623	0.629	0.558	0.839	0.613	0.034076
TMEM106B	0.77	1.413	1.043	0.774	0.941	0.65	1.185	1.084	1.137	0.957204
TMEM115	0.88	1.286	0.981	0.854	0.964	1.014	0.888	1.319	1.053	0.781339
TMEM165	0.945	1.065	0.942	1.048	1.019	0.953	0.933	1.313	0.84	0.910075
TMEM167A	0.954	1.446	0.875	0.724	0.814	0.823	0.855	0.675	0.421	0.3083
TMEM167B	1.008	1.238	0.977	0.776	0.794	0.654	1.108	1.348	1.136	0.937896
TMEM168	0.694	1.798	0.741	0.767	0.819	0.797	0.96	1.115	1.207	0.923994
TMEM175	0.866	1.325	1.013	0.795	0.593	0.508	0.518	0.652	0.57	0.052211
TMEM179B	0.982	1.161	0.693	1.164	0.628	1.007	0.586	1.265	0.361	0.495639
TMEM181	1.08	1.101	0.775	1.045	0.782	0.902	0.768	1.125	0.83	0.467498
TMEM184B	0.897	1.631	0.697	0.774	0.884	0.773	0.876	0.824	0.881	0.608662
TMEM184C	0.897	1.08	0.966	1.057	0.665	0.754	0.851	1.077	0.677	0.236927
TMEM19	0.855	1.494	0.688	0.963	0.861	1.008	0.567	0.653	0.692	0.404271
TMEM192	0.9	1.219	1.051	0.83	0.416	0.323	0.236	0.252	0.219	n/a
TMEM205	1.018	1.017	1.041	0.924	0.987	1.825	0.733	0.776	0.632	0.942585
TMEM230	0.644	1.547	0.861	0.947	1.382	1.531	1.221	1.318	1.247	0.276119
TMEM30A	0.978	1.302	0.905	0.815	0.614	1.173	0.534	0.988	0.508	0.422124
TMEM41B	1.126	1.443	0.509	0.923	0.975	1.451	1.188	1.624	1.413	0.346514
TMEM59	0.894	1.085	1.02	1	0.567	0.769	0.626	0.794	0.379	0.050976
TMEM87A	0.991	1.361	0.889	0.758	0.742	0.624	0.712	0.744	0.697	0.157713
TMEM87B	0.906	1.698	0.848	0.548	0.604	0.522	0.455	0.547	0.498	0.215212
TMEM9B	0.911	1.389	0.882	0.818	0.669	0.693	0.4	0.653	0.661	0.106094
TMF1	0.868	1.066	1.008	1.058	1.113	1.119	0.947	1.133	1.011	0.49347
TMX1	0.689	1.922	0.753	0.635	1.381	1.691	0.875	0.82	1.104	0.722227
TMX3	0.683	1.8	0.659	0.858	1.572	2.403	1.144	1.139	1.269	0.395033
TOLLIP	1.103	1.428	0.754	0.715	0.475	0.582	0.574	0.533	0.537	0.092376
TOMM70	0.549	1.708	0.85	0.893	1.328	1.481	1.411	0.823	1.827	0.430372
TOR1A	0.571	1.768	0.737	0.924	1.383	1.797	0.824	0.966	0.888	0.713763
TOR1AIP2	0.76	1.863	0.519	0.859	1.008	1.604	0.636	0.954	0.58	0.904312
TPBG	0.741	1.454	0.901	0.904	0.8	0.926	1.045	1.504	1.384	0.673503
TPI1	0.682	1.569	1.032	0.717	1.299	1.209	1.194	1.237	1.42	0.376245
TPP1	0.891	1.194	0.965	0.949	0.929	0.927	1.005	1.191	0.942	0.953547
TPRG1L	0.834	1.497	0.802	0.867	0.463	0.535	0.281	0.247	0.319	0.0527
TPST1	0.846	1.324	1.098	0.732	0.758	0.779	1.066	0.958	0.912	0.612558
TPT1	0.661	2.055	0.536	0.748	0.256	0.374	0.357	0.413	0.36	0.23897
TRIP11	0.915	1.1	1.017	0.968	1.31	1.072	1.297	1.512	1.218	0.086666
TRPV2	0.683	1.681	0.86	0.775	0.429	0.443	0.384	0.202	0.648	0.14248
TSPAN3	0.919	1.159	0.94	0.982	0.633	0.675	0.505	0.633	0.598	0.00886
TSPAN31	0.7	1.668	0.963	0.669	0.985	0.814	0.591	0.64	0.844	0.527679
TSPAN4	0.936	1.141	0.811	1.113	0.858	0.954	0.661	1.119	0.436	0.437781
TSPAN6	0.947	0.865	0.943	1.245	1.312	1.162	1.103	1.126	1.115	0.268641
TTYH3	0.833	1.305	0.921	0.941	0.716	0.649	0.855	0.776	0.77	0.16685
TVP23C	1.214	1.198	0.724	0.865	1.233	1.161	1.063	1.166	0.844	0.647138
TWF1	0.779	1.719	0.525	0.977	0.86	0.91	1.241	0.901	1.263	0.903947
TXN	0.93	1.477	0.976	0.618	0.658	0.565	1.175	0.492	0.702	0.409889
TXNDC12	1.221	1.131	0.503	1.146	0.437	1.159	0.4	0.894	0.286	0.352537
TXNRD1	0.809	1.345	0.895	0.951	0.845	0.832	1.018	1.041	1.23	0.937896
UBE2J1	0.704	1.941	0.686	0.669	0.885	1.283	0.618	0.881	0.728	0.780999
UQCC1	0.787	1.518	1.077	0.618	0.86	0.839	1.109	0.438	1.023	0.660708
UQCR10	0.99	1.474	0.59	0.947	0.794	1.006	0.784	0.741	0.788	0.517496
UQCRB	0.784	1.467	0.727	1.023	1.831	3.065	1.278	1.623	1.753	0.174175
UQCRC2	0.645	1.525	0.761	1.07	2.194	2.882	1.629	1.511	1.963	0.087477
UQCRFS1	0.64	1.748	0.574	1.038	1.919	2.473	0.97	0.709	1.078	0.544961
UQCRQ	0.826	1.498	0.475	1.202	1.425	1.871	1.22	1.195	1.406	0.298359
USO1	0.577	1.669	0.863	0.891	1.297	1.171	0.73	0.806	0.872	0.916503
VAMP2	1.009	0.983	1.258	0.75	1.277	1.586	1.426	1.382	0.566	0.49347
VAMP3	0.976	1.124	0.866	1.033	0.952	1.119	0.689	0.929	0.585	0.462793
VAMP7	0.922	1.362	0.898	0.818	0.507	0.498	0.436	0.624	0.451	0.040846
VAPA	0.647	1.692	0.851	0.81	1.021	1.395	1.625	1.266	1.893	0.32003
VAPB	0.667	1.673	0.812	0.847	1.079	1.313	1.028	1.073	1.221	0.65706
VCP	0.561	1.839	0.764	0.836	0.748	1.326	0.77	0.574	0.982	0.776993
VDAC1	0.7	1.476	0.872	0.952	1.693	2.016	1.328	1.074	1.712	0.18297
VDAC2	0.693	1.435	0.866	1.005	1.201	1.319	0.917	0.724	1.323	0.73673
VDAC3	0.697	1.364	0.884	1.055	1.468	1.832	0.977	1.055	1.645	0.301301
VKORC1	0.808	1.647	0.786	0.759	0.868	1.268	1.089	1.278	1.385	0.602277
VPS26A	0.822	1.515	0.703	0.96	0.398	0.502	0.62	0.6	0.791	0.180003
VPS29	1.085	0.87	1.048	0.998	0.703	0.751	0.705	0.871	0.84	0.0527
VPS35	0.837	1.335	0.964	0.864	0.599	0.729	0.67	0.728	0.753	0.113871
VPS45	0.902	1.466	0.914	0.718	0.739	0.708	0.642	0.797	0.572	0.23897
VTI1A	0.781	1.717	0.661	0.84	0.827	0.875	0.669	1.066	0.702	0.62307
VTI1B	0.938	1.293	0.914	0.855	0.542	0.588	0.692	0.851	0.671	0.090476
VTN	0.733	1.649	0.881	0.737	0.564	0.554	0.539	0.559	1.239	0.450391
WDFY1	0.99	1.43	0.996	0.585	0.938	1.078	0.547	0.651	0.527	0.438956
WDR1	0.577	1.74	0.723	0.96	0.445	0.584	0.294	0.436	0.392	0.173518
YIF1A	0.802	1.703	0.86	0.635	0.623	0.71	0.66	0.625	0.646	0.32003
YIF1B	0.774	1.582	0.716	0.927	0.469	0.58	0.361	0.44	0.282	0.091231
YIPF3	0.951	1.151	0.981	0.916	0.777	0.853	0.93	1.032	0.88	0.334014
YIPF4	0.88	1.389	0.87	0.861	0.953	0.942	0.983	1.268	1.002	0.86705
YIPF6	0.712	1.628	0.662	0.998	0.965	1.088	1.099	1.42	0.792	0.817135
ZDHHC17	0.798	1.295	1.159	0.748	1.074	0.984	1.272	1.573	0.949	0.544961
ZFPL1	0.76	1.235	1.378	0.628	1.107	0.808	1.41	1.272	1.358	0.55346
ZMPSTE24	0.692	1.656	0.759	0.894	1.283	1.676	1.04	1.13	1.145	0.4999
ZNF330	0.949	1.272	0.698	1.08	1.111	1.03	0.564	0.903	0.353	0.51239

## Sheet: Supplementary Data 9
	Fold change compared to GRN WT HDF average
Protein	GRN Het HDF (ID 4)			GRN Het HDF (ID 43)			GRN Het HDF (ID 43) + 50 µM A41		GRN Het HDF (ID 4) + 50 µM A41			q value (GRN Het HDF vs GRN Het HDF + A41)
A2M	1.35	1.446	1.323	2.754	3.261	3.417	0.636	0.535	0.731	0.573	0.764	0.012129
ABCB6	0.604	0.451	0.729	1.413	1.51	1.823	1.017	1.113	1.601	1.601	1.799	0.209638
ACAA1	0.44	0.523	0.507	0.706	0.526	0.548	1.671	1.589	1.601	1.306	1.359	4e-05
ACLY	0.713	0.358	1.748	1.987	1.098	1.788	0.166	0.238	0.098	0.077	0.116	0.009624
ACOT13	0.433	0.503	0.642	0.844	0.493	0.934	1.124	1.508	1.075	0.874	1.499	0.008439
ACP2	0.612	0.633	0.579	0.836	0.865	0.907	0.761	0.705	0.87	0.832	0.83	0.291257
ACSL3	0.44	0.351	0.441	0.837	0.567	0.585	1.558	2.432	1.605	1.453	2.158	0.000534
ACSL4	0.627	0.497	1.02	1.261	0.735	0.831	0.951	1.556	0.99	1.329	1.13	0.056146
ACTB	0.483	0.168	0.951	2.583	1.526	2.323	1.164	1.217	0.433	0.377	0.379	0.176397
ACTN1	0.402	0.17	0.834	1.67	1.196	1.592	0.339	0.551	0.19	0.223	0.26	0.050647
ACTN4	0.342	0.152	0.708	1.451	1.204	1.563	0.565	0.804	0.25	0.353	0.304	0.127121
ACTR3	0.649	0.313	1.444	3.063	2.112	2.115	0.782	0.944	0.705	1	0.73	0.114085
ADA	3.145	2.021	6.31	1.12	0.731	0.929	1.913	2.104	0.897	1.098	0.986	0.255267
ADAM10	0.847	0.661	1.348	1.503	1.24	1.139	0.5	0.682	0.756	0.615	0.96	0.03345
ADGRE5	0.625	0.484	0.825	1.083	0.905	0.972	0.431	0.591	0.316	0.555	0.46	0.01915
AGA	0.813	0.931	0.409	1.184	0.736	0.749	2.032	2.479	1.161	2.272	1.163	0.011217
AGPS	0.322	0.273	0.294	0.593	0.408	0.391	1.254	1.369	1.288	1.266	1.265	9e-06
ALDH3A2	0.772	0.741	1.099	1.159	0.898	1.055	1.55	2.463	2.046	1.834	2.275	0.000673
ALDOA	0.999	0.5	1.935	1.979	1.385	1.823	0.428	0.413	0.29	0.3	0.218	0.007365
ALG11	0.37	0.374	0.496	0.832	0.574	0.635	0.904	1.656	0.66	1.179	0.996	0.019186
ANO6	0.945	0.691	1.443	2.196	1.213	1.802	0.964	1.284	0.812	0.849	0.905	0.12596
ANPEP	0.823	0.727	1.11	1.632	1.35	1.531	1.215	1.389	1.241	1.402	1.367	0.320615
ANTXR1	0.435	0.29	0.776	1.927	1.478	2.106	1.687	2.275	1.323	1.868	1.351	0.16266
ANTXR2	0.74	0.55	1.426	1.438	1.206	1.757	0.886	1.083	0.669	0.782	0.936	0.150446
ANXA1	0.878	0.555	1.774	1.608	0.982	1.371	0.707	0.765	1.301	1.467	2.424	0.443567
ANXA4	0.778	0.449	1.249	1.535	1.125	1.143	1.852	1.786	1.695	2.474	2.571	0.005941
ANXA5	0.854	0.463	1.628	1.641	1.036	1.478	0.496	0.668	0.753	1.074	1.237	0.166318
ANXA7	0.662	0.406	1.035	1.496	0.975	1.073	0.808	0.831	1.474	1.478	1.756	0.166318
AP1B1	0.648	0.635	0.881	1.227	1.016	1.294	0.599	0.519	0.435	0.512	0.385	0.012788
AP1G1	0.617	0.595	0.793	1.13	1.023	0.896	0.488	0.437	0.484	0.522	0.374	0.009682
AP1M1	0.624	0.596	1.258	1.358	1.06	1.105	0.508	0.451	0.423	0.504	0.266	0.009829
AP1S1	0.651	0.566	0.709	0.971	0.933	0.761	0.692	0.369	0.399	0.273	0.344	0.011967
AP2B1	0.401	0.307	0.781	5.574	3.252	5.07	1.307	1.293	0.987	1.072	1.146	0.179967
APLP2	0.873	0.888	0.97	1.218	1.366	1.101	1.844	1.724	1.115	1.342	1.001	0.083441
APMAP	0.422	0.402	0.5	0.857	0.682	0.767	1.284	1.806	1.103	0.921	1.269	0.006214
APOB	0.482	0.54	0.665	1.323	1.606	1.915	0.152	0.151	0.08	0.075	0.056	0.012129
APOE	0.372	0.339	0.369	1.032	0.961	0.967	0.228	0.462	0.269	0.374	1.333	0.374016
APP	0.748	0.835	0.888	1.008	0.985	1.003	0.751	0.641	0.68	0.636	0.857	0.016668
ARCN1	0.349	0.195	0.665	1.066	0.974	0.777	0.153	0.152	0.227	0.322	0.25	0.026666
ARF3	0.909	0.717	1.792	1.504	1.095	1.346	1.332	1.306	1.117	1.295	0.985	0.552278
ARF4	0.508	0.437	0.79	1.083	0.85	1.092	0.632	0.669	0.576	0.644	0.572	0.16266
ARF6	1.44	0.603	3.642	3.72	2.074	3.809	0.393	0.689	0.342	0.469	0.605	0.016289
ARL1	0.379	0.441	0.397	0.621	0.541	0.656	1.737	1.412	1.395	1.531	1.275	6.1e-05
ARL6IP5	0.688	0.719	0.961	1.094	0.803	0.855	1.335	1.843	1.317	1.323	1.496	0.002247
ARL8A	0.787	0.796	0.799	0.83	0.918	1.071	0.612	0.601	0.77	0.727	0.787	0.030309
ARL8B	0.883	0.797	0.862	0.933	0.935	0.981	0.75	0.744	0.98	0.935	0.875	0.304092
ARMCX3	0.603	0.656	0.876	1.096	0.72	0.773	1.071	1.591	0.868	1.287	1.14	0.023054
ARPC4	0.612	0.305	1.475	3.155	2.033	2.633	0.444	0.575	0.511	0.602	0.445	0.050435
ARSA	0.617	0.686	0.815	0.95	0.991	1.101	1.354	1.242	1.396	1.306	1.369	0.002135
ARSB	0.555	0.578	0.494	0.928	1.06	0.984	1.007	0.789	0.977	0.82	0.858	0.24368
ASAH1	0.844	0.843	0.775	0.54	0.599	0.598	1.21	0.528	0.853	0.395	0.718	0.480306
ASPH	0.121	0.121	0.123	1.533	0.732	1.005	1.565	2.096	1.603	1.513	1.943	0.008121
ATP13A1	0.387	0.316	0.642	1.205	0.793	1.11	1.853	2.349	1.15	1.202	1.401	0.017245
ATP1A1	1.227	0.367	3.492	5.033	2.688	5.147	1.058	1.417	0.706	1.001	1.417	0.067117
ATP1B3	1.065	0.502	2.337	3.218	1.904	3.169	1.165	1.387	0.992	0.893	1.449	0.113968
ATP2A2	0.272	0.262	0.353	0.987	0.539	0.465	1.777	2.565	1.123	1.199	1.21	0.008182
ATP2C1	0.399	0.455	0.399	0.701	0.666	0.704	0.784	0.668	0.627	0.703	0.652	0.096001
ATP5F1D	0.398	0.5	0.589	1.38	0.589	0.84	0.957	2.341	0.901	0.964	0.641	0.158134
ATP5MG	0.404	0.355	0.357	1.044	0.56	0.473	1.532	2.152	1.097	1.008	0.885	0.015344
ATP5PB	0.399	0.446	0.497	0.772	0.55	0.598	1.4	1.801	0.934	0.834	1.135	0.007764
ATP5PD	0.34	0.343	0.375	0.799	0.498	0.415	1.565	2.074	0.965	0.819	1.168	0.008664
ATP5PO	0.317	0.321	0.308	0.836	0.434	0.413	1.377	1.971	1.172	0.929	1.318	0.002915
ATP6AP1	0.611	0.712	0.898	0.798	0.928	1.027	0.772	0.715	0.964	0.957	0.893	0.446092
ATP6V0A1	1.013	1.055	1.353	1.725	1.585	1.53	0.628	0.724	0.696	0.93	0.789	0.005024
ATP6V0A2	0.404	0.677	0.784	0.969	0.743	0.898	1.073	1.108	1.402	1.58	1.428	0.00457
ATP6V0D1	0.413	0.696	0.775	0.605	0.805	0.691	0.568	0.745	0.829	1.194	0.514	0.295954
ATP6V1A	0.869	0.97	1.462	0.898	1.048	1.023	0.79	0.926	1.267	1.505	1.313	0.317749
ATP6V1B2	0.77	0.698	0.904	0.84	0.911	0.673	0.807	0.875	1.264	1.419	1.44	0.028764
ATP6V1C1	0.66	0.714	1.02	0.78	0.783	0.904	0.763	0.908	1.377	1.355	1.423	0.035956
ATP6V1D	0.816	0.877	1.13	1	0.933	1.175	0.686	0.905	1.405	1.481	1.315	0.22479
ATP6V1E1	0.775	0.783	0.958	0.924	0.938	1.038	0.68	0.792	1.238	1.311	1.156	0.231155
ATP6V1H	0.754	0.824	1.092	0.993	0.891	1.178	0.775	0.867	1.349	1.242	1.5	0.17648
ATP9A	1.008	0.948	1.242	1.679	1.555	1.782	0.88	0.85	1.059	0.97	1.154	0.051609
ATRAID	0.919	1.104	0.892	0.751	0.893	0.756	1	0.978	0.674	0.764	0.904	0.488399
B2M	1.119	0.522	0.715	1.796	1.675	2.338	0.946	1.184	0.437	1.383	0.515	0.175862
B4GALT1	0.421	0.542	0.499	0.455	0.503	0.513	0.895	0.708	0.797	0.795	0.746	0.000186
B4GALT4	0.567	0.654	0.617	0.72	0.644	0.81	0.94	0.864	0.854	1.254	0.814	0.014841
BCAP31	0.267	0.241	0.333	1.061	0.605	0.568	1.041	1.51	0.952	0.911	1.203	0.012129
BET1	0.716	0.697	0.896	0.788	0.713	0.84	0.796	0.973	0.699	0.985	0.668	0.332885
BPNT2	0.301	0.251	0.174	0.71	0.57	0.226	0.871	0.772	0.608	0.809	0.64	0.014282
BSG	0.541	0.262	0.897	1.84	0.988	1.914	0.652	0.827	0.366	0.466	0.589	0.128415
C4A	0.817	0.942	0.859	1.769	2.198	2.139	0.704	0.731	0.648	0.701	0.64	0.035785
CALR	0.288	0.268	0.308	0.649	0.388	0.257	1.353	2.316	0.676	0.831	0.957	0.018849
CALU	0.492	0.5	0.701	0.709	0.646	0.662	0.499	0.901	0.98	1.271	0.989	0.036858
CANX	0.282	0.22	0.356	0.723	0.465	0.516	1.088	1.629	0.657	0.819	0.739	0.019268
CAPNS1	0.576	0.259	0.896	1.259	0.659	1.083	0.255	0.464	0.386	0.242	0.256	0.028872
CAPZA1	1.026	0.502	2.15	2.327	1.459	2.158	0.844	0.877	0.63	0.606	0.636	0.03412
CAPZB	1.173	0.491	2.832	2.908	1.703	2.451	0.737	0.906	0.543	0.615	0.544	0.027175
CAT	0.552	0.325	0.447	0.695	0.659	0.934	1.598	1.9	1.708	1.791	1.283	0.000303
CAV1	1.239	1.299	1.854	1.719	1.317	1.483	1.11	1.098	0.772	0.932	0.835	0.00678
CAVIN1	0.458	0.367	1.044	4.361	3.301	3.654	1.301	1.029	0.634	0.741	0.786	0.124882
CAVIN3	0.751	0.447	1.675	2.759	2.473	2.794	1.006	1.014	0.649	0.885	0.827	0.076449
CCN1	0.193	0.163	0.127	0.97	1.132	0.383	0.622	0.685	0.84	0.712	0.916	0.186045
CCT5	0.679	0.392	1.444	1.692	0.993	1.643	0.72	1.238	1.21	0.671	0.712	0.291257
CD44	0.831	0.379	1.687	2.754	1.758	2.129	1.029	1.414	0.582	0.737	0.771	0.117468
CD47	1.569	1.149	2.565	2.475	1.612	2.433	0.856	1.062	0.675	0.784	0.851	0.007474
CD63	1.071	0.98	1.096	0.999	1.257	1.143	0.594	1.059	0.716	1.251	0.591	0.083441
CDH11	0.604	0.404	1.315	1.89	1.415	1.23	0.996	1.336	0.438	0.828	0.358	0.204391
CDH13	0.911	0.397	0.979	1.53	1.231	0.426	2.365	2.397	1.547	1.452	2.072	0.008664
CFL1	1.037	0.468	2.203	3.409	2.348	2.958	0.466	0.467	0.686	0.651	0.674	0.025157
CHCHD3	0.309	0.339	0.451	0.89	0.436	0.438	1.342	1.923	1.384	1.205	1.502	0.000542
CKAP4	0.094	0.094	0.122	1.11	0.757	0.737	1.72	2.672	1.273	0.965	1.517	0.013192
CLCN7	0.852	0.882	0.984	0.984	1.011	1.169	0.678	0.617	0.924	0.928	0.96	0.083486
CLMP	1.158	0.403	2.009	2.588	1.656	2.388	1.386	1.864	0.804	1.284	1.14	0.248931
CLN5	0.42	0.437	0.452	0.425	0.498	0.567	0.415	0.423	0.696	0.758	0.59	0.12335
CLPTM1L	0.321	0.277	0.474	1.011	0.554	0.756	0.664	0.755	0.498	0.448	0.94	0.352957
CNPY2	0.288	0.352	0.334	0.861	0.629	0.515	0.503	1.195	0.599	0.79	0.645	0.113869
COL1A1	0.235	0.208	0.208	0.567	0.589	0.532	0.576	0.954	0.571	0.816	0.399	0.058638
COL1A2	0.229	0.208	0.215	0.629	0.592	0.647	0.732	1.053	0.808	1.02	0.522	0.021746
COL2A1	0.538	0.567	0.612	0.931	1.064	1.077	0.318	0.235	0.338	0.319	0.414	0.007742
COMT	0.381	0.341	0.418	0.716	0.572	0.518	1.572	2.542	1.062	1.073	0.844	0.016333
COPA	0.278	0.171	0.604	1.32	0.99	1.184	0.126	0.181	0.227	0.181	0.177	0.032665
COPB1	0.309	0.226	0.635	1.314	0.96	1.283	0.138	0.182	0.181	0.2	0.203	0.02709
COPB2	0.239	0.212	0.684	1.285	0.89	1.36	0.203	0.267	0.287	0.264	0.247	0.050435
COPG1	0.294	0.171	0.605	1.196	0.847	1.089	0.127	0.152	0.153	0.176	0.138	0.02509
COTL1	0.934	0.527	2.347	3.025	1.949	3.189	0.244	0.264	0.23	0.42	0.539	0.015077
COX4I1	0.593	0.637	0.756	0.779	0.563	0.593	1.944	2.507	1.482	0.916	1.584	0.005959
CPD	0.472	0.49	0.49	0.768	0.847	0.87	1.205	1.07	1.214	1.509	1.202	0.002135
CPQ	1.673	1.847	1.762	1.05	1.204	1.234	3.44	3.533	2.389	2.859	2.268	0.002763
CPT1A	0.362	0.255	0.412	2.075	1.176	1.308	1.196	1.519	1.427	1.222	1.648	0.157185
CRIM1	0.244	0.182	0.19	0.665	0.8	0.511	0.492	0.519	0.311	0.247	0.295	0.421001
CTBS	0.409	0.427	0.392	0.527	0.555	0.646	0.985	1.051	1.434	1.361	1.275	0.000295
CTSA	0.826	0.793	0.744	0.747	0.859	0.702	1.119	0.986	1.222	0.951	1.086	0.001487
CTSB	1.117	1.08	0.968	0.691	0.883	0.594	1.621	1.655	1.563	1.97	1.954	0.000515
CTSC	0.265	0.343	0.248	0.199	0.225	0.177	0.307	0.323	0.288	0.311	0.3	0.050435
CTSD	0.656	0.651	0.611	0.529	0.618	0.551	1.112	1.091	1.098	1.039	1.03	9e-06
CTSL	1.152	1.2	1.117	0.644	0.626	0.737	1.119	0.77	1.278	0.845	1.396	0.243966
CTSZ	0.341	0.381	0.333	0.52	0.709	0.633	0.628	0.592	0.838	0.905	0.782	0.025178
CTTN	0.622	0.259	1.442	2.534	1.81	2.735	0.612	1.028	0.55	1.177	0.675	0.121018
CYB5B	0.448	0.459	0.531	0.698	0.597	0.63	1.048	1.853	0.778	0.907	0.833	0.026863
CYB5R1	0.466	0.489	0.595	0.758	0.507	0.686	1.039	1.439	0.712	0.715	0.755	0.038466
CYB5R3	0.678	0.579	0.799	1.137	0.798	0.858	2.04	2.821	1.507	1.591	1.63	0.00405
DAG1	0.495	0.319	0.853	1.851	1.29	1.862	0.935	1.238	0.707	1.15	0.695	0.393151
DAGLB	0.501	0.361	0.647	0.954	0.78	1.127	0.343	0.285	0.43	0.358	0.326	0.025107
DDR2	0.472	0.396	0.853	0.938	0.863	1.096	1.084	1.473	0.965	1.476	1.619	0.016333
DNAJC5	0.781	0.653	1.437	1.361	1.096	1.769	0.641	0.693	0.756	0.983	0.763	0.066845
DNASE2	0.687	0.563	0.538	0.547	0.761	0.505	1.113	0.912	1.001	0.741	0.924	0.003858
DPM1	0.219	0.255	0.348	1.037	0.609	0.678	1.291	1.901	1.115	1.2	1.421	0.004542
DPP4	2.72	1.98	5.486	0.75	0.479	0.653	0.94	1.307	0.803	1.027	1.21	0.227413
DPP7	0.626	0.499	0.587	0.76	0.781	0.82	1.606	1.585	1.34	1.448	1.367	7.3e-05
DSTN	1.336	0.69	3.494	3.466	2.372	3.176	0.745	0.753	0.787	0.847	0.561	0.019005
EEA1	0.751	0.733	0.887	0.979	0.8	0.922	0.35	0.546	0.163	0.277	0.258	0.000435
EIF6	0.622	0.455	0.711	0.732	1.018	0.526	0.265	0.263	0.255	0.703	0.711	0.100623
ENDOD1	0.531	0.45	0.695	0.67	0.518	0.539	1.067	1.307	1.27	1.487	1.883	0.00078
ENPP1	0.129	0.081	0.253	2.187	1.364	2.065	0.626	0.756	0.448	0.55	0.649	0.276386
ENPP4	0.875	0.942	1.057	0.121	0.119	0.151	0.532	0.526	0.087	0.094	0.041	0.188179
EPDR1	0.218	0.217	0.248	0.235	0.22	0.275	0.168	0.141	0.124	0.119	0.108	0.000383
EPHX1	0.78	0.607	1.034	1.074	0.61	0.807	1.267	1.825	0.943	0.945	1.168	0.047684
ERBIN	0.827	0.486	1.638	2.753	1.598	2.721	1.084	1.34	0.625	0.928	1.145	0.146117
ERGIC1	0.287	0.327	0.308	0.676	0.603	0.602	0.43	0.497	0.389	0.449	0.393	0.428688
ERLEC1	0.414	0.393	0.469	0.817	0.686	0.819	1.366	1.701	1.056	0.553	1.198	0.023054
ERLIN1	0.431	0.384	0.669	1.056	0.68	0.682	1.172	1.726	1.022	0.977	1.101	0.015034
ERLIN2	0.391	0.365	0.623	1.026	0.679	0.919	1.385	1.939	2.091	1.144	1.539	0.003789
ERP44	0.334	0.275	0.243	0.831	0.664	0.516	0.736	0.696	0.932	0.796	0.882	0.025107
FAM177A1	0.501	0.547	0.616	0.961	0.869	0.929	0.788	0.85	0.595	0.77	0.57	0.506569
FAM3C	0.475	0.542	0.447	0.787	0.814	0.626	0.845	0.676	0.811	0.805	0.72	0.071838
FAP	0.858	0.737	1.272	0.961	0.841	0.924	1.228	1.161	0.924	1.029	0.916	0.203352
FAS	0.815	0.052	1.889	2.028	1.082	2.31	0.643	0.846	0.364	0.292	0.558	0.07117
FKBP7	0.189	0.145	0.171	0.865	0.88	0.775	0.385	0.915	0.822	1.128	1.303	0.091683
FLNA	0.653	0.239	1.956	2.979	1.743	2.783	0.52	0.734	0.331	0.345	0.336	0.038699
FLNC	0.916	0.621	1.469	1.302	0.96	1.306	1.041	0.996	0.917	0.844	1.023	0.281521
FLOT1	1.154	0.958	1.756	1.623	1.221	1.505	1.121	1.327	1.299	1.519	1.468	0.534497
FLOT2	1.62	1.853	2.689	0.974	0.941	1.08	0.691	0.749	0.896	0.951	0.935	0.059991
FLRT2	0.448	0.204	1.035	2.301	1.483	2.213	0.895	1.066	0.786	0.903	0.982	0.283365
FN1	0.341	0.347	0.333	0.668	0.674	0.636	1.122	0.995	0.568	0.656	0.491	0.082348
FSTL1	0.468	0.46	0.438	0.848	0.799	0.35	1.061	0.901	0.881	0.977	0.755	0.014841
FTH1	1.032	0.947	0.969	0.994	1.38	1.242	0.442	0.393	0.531	0.836	0.574	0.002819
FTL	1.313	1.469	1.189	1.529	1.669	1.823	0.582	0.647	0.697	0.944	0.696	0.000592
FUCA1	0.346	0.338	0.35	1.149	1.246	1.418	0.784	0.779	1.24	1.452	1.159	0.238422
FUCA2	0.444	0.354	0.614	1.202	1.029	1.281	0.602	0.648	1.121	1.33	1.116	0.352957
G6PD	1.074	0.669	2.457	2.544	1.501	2.223	1.575	1.486	1.401	1.346	1.557	0.313069
GAA	2.949	3.286	3.734	2.235	2.422	2.67	5.505	5.684	3.812	4.333	3.487	0.012326
GALNS	0.649	1.077	0.955	0.922	1.086	1.366	1.047	1.027	1.24	1.481	1.341	0.119027
GALNT10	0.263	0.232	0.55	0.474	0.744	0.733	0.379	0.412	0.478	0.647	0.462	0.50517
GALNT2	0.257	0.303	0.243	0.387	0.366	0.333	0.682	0.53	0.814	0.883	0.789	0.000532
GALNT5	0.3	0.377	0.398	1.204	1.057	1.16	0.629	0.678	0.828	1.162	0.526	0.564199
GAPDH	0.697	0.511	0.855	1.664	1.537	1.805	1.929	2.03	2.197	2.316	2.342	0.009978
GARS1	0.542	0.363	1.007	1.446	0.892	1.359	0.805	1.084	1.221	1.011	1.462	0.296288
GDI2	1.189	0.626	2.397	2.905	1.982	2.466	0.755	0.971	0.665	0.811	0.763	0.025411
GGH	0.314	0.327	0.35	0.53	0.635	0.687	0.475	0.483	0.908	1.007	0.824	0.064591
GLA	0.419	0.459	0.414	0.592	0.618	0.635	0.76	0.74	0.889	0.912	0.817	0.002135
GLB1	0.685	0.693	0.676	0.832	0.872	0.833	1.134	1.068	1.164	1.234	1.105	0.000302
GLIPR2	1.254	0.733	1.86	2.396	2.025	2.367	0.792	0.731	0.714	1.593	0.753	0.037136
GLMP	0.424	0.342	0.412	0.873	0.89	0.615	0.584	0.53	0.679	0.758	0.643	0.441398
GLS	0.177	0.204	0.146	0.663	0.287	0.212	1.985	2.751	1.744	1.406	2.527	0.000371
GLT8D1	0.368	0.417	0.372	0.715	0.708	0.769	1.022	0.941	1.024	1.294	0.939	0.004204
GM2A	1.128	1.11	1.071	0.613	0.824	0.883	1.599	1.317	1.283	1.188	1.005	0.031723
GNA13	0.862	0.39	1.92	3.799	1.886	3.472	1.119	1.421	0.866	1.486	1.459	0.188179
GNAI2	0.553	0.341	0.955	2.193	1.599	1.519	1.015	1.117	0.667	1.186	1.324	0.443567
GNB1	0.89	0.489	1.823	3.035	1.706	2.294	0.864	1.088	0.948	1.129	1.162	0.127121
GNS	0.652	0.782	0.685	0.541	0.67	0.627	1.047	0.95	0.902	0.959	0.908	0.000532
GOLGA1	0.579	0.694	0.611	0.851	0.799	1.155	1.328	1.202	1.068	1.415	0.948	0.015034
GOLGA2	0.167	0.194	0.249	0.988	0.772	0.882	0.639	0.619	1.022	1.004	1.205	0.101424
GOLGA4	0.202	0.163	0.198	0.955	0.869	1.168	1.344	1.249	0.84	1.088	0.904	0.058638
GOLIM4	0.334	0.417	0.16	0.762	0.468	0.755	0.742	0.754	0.843	1.185	0.856	0.021896
GOLPH3	0.398	0.48	0.558	0.84	0.839	0.967	0.775	0.672	0.582	0.639	0.44	0.400058
GOLT1B	0.173	0.186	0.182	0.855	0.648	0.512	0.602	0.607	0.69	0.681	0.656	0.115449
GPC1	0.126	0.093	0.162	0.479	0.332	0.447	0.792	0.884	0.741	0.86	0.948	0.000532
GPNMB	1.147	1.175	1.106	0.52	0.572	0.629	1.614	1.71	1.251	1.32	1.148	0.018018
GPR108	0.324	0.518	0.419	0.698	0.742	0.799	0.949	0.844	0.938	1.014	0.779	0.014402
GPX8	0.347	0.347	0.421	0.875	0.718	0.713	0.626	1.014	0.578	0.625	0.528	0.302122
GRN	0.898	0.818	0.66	1.118	1.845	0.412	0.937	0.624	1.323	1.52	1.307	0.33578
GSN	1.355	0.641	3.149	2.349	1.272	2.027	0.951	0.942	0.664	0.634	0.603	0.038046
GSTK1	0.501	0.53	0.565	0.661	0.588	0.597	1.614	1.919	1.278	1.605	1.064	0.000542
GSTO1	0.769	0.489	1.465	1.479	1.033	1.307	0.487	0.562	0.636	0.418	0.671	0.026073
GSTP1	1.018	0.769	1.442	2.034	1.749	2.132	0.992	1.088	0.603	0.816	0.445	0.030553
GUSB	0.949	1.033	1.272	1.04	1.129	1.496	1.247	1.407	1.667	1.938	1.775	0.019051
HACD3	0.516	0.473	0.706	0.965	0.745	0.772	0.842	1.252	1.079	0.94	1.478	0.017245
HEXA	0.596	0.654	0.628	0.505	0.591	0.603	1.172	1.124	1.103	1.257	1.014	4e-05
HEXB	0.5	0.562	0.468	0.526	0.597	0.62	0.786	0.79	0.848	0.939	0.776	0.000383
HGS	0.57	0.594	0.705	1.291	1.048	1.001	0.568	0.674	0.433	0.496	0.412	0.037402
HGSNAT	0.825	1.052	1.068	0.988	1.062	1.29	0.661	0.582	0.856	1.378	0.753	0.159701
HIBADH	1.209	0.82	1.109	1.006	0.703	0.81	2.291	3.404	1.337	1.33	1.49	0.02898
HK1	0.46	0.521	0.566	0.639	0.407	0.435	1.713	2.265	1.101	0.854	1.206	0.007921
HLA-A	1.373	0.801	2.659	2.997	1.92	2.941	2.195	2.46	1.393	1.987	1.696	0.445777
HLA-B	0.494	0.274	0.896	1.092	0.687	1.151	1.748	1.923	0.341	0.384	0.462	0.37425
HLA-C	0.274	0.229	0.406	1.231	0.903	1.126	0.837	0.933	0.793	0.878	0.857	0.300673
HM13	0.341	0.334	0.408	0.729	0.5	0.542	1.359	1.867	0.829	0.844	0.958	0.011734
HMOX1	0.855	0.891	0.911	0.52	0.325	0.387	0.904	1.124	1.014	1.074	1.644	0.022548
HOMER3	0.331	0.421	0.363	0.882	1.146	1.116	0.219	0.263	1.176	1.14	1.141	0.479381
HSD17B12	0.496	0.518	0.658	0.842	0.605	0.722	0.646	0.92	0.847	0.813	0.93	0.037402
HSPA5	0.217	0.245	0.242	0.765	0.443	0.409	1.127	1.904	0.949	1.058	1.652	0.003192
HSPA8	0.395	0.262	0.73	1.915	1.145	1.272	0.652	0.921	0.678	0.672	0.763	0.313069
HYOU1	0.226	0.254	0.302	0.696	0.437	0.396	1.221	2.17	0.807	1.122	1.331	0.005941
IDUA	0.3	0.313	0.285	0.572	0.598	0.475	0.478	0.499	0.487	0.705	0.541	0.128415
IGF2R	0.42	0.384	0.47	0.425	0.482	0.401	0.217	0.215	0.235	0.23	0.255	6.1e-05
IGFBP7	0.239	0.241	0.311	0.583	0.621	0.764	0.502	0.542	0.729	0.681	0.581	0.166949
IKBIP	0.11	0.121	0.168	0.835	0.639	0.632	1.269	1.724	0.964	0.639	0.701	0.028872
ILVBL	0.501	0.393	0.627	0.771	0.635	0.715	1.652	2.209	0.952	1.156	1.605	0.005524
IPO5	0.597	0.442	0.953	1.288	0.781	0.942	1.266	1.687	1.056	0.63	1.214	0.119615
ITFG1	1.075	1.073	1.468	1.821	1.735	1.649	0.752	0.84	0.834	1.023	0.74	0.007422
ITGA1	0.812	0.383	1.945	2.38	1.52	2.592	0.913	1.129	0.479	0.596	0.88	0.079704
ITGA2	0.738	0.406	1.434	2.139	1.326	2.082	1.565	1.703	1.379	1.569	1.98	0.287966
ITGA3	0.504	0.275	0.974	1.005	0.704	0.918	0.576	0.635	0.264	0.333	0.341	0.074345
ITGA4	0.998	0.474	2.395	2.636	1.672	2.472	1.002	1.147	0.537	0.614	0.526	0.045357
ITGA5	0.716	0.444	1.149	1.302	0.912	1.038	0.556	0.615	0.311	0.374	0.426	0.018849
ITGAV	1.423	0.786	2.686	2.085	1.58	1.947	1.4	1.932	0.971	1.453	1.312	0.241075
ITGB1	0.694	0.398	1.227	1.59	1.086	1.415	0.874	1.234	0.555	0.767	0.671	0.230054
ITGB5	0.832	0.507	1.501	1.559	1.245	1.136	1.13	1.692	0.983	1.263	0.978	0.449936
ITIH3	0.955	1.045	1.139	1.954	2.523	2.482	0.552	0.524	0.6	0.584	0.511	0.014214
ITM2B	0.567	0.507	0.617	1.494	1.569	1.299	0.84	0.705	0.707	0.732	0.622	0.185274
IVD	0.537	0.526	0.613	0.728	0.498	0.569	1.717	2.505	1.386	1.573	1.94	0.000515
JAM3	0.707	0.466	0.89	1.792	1.194	1.926	0.747	1.065	0.405	0.651	0.469	0.10887
KDELR1	0.577	0.618	0.491	0.942	1.049	0.464	0.963	0.895	0.723	0.681	0.958	0.188585
KDELR3	0.474	0.449	0.39	1.099	0.922	0.967	0.796	0.788	0.702	0.811	0.72	0.465993
KTN1	0.121	0.111	0.106	1.177	0.744	0.756	1.097	1.26	0.976	0.889	1.205	0.030553
LAMC1	0.562	0.469	0.633	0.756	0.708	0.553	1.321	1.6	0.659	0.86	0.29	0.136065
LAMP1	1	1	1	1	1	1	1	1	1	1	1
LAMP2	0.823	0.844	0.929	0.836	0.933	1.017	1.066	1.156	1.09	1.342	1.104	0.004842
LAMTOR1	0.801	0.862	0.918	0.66	0.913	0.839	0.646	0.711	0.769	1.132	0.452	0.297616
LAMTOR2	0.731	0.697	0.622	0.956	0.876	0.969	0.716	1.187	0.811	0.979	0.347	0.59153
LAMTOR3	0.825	0.804	0.762	0.723	0.795	0.87	0.793	0.923	0.827	1.181	0.612	0.301405
LAPTM4A	0.667	0.758	0.888	1.397	1.792	1.84	0.866	0.649	0.521	0.591	0.708	0.052261
LDHB	1.056	0.551	2.084	2.357	1.49	2.377	0.741	0.722	0.56	0.502	0.67	0.023239
LGALS1	1.14	0.485	1.638	4.949	2.941	3.912	0.948	0.936	0.804	0.695	0.491	0.057925
LGMN	0.573	0.578	0.574	0.503	0.659	0.584	0.611	0.633	0.414	0.5	0.353	0.157185
LIPA	0.587	0.605	0.579	0.651	0.776	0.813	0.629	0.648	0.99	1.015	0.85	0.096852
LMAN1	0.324	0.265	0.372	0.801	0.748	0.857	0.7	0.791	0.694	0.871	0.822	0.110361
LMAN2	0.374	0.375	0.401	0.8	0.819	0.772	0.778	0.793	0.961	1.077	0.945	0.028081
LMAN2L	0.334	0.404	0.556	0.901	0.764	0.839	0.493	0.363	0.669	0.524	0.859	0.443783
LMO7	0.433	0.257	0.836	1.741	1.436	1.825	1.096	1.235	0.586	0.945	0.572	0.362473
LNPEP	0.872	0.84	0.998	1.068	0.911	0.884	0.896	0.911	0.669	0.762	0.571	0.04931
LNPK	0.265	0.252	0.249	0.869	0.449	0.456	1.285	1.727	0.921	1.111	1.166	0.002958
LOX	0.333	0.303	0.298	0.73	0.605	0.622	0.93	1.243	0.437	0.902	0.566	0.063553
LRP1	1.179	1.075	1.458	1.237	1.259	1.117	0.875	0.981	0.742	0.841	0.616	0.003192
LRPAP1	0.388	0.368	0.498	1.008	0.714	0.874	1.371	1.834	2.157	2.469	2.562	0.000873
LRRC15	0.97	0.492	1.809	3.224	1.832	2.739	1.388	1.563	0.384	0.698	0.37	0.09168
M6PR	0.657	0.633	0.754	0.64	0.869	0.334	0.724	0.636	0.508	0.482	0.469	0.276386
MAN1A1	0.488	0.43	0.536	0.688	0.544	0.694	1.406	1.397	1.476	1.67	1.731	4e-05
MAN1B1	0.298	0.381	0.36	0.609	0.776	1.128	0.461	0.443	0.918	1.036	0.874	0.292992
MAN2A1	0.405	0.448	0.534	0.861	0.727	0.91	0.912	0.718	1.053	1.35	1.083	0.028872
MAN2B1	0.638	0.672	0.644	0.749	0.89	0.9	0.777	0.771	0.973	1.065	0.958	0.065363
MAN2B2	0.598	0.672	0.62	0.636	0.693	0.623	0.917	0.886	0.895	1.012	0.878	8.5e-05
MANBA	0.3	0.315	0.295	0.327	0.418	0.439	0.997	0.933	1.174	1.307	1.125	5e-05
MDH1	1.378	0.761	3.272	2.502	1.638	2.411	1.322	1.57	1.125	0.824	0.912	0.079487
MFGE8	1.11	1.145	1.333	3.12	3.107	3.327	1.028	0.991	0.886	1.16	1.087	0.050435
MFSD1	0.613	0.658	0.709	0.909	0.903	1.044	0.606	0.516	0.657	0.631	0.681	0.051423
MGAT1	0.554	0.663	0.684	0.626	0.638	0.7	0.318	0.322	0.621	0.695	0.643	0.126921
MICOS13	0.465	0.5	0.515	1.036	0.564	0.558	1.312	1.815	1.106	0.911	1.133	0.009369
MLEC	0.195	0.195	0.272	0.952	0.511	0.55	1.177	1.86	1.083	0.874	0.975	0.011679
MME	1.349	1.567	1.878	0.923	0.653	0.746	2.598	2.985	1.144	1.238	1.321	0.12291
MMP14	0.523	0.448	0.731	1.173	1.035	1.288	0.975	1.036	1.259	1.414	1.432	0.078155
MMP2	0.485	0.462	0.491	0.746	0.742	0.734	1.812	1.543	1.792	2.338	2.067	0.000117
MOGS	0.26	0.273	0.3	0.892	0.607	0.633	0.406	0.765	1.164	1.04	1.25	0.048094
MPZL1	0.656	0.411	1.26	1.872	1.405	2.249	0.511	0.594	0.576	0.56	0.653	0.051609
MRPS36	0.559	0.573	0.631	0.91	0.719	0.842	1.102	1.583	1.15	0.761	0.973	0.024188
MXRA8	0.427	0.358	0.633	1.331	1.303	1.518	1.339	1.452	1.05	1.337	0.897	0.213495
MYADM	0.487	0.392	0.559	1.251	1.137	1.051	1.142	1.068	0.872	0.855	0.975	0.26259
MYDGF	0.403	0.45	0.483	0.714	0.606	0.566	0.816	1.121	0.637	0.632	0.807	0.028764
MYOF	0.467	0.392	0.818	1.472	1.281	1.405	0.602	0.775	0.834	1.076	0.85	0.352957
NAAA	0.306	0.299	0.36	0.827	0.786	0.788	0.66	0.857	1.245	1.367	1.251	0.022079
NAGA	0.839	0.848	0.82	0.84	0.979	0.941	1.345	1.241	1.704	1.62	1.649	0.000435
NAGLU	0.688	0.736	0.763	0.896	0.953	1.155	1.48	1.363	1.394	1.55	1.277	0.000965
NAPA	0.704	0.595	0.773	0.94	0.817	0.823	0.611	0.5	0.406	0.348	0.364	0.003789
NAPG	0.855	0.828	1.208	1.077	1.018	1.114	0.474	0.562	0.359	0.438	0.278	0.000383
NCEH1	0.229	0.214	0.274	0.651	0.517	0.504	0.577	0.79	0.484	0.449	0.586	0.096852
NCLN	0.375	0.382	0.405	0.706	0.518	0.552	0.879	1.504	0.764	0.649	0.918	0.019644
NCSTN	0.888	0.901	1.12	1.089	0.913	1.275	0.564	0.605	0.498	0.512	0.51	0.000542
NDST1	0.421	0.415	0.494	1.108	0.711	0.905	0.078	0.101	0.048	0.189	0.085	0.005391
NDUFB3	0.395	0.385	0.455	0.689	0.642	0.565	1.413	1.92	1.304	0.674	1.304	0.006101
NDUFS2	0.328	0.37	0.54	0.941	0.445	0.666	1.645	2.155	0.959	1.027	1.196	0.010549
NEU1	0.579	0.686	0.552	0.636	1.043	0.936	0.89	0.79	1.181	1.049	1.004	0.05779
NFASC	0.385	0.237	0.552	0.927	0.721	0.645	0.644	0.703	0.45	0.577	0.549	0.568694
NOTCH2	1.188	0.564	2.789	3.075	1.886	2.956	0.825	0.968	0.751	0.579	1.078	0.03576
NPC1	0.713	0.707	0.715	0.753	0.848	0.831	0.809	0.801	0.976	1.063	1.004	0.02189
NPC2	0.922	0.989	0.844	0.678	0.795	0.457	1.505	1.243	1.243	0.998	1.103	0.009939
NPTN	1.002	0.523	2.144	2.679	1.766	2.042	0.91	1.142	0.506	0.851	0.737	0.050647
NQO1	1.377	0.673	3.493	1.679	1.281	1.986	0.675	0.893	0.976	0.843	0.848	0.07055
NRAS	0.925	0.249	1.909	3.853	2.068	3.093	0.901	1.201	0.882	0.881	0.913	0.10446
NRP1	0.504	0.439	0.762	1.515	1.075	1.492	1.493	1.689	1.317	1.616	1.966	0.028872
NSDHL	0.462	0.481	0.616	0.737	0.588	0.72	0.995	1.534	0.641	1.276	0.767	0.027382
NSF	0.845	0.789	1.066	0.962	0.868	0.867	0.52	0.532	0.396	0.47	0.335	0.000295
NT5E	0.618	0.521	0.819	1.683	1.557	1.391	0.762	0.922	0.833	0.965	0.901	0.26259
NUCB1	0.427	0.415	0.43	0.79	0.797	0.857	1.283	1.072	1.02	1.811	0.95	0.012368
NUCB2	0.453	0.47	0.6	0.964	0.931	1.053	1.259	1.105	1.317	1.879	1.281	0.011575
OCIAD1	0.477	0.455	0.588	0.905	0.566	0.624	1.297	1.888	1.048	0.953	1.322	0.006101
OPA1	0.412	0.379	0.691	1.184	0.631	0.902	1.169	1.508	1.115	0.872	1.114	0.029511
OR1M1	0.755	0.439	1.466	1.436	0.879	1.395	0.504	0.699	0.618	1.042	1.337	0.272178
OSTM1	0.906	0.868	0.817	0.81	1.087	0.558	0.702	0.756	0.806	1.062	0.765	0.497847
P4HA1	0.29	0.191	0.244	0.633	0.417	0.319	0.914	1.447	0.511	0.458	0.452	0.062348
P4HB	0.365	0.384	0.414	0.772	0.567	0.503	1.368	2.136	0.875	0.948	1.126	0.011681
PAM	0.904	1.021	1.084	1.129	1.33	1.435	0.901	0.974	0.788	0.882	0.536	0.023429
PCYOX1	0.825	0.833	0.99	1.174	1.111	1.185	0.742	0.921	0.536	0.566	0.562	0.012129
PDCD6IP	0.608	0.385	1.106	1.433	1.02	1.458	0.706	0.762	0.766	0.606	0.749	0.154075
PDIA3	0.315	0.344	0.378	0.824	0.54	0.446	1.373	2.258	1.147	1.201	1.748	0.002526
PDIA4	0.234	0.25	0.309	0.747	0.51	0.461	1.132	2.01	1.059	1.19	1.494	0.002321
PDIA6	0.407	0.449	0.524	0.665	0.453	0.434	1.853	2.655	1.099	1.256	1.448	0.004385
PEX11B	0.562	0.636	0.755	0.835	0.81	0.654	0.795	0.679	0.998	0.801	0.948	0.086536
PGAM1	1.173	0.435	2.717	2.639	1.487	2.339	0.419	0.511	0.176	0.262	0.314	0.012788
PGK1	1.004	0.532	2.369	2.715	1.545	2.513	0.548	0.827	0.541	0.746	0.397	0.026666
PGRMC1	0.58	0.348	0.477	0.863	0.451	0.316	1.263	1.683	0.955	0.734	1.058	0.010823
PGRMC2	0.517	0.438	0.772	0.734	0.583	0.679	1.593	2.17	0.995	1.079	1.359	0.007295
PI4K2A	0.912	0.916	1.043	0.83	0.863	0.99	0.687	0.703	0.722	0.851	0.708	0.005959
PIP4P2	0.963	0.903	0.879	0.779	1.077	0.557	0.834	0.823	0.689	1.056	1.03	0.489674
PKM	1.199	0.589	2.567	2.309	1.585	2.218	0.527	0.615	0.439	0.506	0.401	0.011734
PLA2G15	0.741	0.727	0.7	0.648	0.808	0.604	1.16	1.362	1.163	1.804	1.042	0.003789
PLBD2	0.978	0.917	0.933	0.82	0.973	0.944	1.401	1.233	1.129	1.165	1.038	0.005532
PLD3	1.211	1.256	1.193	1.237	1.336	1.345	1.587	1.617	1.92	1.983	1.845	0.000542
PLOD1	0.233	0.264	0.274	0.746	0.571	0.552	1.463	2.019	0.967	1.084	1.032	0.005813
PLOD2	0.084	0.091	0.077	0.201	0.123	0.147	0.238	0.337	0.078	0.117	0.099	0.231155
PLPP1	1.721	1.119	1.652	1.43	1.925	0.778	1.94	1.474	1.39	1.035	1.461	0.554586
PLSCR3	0.576	0.357	1.583	0.986	0.708	0.843	0.756	0.872	0.678	0.973	0.724	0.50695
POFUT2	0.355	0.416	0.522	0.83	0.63	0.63	0.497	0.856	0.941	0.72	0.646	0.124882
PON2	0.359	0.375	0.491	0.584	0.39	0.428	0.668	0.967	0.329	0.429	0.586	0.146097
PPIB	0.107	0.131	0.104	1.52	0.912	1.002	1.2	1.187	1.175	1.308	1.182	0.064591
PPIC	0.279	0.346	0.316	0.84	0.585	0.507	1.428	2.342	0.852	1.115	0.961	0.016289
PPT1	0.532	0.594	0.632	0.801	0.802	0.575	1.081	0.933	1.808	1.44	1.58	0.004339
PRCP	0.831	0.858	0.844	0.81	0.936	0.982	1.217	1.189	1.118	1.281	1.284	0.000262
PRDX1	0.501	0.34	0.848	2.53	1.242	2.098	0.5	0.661	0.428	0.441	0.439	0.08611
PRDX3	0.486	0.606	0.503	0.758	0.522	0.499	1.352	1.457	1.035	0.783	1.203	0.002763
PRDX4	0.412	0.467	0.529	1.016	0.697	0.576	1.849	2.394	0.575	0.942	1.369	0.03412
PRKCSH	0.468	0.502	0.661	0.897	0.713	0.657	1.577	2.552	1.185	1.293	1.58	0.005916
PRNP	0.764	0.441	1.671	1.584	1.418	1.882	0.928	1.21	1.033	1.076	1.673	0.443968
PRRC1	0.65	0.702	0.722	1.08	1.142	1.317	0.536	0.579	0.557	0.456	0.529	0.018772
PSAP	0.949	0.775	0.623	0.717	0.8	0.562	0.281	3.147	0.257	3.891	0.315	0.211665
PSMA2	0.73	0.333	1.409	1.265	0.86	1.064	0.569	0.534	0.963	0.464	0.966	0.199015
PSMA6	0.616	0.318	1.306	1.558	0.885	1.23	0.597	0.645	0.588	0.572	0.737	0.113869
PSMA7	0.685	0.437	1.595	1.381	0.98	1.385	0.583	0.599	0.664	0.453	0.686	0.051609
PSMB3	0.743	0.452	1.433	1.236	0.921	1.264	0.684	0.7	0.93	0.536	0.982	0.175182
PSMB4	0.605	0.389	1.159	1.558	0.847	1.202	0.672	0.947	0.9	0.538	0.975	0.321899
PSMB5	0.774	0.264	1.513	1.646	0.89	1.211	0.485	0.601	0.722	0.285	0.752	0.079913
PSMD12	0.552	0.377	1.561	1.493	0.787	1.574	0.203	0.39	0.332	0.279	0.321	0.022079
PSMD8	0.512	0.327	1.157	1.172	0.773	1.044	0.197	0.311	0.438	0.312	0.32	0.018909
PTK7	0.547	0.229	1.371	3.686	2.061	3.272	1.247	1.651	1.052	1.381	1.664	0.327888
PTRH2	0.302	0.379	0.379	0.638	0.429	0.533	0.85	1.057	1.2	0.581	1.536	0.009042
PTTG1IP	0.908	0.824	0.862	0.866	1.135	0.583	0.301	0.326	0.346	0.52	0.406	0.001882
PVR	0.506	0.292	0.956	2.223	1.425	2.21	0.848	1.058	0.773	0.871	1.12	0.284853
RAB10	0.865	0.53	1.466	2.106	1.183	1.666	0.999	1.141	1.022	1.1	1.141	0.290145
RAB14	0.776	0.697	0.899	1.435	1.098	1.102	0.714	0.731	0.714	0.764	0.604	0.047684
RAB18	0.314	0.265	0.471	0.991	0.699	0.781	0.533	0.617	0.49	0.503	0.496	0.421335
RAB1A	0.579	0.458	0.791	1.208	0.827	1.118	0.908	0.823	0.843	0.949	0.795	0.494573
RAB1B	0.523	0.442	0.508	1.16	0.739	0.9	0.878	0.823	0.817	0.977	0.727	0.248931
RAB21	0.571	0.452	0.701	1.134	0.883	0.624	0.979	1.049	0.673	1.051	0.818	0.152841
RAB22A	0.599	0.464	0.792	0.982	0.786	0.77	0.792	0.969	0.62	0.872	0.784	0.308985
RAB2A	0.569	0.566	0.729	0.969	0.887	0.816	0.821	0.748	0.79	0.952	0.74	0.348188
RAB32	0.73	0.6	0.981	1.135	1.007	1.12	0.931	0.991	0.832	0.835	0.915	0.485775
RAB35	0.773	0.43	1.403	2.208	1.556	2.114	1.062	1.225	1.017	1.232	1.352	0.323548
RAB3B	0.449	0.335	0.541	0.435	0.326	0.374	0.665	0.789	0.305	0.424	0.278	0.296073
RAB4A	0.517	0.552	0.777	0.915	0.707	0.858	0.799	0.568	0.527	0.898	0.516	0.37311
RAB5A	0.551	0.498	0.681	1.146	0.734	1.02	0.728	0.735	0.554	0.577	0.575	0.21945
RAB5B	0.602	0.496	0.799	1.302	0.932	1.014	0.608	0.706	0.441	0.504	0.462	0.056175
RAB5C	0.623	0.547	0.798	1.119	0.732	1.039	0.655	0.76	0.584	0.561	0.572	0.113116
RAB6A	0.478	0.542	0.532	0.893	0.822	0.848	1.063	1.049	0.991	1.217	0.882	0.011734
RAB6D	0.546	0.581	0.548	0.755	0.724	0.833	1.172	1.213	1.313	1.452	1.144	0.000302
RAB7A	0.773	0.687	0.87	1.001	1.041	0.983	0.751	0.748	0.812	0.843	0.805	0.136523
RAB8A	0.672	0.404	1.255	1.824	1.105	1.526	0.953	1.056	0.848	0.932	0.946	0.313069
RAB8B	0.748	0.489	1.346	1.89	1.199	1.742	0.948	1.219	0.768	1.297	1.064	0.340992
RAB9A	0.842	0.856	1.108	0.93	0.913	1.02	1.115	1.031	0.958	1.131	0.862	0.212003
RAC1	1.089	0.411	1.681	3.28	1.737	2.056	0.688	0.742	0.634	0.558	0.764	0.04931
RALA	0.56	0.32	1.102	1.913	1.098	1.98	0.633	0.757	1.049	1.344	1.164	0.393151
RAP1B	0.991	0.545	1.997	2.382	1.71	2.473	0.97	1.437	0.802	1.004	0.878	0.095792
RAP2B	1.122	0.727	2.474	2.944	1.869	2.891	0.713	0.89	0.703	0.942	0.686	0.025923
RAP2C	0.872	0.691	2.154	1.686	1.446	1.488	0.627	1.012	0.598	1.224	0.971	0.087624
RCN1	0.542	0.543	0.69	0.606	0.548	0.591	0.424	0.829	0.711	0.822	0.637	0.166318
RCN2	0.461	0.449	0.717	1.088	0.701	0.812	1.006	2.112	0.462	0.675	0.792	0.231155
RCN3	0.387	0.423	0.407	1.084	0.954	0.857	0.459	1.075	0.684	0.892	0.595	0.467434
RDH14	0.565	0.422	0.497	1.787	0.993	1.746	1.18	1.584	1.527	1.611	1.766	0.099123
REEP5	0.403	0.351	0.433	0.778	0.491	0.514	1.042	1.361	0.792	0.846	0.918	0.00565
RER1	0.265	0.293	0.215	0.838	0.581	0.636	0.427	0.418	0.572	0.594	0.677	0.387498
RHOA	1.261	0.511	2.113	2.77	1.315	1.444	0.904	1.145	0.554	0.578	0.563	0.057601
RHOG	0.773	0.484	1.675	2.098	1.61	2.318	1.382	1.531	0.904	1.114	0.845	0.261545
RMDN3	0.26	0.317	0.45	0.472	0.48	0.444	0.572	0.835	3.545	6.617	3.736	0.033241
RNASET2	0.311	0.264	0.271	0.512	0.516	0.465	0.573	0.544	0.776	0.727	0.572	0.01204
RP2	0.971	0.55	2.06	2.489	1.514	2.716	1.348	1.316	0.922	0.531	1.481	0.155118
RPN2	0.2	0.243	0.258	0.776	0.529	0.504	1.513	2.098	1.161	0.975	1.204	0.003847
RPS27A	0.63	0.657	0.71	1.501	1.188	1.481	0.561	0.632	0.639	0.683	0.611	0.063293
RRAGC	0.78	0.835	1.019	0.677	0.695	0.911	0.703	0.827	0.885	0.83	0.989	0.446129
RRAS	0.998	0.595	1.841	2.404	1.408	2.489	1.059	1.447	0.84	1.226	1.023	0.157213
RRAS2	1.678	0.909	3.631	2.15	1.26	2.012	0.844	1.157	0.312	0.72	0.582	0.030372
RTN3	0.456	0.413	0.793	1.292	0.981	1.258	1.535	1.647	1.098	1.844	2.361	0.016333
RTN4	0.533	0.485	0.651	0.777	0.587	0.618	1.651	1.854	1.493	1.776	2.468	0.000302
SACM1L	0.423	0.429	0.588	0.981	0.608	0.689	1.194	1.598	1.022	1.079	1.188	0.004443
SCAMP1	0.919	0.851	1.224	0.857	0.936	1.007	0.663	0.766	0.519	0.422	0.538	0.004271
SCAMP2	0.927	0.88	1.151	1.285	1.204	1.294	0.524	0.6	0.444	0.454	0.522	0.000432
SCAMP3	0.997	0.944	1.049	1.324	1.263	1.407	0.654	0.733	0.754	0.897	0.801	0.006241
SCAMP4	0.917	0.731	1.177	1.562	1.247	1.202	0.986	1.165	0.883	1.093	0.993	0.294807
SCARB2	0.886	0.908	0.887	0.963	1.124	1.165	1.116	1.103	1.153	1.266	0.996	0.076007
SCCPDH	0.544	0.521	0.653	0.835	0.671	0.657	0.989	1.205	1.073	0.884	1.264	0.002127
SCFD1	0.266	0.255	0.304	0.729	0.566	0.555	0.999	0.971	1.064	1.066	1.046	0.000748
SCP2	0.433	0.434	0.403	0.572	0.457	0.371	1.503	1.538	1.302	1.202	1.035	0.000109
SCPEP1	0.666	0.726	0.681	0.702	0.76	0.832	0.956	0.936	0.769	0.828	0.753	0.036421
SDCBP	1.228	1.444	1.424	1.022	1.357	1.268	0.601	0.567	0.485	0.716	0.774	0.000303
SDF4	0.341	0.386	0.325	0.619	0.603	0.598	1.201	1.033	0.939	1.34	0.917	0.00086
SEC22B	0.377	0.356	0.373	0.764	0.569	0.597	0.873	1.075	0.719	0.745	0.735	0.015034
SEC23A	0.645	0.539	0.846	1.308	1.184	1.111	0.624	0.733	0.472	0.793	0.887	0.136065
SEC23IP	0.449	0.443	0.578	0.623	0.711	0.897	0.735	0.609	0.617	0.806	0.489	0.446662
SEMA7A	0.336	0.321	0.403	0.778	0.701	0.735	0.953	1.06	0.523	0.639	0.591	0.138171
SERINC1	0.665	0.58	0.701	1.036	1.06	0.952	0.71	0.669	0.813	0.826	0.743	0.299232
SERPINB6	1.321	1.412	1.624	1.358	1.515	1.638	1.082	1.179	0.953	1.07	1.143	0.001826
SERPINC1	0.898	0.85	0.971	0.651	0.886	0.958	0.356	0.308	0.527	0.623	0.593	0.003058
SERPINE1	0.914	1.08	0.985	0.537	0.578	0.597	1.141	1.026	0.764	1.027	1.032	0.101424
SERPINE2	0.656	0.689	0.74	3.346	3.555	3.749	0.446	0.541	1.074	1.353	0.852	0.104971
SERPINH1	0.212	0.226	0.169	0.871	0.557	0.461	0.627	1.359	0.866	1.003	0.821	0.018885
SGCD	0.443	0.252	0.773	1.086	0.607	1.037	0.642	0.903	0.37	0.371	0.391	0.272125
SGSH	0.809	0.778	0.854	0.681	0.812	0.839	0.893	0.932	0.826	0.987	0.794	0.062995
SIAE	0.625	0.701	0.683	0.692	0.813	0.95	1.7	1.75	1.951	2.17	1.705	5e-05
SIDT2	0.472	0.521	0.649	0.606	0.723	0.79	0.513	0.512	0.563	0.7	0.449	0.201557
SIGMAR1	0.718	0.698	0.995	1.212	0.94	1.043	0.933	1.331	0.927	0.963	0.934	0.323269
SLC12A4	0.844	0.85	1.229	1.536	1.41	1.57	0.618	0.673	0.501	0.597	0.384	0.005262
SLC12A9	0.624	0.755	0.744	0.857	0.897	0.993	0.546	0.545	0.68	0.807	0.662	0.05779
SLC16A3	0.363	0.203	0.67	1.197	0.758	1.242	0.456	0.561	0.238	0.338	0.356	0.103134
SLC17A5	0.872	0.67	0.927	0.885	0.85	1.088	0.561	0.563	0.769	0.739	0.733	0.026863
SLC1A5	0.624	0.347	1.307	2.286	1.494	2.354	0.783	0.997	0.798	1.081	1.447	0.25874
SLC25A1	0.411	0.358	0.493	0.766	0.534	0.497	0.562	1.014	1.086	0.957	1.42	0.012129
SLC25A20	0.593	0.524	0.572	0.735	0.555	0.468	1.512	1.757	1.263	0.619	1.888	0.007742
SLC25A3	0.379	0.406	0.434	0.94	0.524	0.432	0.669	0.895	1.174	0.849	1.575	0.023054
SLC26A11	0.512	0.555	0.586	1.11	1.063	1.358	0.93	0.939	1.417	1.05	1.245	0.16266
SLC30A1	0.695	0.403	1.512	3.105	1.909	3.083	1.337	1.248	0.994	0.99	1.496	0.230438
SLC35B2	0.346	0.38	0.282	0.573	0.472	0.643	0.82	0.827	0.961	1.245	0.95	0.002069
SLC35F6	0.88	1.057	1.034	0.889	1.048	0.851	1.104	0.986	1.493	2.004	1.542	0.028872
SLC37A3	1.077	1.043	1.063	0.837	0.936	1.094	0.932	0.67	0.959	1.013	0.701	0.081228
SLC38A2	0.496	0.453	0.544	1.964	2.058	2.415	0.904	0.935	1.318	1.417	1.232	0.446092
SLC38A7	0.634	0.568	0.589	0.601	0.766	0.573	0.506	0.618	0.632	0.85	0.582	0.492357
SLC3A2	0.421	0.249	0.834	2.055	1.322	2.283	0.653	0.849	0.996	1.382	1.93	0.563221
SLC44A1	1.552	0.975	2.929	3.088	2.006	2.491	1.486	1.554	1.278	0.889	1.977	0.096108
SLC48A1	0.715	0.889	0.744	0.625	0.653	0.778	0.687	0.686	0.814	0.985	0.751	0.313069
SLC7A1	0.272	0.196	0.342	1.151	0.825	1.141	0.616	0.644	0.449	0.356	0.462	0.323269
SLC9A7	0.573	0.594	0.743	0.493	0.507	0.523	0.464	0.404	0.248	0.301	0.134	0.008664
SMPD1	0.539	0.568	0.556	0.765	0.809	0.867	0.89	0.848	0.864	0.8	0.697	0.091312
SMPDL3A	0.42	0.485	0.453	0.475	0.53	0.619	0.969	1.024	0.861	1.147	1.032	0.000109
SNAP23	0.776	0.381	1.908	3.468	1.938	2.954	0.926	1.05	0.746	1.378	0.944	0.121018
SNX3	0.71	0.58	1.09	1.486	1.242	1.386	0.483	0.66	0.43	0.396	0.432	0.012699
SOAT1	0.36	0.348	0.415	0.706	0.51	0.629	0.831	1.28	0.791	0.448	0.902	0.035864
SOD1	1.621	1.235	1.795	0.973	1.102	0.956	1.099	1.195	1.033	0.973	1.057	0.179967
SOD2	2.398	2.583	2.991	0.981	0.581	0.7	1.698	2.29	1.386	1.288	2.198	0.543111
SPARC	0.379	0.378	0.348	0.707	0.665	0.623	1.08	0.893	1.13	1.025	0.797	0.002958
SPNS1	0.548	0.588	0.596	0.663	0.783	0.815	0.704	0.7	0.734	0.823	0.632	0.272125
SPPL2A	1.199	1.025	0.974	0.84	1.116	0.457	0.605	0.683	0.544	0.757	0.535	0.041807
SPRYD7	0.565	0.64	0.604	0.705	0.746	0.84	0.923	0.602	0.707	0.638	0.707	0.414706
SQOR	0.762	0.72	0.901	0.621	0.381	0.387	0.838	1.206	0.811	1.377	0.678	0.051131
SQSTM1	0.254	0.185	0.475	1.283	1.123	1.398	1.029	0.735	1.703	0.873	2.144	0.146117
SSR4	0.277	0.293	0.275	0.722	0.561	0.539	0.841	1.144	0.705	0.758	0.924	0.008664
STAM	0.637	0.648	0.792	1.378	1.235	1.301	0.563	0.86	0.513	0.923	0.869	0.149505
STARD3NL	0.811	0.81	0.823	0.722	0.842	0.82	0.719	0.611	0.67	0.769	0.733	0.015344
STK11IP	0.512	0.439	0.615	1.296	0.816	1.374	0.893	0.681	0.776	0.542	0.899	0.427885
STOM	1.3	1.35	1.474	2.147	1.761	2.233	0.851	0.892	0.9	1.179	0.819	0.007422
STX12	1.04	0.967	1.214	0.875	0.887	0.867	0.705	0.681	0.402	0.441	0.286	0.003192
STX16	0.618	0.781	0.795	0.943	1.137	0.989	0.766	0.743	0.605	0.741	0.513	0.062099
STX6	0.881	0.745	1.573	1.25	1.123	1.419	0.702	0.855	0.532	0.51	0.474	0.012705
STX7	1.305	1.28	1.697	1.008	1.225	1.206	0.806	0.853	0.838	0.941	0.696	0.006132
STX8	0.753	0.71	0.8	0.751	0.916	0.831	0.684	0.706	0.728	0.855	0.69	0.160508
SURF4	0.26	0.197	0.238	0.892	0.692	0.569	0.704	1.009	0.697	0.763	0.817	0.050987
SYPL1	1.356	1.254	1.764	1.322	1.247	0.868	1.471	1.024	1.347	0.456	1.398	0.313069
TCIRG1	0.475	0.495	0.655	0.593	0.62	0.718	0.67	0.69	0.934	0.916	0.825	0.016333
TFRC	0.821	0.749	1.12	1.07	1	1.061	0.474	0.512	0.548	0.691	0.723	0.004075
TGFBI	0.357	0.385	0.372	0.392	0.463	0.473	0.927	0.847	0.871	1.005	0.775	5e-05
TGOLN2	0.699	0.726	0.77	1	1.114	1.118	0.528	0.515	0.515	0.739	0.456	0.012106
THBS1	0.319	0.27	0.39	1.135	1.334	1.07	1.542	0.996	0.446	0.464	0.387	0.572321
THY1	1.426	0.905	2.014	1.926	1.752	1.263	1.399	1.92	0.778	1.035	0.862	0.179967
TIMM50	0.483	0.423	0.394	0.944	0.491	0.606	2.357	2.805	2.031	1.322	2.439	0.000565
TIMP1	1.576	1.554	1.645	1.128	1.245	1.022	3.111	2.79	2.605	3.269	3.731	0.000278
TIMP3	1.145	1.015	1.067	1.296	1.243	0.817	1.901	1.516	1.95	1.082	1.344	0.029753
TM9SF1	0.454	0.544	0.466	0.646	0.575	0.673	0.964	0.931	0.953	1.198	1.012	0.000362
TM9SF2	0.315	0.322	0.233	0.675	0.614	0.426	1.093	1.007	1.155	1.21	1.044	0.000312
TM9SF4	0.316	0.346	0.232	0.602	0.499	0.489	1.159	0.98	1.045	1.238	1.037	0.000154
TMBIM1	0.678	0.766	1.187	1.538	1.33	1.551	0.722	0.858	0.433	0.695	0.562	0.026666
TMED1	0.408	0.397	0.472	0.727	0.701	0.75	0.733	0.879	0.973	1.163	0.961	0.010754
TMED10	0.245	0.276	0.247	0.835	0.715	0.772	0.897	0.84	0.978	1.161	1.102	0.014269
TMED7	0.339	0.362	0.371	0.681	0.737	0.649	1.142	0.854	1.242	1.2	1.315	0.001553
TMED9	0.248	0.248	0.237	0.857	0.742	0.731	0.868	0.844	1.007	1.172	1.011	0.016333
TMEM104	0.587	0.721	0.638	0.84	0.934	1.184	0.623	0.629	0.558	0.839	0.613	0.139083
TMEM106B	0.997	1.084	1.241	0.823	1.015	0.904	0.941	0.65	1.185	1.084	1.137	0.552701
TMEM165	0.317	0.421	0.396	0.572	0.564	0.753	1.019	0.953	0.933	1.313	0.84	0.003058
TMEM175	0.771	0.828	0.807	0.82	0.956	1.082	0.593	0.508	0.518	0.652	0.57	0.002321
TMEM179B	1.021	1.01	1.025	1.067	1.15	1.292	0.628	1.007	0.586	1.265	0.361	0.066773
TMEM181	0.659	0.827	0.729	0.975	1.011	1.138	0.782	0.902	0.768	1.125	0.83	0.559982
TMEM184C	0.829	0.914	1.193	0.681	0.902	0.853	0.665	0.754	0.851	1.077	0.677	0.283365
TMEM192	0.422	0.441	0.408	0.879	1.025	1.097	0.416	0.323	0.236	0.252	0.219	0.027382
TMEM30A	0.541	0.624	0.538	2.261	1.117	1.551	0.614	1.173	0.534	0.988	0.508	0.247506
TMEM59	0.409	0.484	0.588	1.112	1.38	1.459	0.567	0.769	0.626	0.794	0.379	0.188278
TMEM87A	0.35	0.237	0.441	0.664	0.587	0.77	0.742	0.624	0.712	0.744	0.697	0.066773
TMEM87B	0.567	0.547	0.529	0.608	0.859	0.332	0.604	0.522	0.455	0.547	0.498	0.364523
TMX1	0.456	0.452	0.633	0.66	0.567	0.643	1.381	1.691	0.875	0.82	1.104	0.008239
TOLLIP	0.756	0.671	0.753	1.314	1.151	1.386	0.475	0.582	0.574	0.533	0.537	0.017141
TOR1AIP2	0.631	0.495	0.975	0.807	1.005	0.744	1.008	1.604	0.636	0.954	0.58	0.26259
TPBG	0.959	0.805	1.421	1.986	1.652	2.133	0.8	0.926	1.045	1.504	1.384	0.172923
TPI1	1.359	0.57	2.903	3.087	2.04	2.342	1.299	1.209	1.194	1.237	1.42	0.099123
TPP1	0.27	0.316	0.266	0.503	0.548	0.636	0.929	0.927	1.005	1.191	0.942	0.000542
TPRG1L	0.569	0.586	0.753	1.375	1.316	1.279	0.463	0.535	0.281	0.247	0.319	0.014782
TPT1	1.531	0.739	3.895	4.452	2.426	4.022	0.256	0.374	0.357	0.413	0.36	0.011594
TRPV2	0.193	0.161	0.232	0.533	0.408	0.509	0.429	0.443	0.384	0.202	0.648	0.296288
TSPAN3	1.535	1.617	1.603	1.145	1.321	1.368	0.633	0.675	0.505	0.633	0.598	0.000117
TSPAN31	0.859	1.057	0.977	0.797	0.875	1.106	0.985	0.814	0.591	0.64	0.844	0.076007
TSPAN4	0.688	0.467	1.496	3.549	2.468	4.04	0.858	0.954	0.661	1.119	0.436	0.083441
TSPAN6	1.906	1.63	1.825	0.887	1.059	0.797	1.312	1.162	1.103	1.126	1.115	0.296804
TTYH3	0.605	0.656	0.567	1.076	1.019	1.224	0.716	0.649	0.855	0.776	0.77	0.304092
TXN	1.287	0.653	1.337	1.699	1.206	1.3	0.658	0.565	1.175	0.492	0.702	0.027382
TXNRD1	0.712	0.615	0.805	1.405	1.242	1.44	0.845	0.832	1.018	1.041	1.23	0.496452
UQCR10	0.271	0.272	0.3	0.458	0.239	0.385	0.794	1.006	0.784	0.741	0.788	0.000166
UQCRB	0.529	0.544	0.712	0.707	0.499	0.504	1.831	3.065	1.278	1.623	1.753	0.003789
UQCRC2	0.501	0.546	0.661	0.821	0.459	0.556	2.194	2.882	1.629	1.511	1.963	0.00079
UQCRFS1	0.547	0.637	0.783	0.815	0.482	0.583	1.919	2.473	0.97	0.709	1.078	0.035864
VAMP2	0.93	0.923	0.818	1.568	1.278	1.308	1.277	1.586	1.426	1.382	0.566	0.392754
VAMP3	1.169	0.939	1.382	1.096	1.058	1.238	0.952	1.119	0.689	0.929	0.585	0.03423
VAMP7	0.845	0.88	1.042	0.881	0.955	0.931	0.507	0.498	0.436	0.624	0.451	0.000109
VCP	0.442	0.317	0.825	1.162	0.742	0.808	0.748	1.326	0.77	0.574	0.982	0.275906
VDAC2	0.349	0.424	0.361	0.791	0.501	0.423	1.201	1.319	0.917	0.724	1.323	0.003789
VKORC1	0.557	0.462	0.652	1.046	0.618	0.969	0.868	1.268	1.089	1.278	1.385	0.014214
VPS26A	0.846	0.795	1.462	1.314	1.101	1.407	0.398	0.502	0.62	0.6	0.791	0.007764
VPS29	0.769	0.713	1.161	1.429	1.199	1.404	0.703	0.751	0.705	0.871	0.84	0.048145
VPS35	0.875	0.769	1.43	1.538	1.235	1.329	0.599	0.729	0.67	0.728	0.753	0.012611
VPS45	0.63	0.581	0.751	1.041	0.939	1.085	0.739	0.708	0.642	0.797	0.572	0.156691
VTI1A	0.647	0.666	0.566	1.025	0.851	0.875	0.827	0.875	0.669	1.066	0.702	0.383219
VTI1B	0.658	0.653	0.79	0.833	0.894	1.011	0.542	0.588	0.692	0.851	0.671	0.105537
VTN	0.666	0.858	1.681	1.378	0.767	0.988	0.564	0.554	0.539	0.559	1.239	0.113869
WDFY1	0.892	0.772	1.158	1.139	1.085	1.016	0.938	1.078	0.547	0.651	0.527	0.062099
WDR1	1.048	0.399	2.046	2.999	1.983	2.451	0.445	0.584	0.294	0.436	0.392	0.017141
YIF1A	0.281	0.247	0.296	0.816	0.635	0.643	0.623	0.71	0.66	0.625	0.646	0.139182
