# Supplementary material for: Benzoxazole-derivatives enhance progranulin expression and reverse the aberrant lysosomal proteome caused by GRN haploinsufficiency
Source: Nat Commun. 2024 Jul 20;15:6125. doi: 10.1038/s41467-024-50076-8 (PMC11271458; doi:10.1038/s41467-024-50076-8)
Supplement: Supplementary file 8 — Source Data [file 41467_2024_50076_MOESM8_ESM.xlsx]

## Sheet: Figure 1 c,e,g
Figure 1C														Figure 1E																		Figure 1G
Western blot quantification														Western blot quantification																		Western blot quantification
Biological replicates														Biological replicates																		Biological replicates
Brown-Forsythe ANOVA test														Ordinary one-way ANOVA																		Ordinary one-way ANOVA
Dunnett's T3 multiple comparisons test														Dunnett's multiple comparisons test																		Dunnett's multiple comparisons test
		PGRN													PGRN																		PGRN
Compound	Dose	Exp.1	Exp.2	Exp.3	Exp.4	Exp.5	Exp.6	Avrg	SD	SEM	P-value			Group	Replicate 1	Replicate 2	Replicate 3	Replicate 4	Replicate 5	Replicate 6	Replicate 7	Replicate 8	Replicate 9	Avrg	SD	SEM	P-value vs. ACSF	P-value vs. WT				Group	Replicate 1	Replicate 2	Replicate 3	Replicate 4	Avrg	SD	SEM	P-value vs. HET	P-value vs. WT
C15	300 nM	1.19392	1.30755	1.25616	1.32607	0.939491	1.03598	1.17653	0.156277	0.0637997	0.4971			C15	0.432667	0.616963	0.641764	0.761928						0.61333	0.136066	0.0680331	0.7226	<0.0001				WT Veh	1.15558				1.15558	n/a	n/a	0.0002	n/a
C15	1μM	1.15699	1.42667	1.49041	1.55226	0.720419	1.0062	1.22549	0.324134	0.132327	0.8956			C19	0.552005	0.81416	0.762728	1.03145						0.790085	0.196864	0.0984322	0.0016	0.017				Het Veh	0.548068	0.412997	0.515567	0.523368	0.5	0.0596335	0.0298167	n/a	0.0003
C15	3μM	1.62084	1.51615	1.89678	1.82016	1.05637	1.20934	1.51994	0.332778	0.135856	0.148			C40	0.614565	0.993637	0.895983	0.979822						0.871002	0.176319	0.0881594	<0.0001	0.2132				C40	0.866606	0.684496	0.768404	0.731201	0.762677	0.0773241	0.038662	0.0032	0.0035
C15	10μM	2.09206	2.1003	2.60526	1.72536	2.33207	2.04808	2.15052	0.295618	0.120686	0.0018			C41	0.893562	1.32144	1.49073	1.10049						1.20156	0.260172	0.130086	<0.0001	0.3713
C19	100nM	1.17758	1.18644	1.36288	1.26182	1.14725	0.94139	1.17956	0.140139	0.0572113	0.3633			C66	0.528442	0.545618	0.578531							0.550864	0.025453	0.0146953	0.9997	<0.0001
C19	300 nM	1.79422	1.37367	1.44969	1.30042	1.30707	1.43995	1.44417	0.182763	0.0746128	0.0186			C105	0.414642	0.41066	0.404519	0.373292						0.400778	0.0187916	0.00939578	0.76	<0.0001
C19	1μM	2.12314	1.60322	1.29421	1.59452	1.41748	1.49047	1.58717	0.286893	0.117124	0.0493			C116	0.307331	0.275573	0.30155	0.227828						0.27807	0.0362306	0.0181153	0.0206	<0.0001
C19	3μM	2.21353	1.87576	1.7205	1.88231	1.90501	2.75299	2.05835	0.376454	0.153687	0.017			C127	0.548067	0.780823	0.935941	1.16864						0.858369	0.261144	0.130572	<0.0001	0.1523
C40	1μM	1.2609	1.27643	1.50241	0.937057	1.47025	1.23544	1.28042	0.202796	0.0827911	0.2616			SAHA	0.639554	0.585801	0.62519							0.616848	0.0278307	0.016068	0.8157	<0.0001
C40	3μM	1.6474	1.36816	1.76432	1.11543	1.16093	1.09337	1.35827	0.288673	0.11785	0.3311			WT	1.24127	1.09623	0.991297	1.23396	0.829709	0.959816	1.00226	1.12477	0.953242	1.05991	0.141298	0.0470992	<0.0001	n/a
C40	10μM	1.46542	1.66777	1.83944	1.21075	1.10379	1.48712	1.46238	0.274547	0.112083	0.1153
C40	30μM	1.60416	2.02248	1.95956	1.72034	1.65243	2.0198	1.8298	0.192049	0.0784037	0.0012
C41	1μM	1.51551	1.45432	1.1398	1.46752	1.40919	1.0302	1.33609	0.200445	0.0818311	0.132
C41	3μM	1.39083	1.49278	1.39315	1.50444	1.58029	0.930578	1.38201	0.232624	0.0949683	0.1344
C41	10μM	1.6085	1.51362	1.62584	1.60123	1.80241	1.34362	1.58254	0.150383	0.0613935	0.0014
C41	30μM	1.50566	2.03551	1.6684	1.85535	2.60626	1.61479	1.88099	0.401867	0.164061	0.0483
C66	1μM	0.966145	0.978075	1.04097	1.11866			1.02596	0.0699741	0.034987	>0.9999
C66	3μM	1.17842	1.06127	0.899547	0.968424			1.02692	0.120801	0.0604006	>0.9999
C66	10μM	1.5072	1.14234	1.16803	0.923591			1.18529	0.241008	0.120504	0.9168
C66	30μM	2.57979	2.12346	2.06023	2.17961			2.23577	0.234469	0.117235	0.0185
C105	1μM	1.20114	1.01953	0.988118				1.06959	0.114997	0.0663934	0.9966
C105	3μM	1.31798	1.07633	1.00951				1.13461	0.16228	0.0936922	0.9309
C105	10μM	1.37853	1.18673	1.30624				1.2905	0.0968634	0.0559241	0.1642
C105	30μM	1.91213	1.9087	1.68702				1.83595	0.12899	0.0744725	0.0176
C107	1μM	1.0887	0.965569	1.11831				1.05753	0.0810039	0.0467676	0.996
C107	3μM	1.07209	1.14839	1.09118				1.10389	0.0397043	0.0229233	0.3981
C107	10μM	1.297	1.55004	1.21938				1.35547	0.172912	0.099831	0.3892
C107	30μM	1.64951	2.17478	1.45395				1.75941	0.372773	0.21522	0.3742
C116	1μM	1.24472	1.01502	0.978357				1.07937	0.144371	0.0833529	0.9982
C116	3μM	1.53057	1.10799	0.989356				1.20931	0.284479	0.164244	0.9548
C116	10μM	1.82937	1.1279	1.19882				1.38536	0.386156	0.222947	<0.0001
C116	30μM	1.86297	1.54237	2.19382				1.86639	0.325736	0.188064	<0.0001
C127	1μM	0.968505	0.978502	0.985259				0.977422	0.008429	0.00486648	<0.0001
C127	3μM	0.907528	0.930555	1.01836				0.952148	0.0584862	0.033767	0.0026
C127	10μM	0.860971	1.18451	1.16469				1.07006	0.181345	0.1047	0.0583
C127	30μM	1.47208	2.07653	2.0212				1.85661	0.334154	0.192924	0.0166

## Sheet: Figure 2
Luciferase Data
Figure 2 C
48 h treatment	A01				A02				A03				A04				A05				A06					A07				A08				A09
10nM	1.35074	1.36394	1.29729	1.3008	1.24139	1.25353	1.19227	1.1955	1.26575	1.15908	1.17004	1.13756	0.965053	1.11657	1.03773	1.05812	1.04657	0.983438	1.03464	1.00454	1.00245	0.99719	1.05448	0.958209	1.03621	1.14065	1.12129	1.02634	0.98355	1.08304	0.99531	1.04664	1.02692	1.02793	1.07428	1.13297
30nM	1.4698	1.43884	1.38973	1.30472	1.35081	1.32237	1.27723	1.1991	1.13986	1.15197	1.16273	1.1316	1.0385	1.13964	1.11599	1.12484	1.12089	1.07886	1.0629	0.977382	1.00136	1.06518	1.05847	1.1339	1.02988	1.07586	1.19296	1.08778	0.94267	0.97739	1.05579	1.10227	1.10342	1.15604	1.13196	1.03461
100nM	1.36435	1.30967	1.3107	1.31442	1.25391	1.20365	1.2046	1.20801	1.38567	1.38241	1.24883	1.17331	1.11772	1.01139	1.0435	1.12945	1.19466	1.19851	1.03189	1.01867	1.01949	1.18557	1.23506	1.14115	0.912594	1.00754	1.13506	1.22238	0.95443	0.962643	1.07595	1.07651	1.10059	1.11374	1.04493	1.08723
300nM	1.60722	1.68852	1.59237	1.70028	1.47711	1.55183	1.46346	1.56264	1.64397	1.47965	1.6949	1.57344	1.15829	1.13387	1.0883	1.16214	1.33119	1.26366	1.27577	1.20145	1.51627	1.3424	1.38555	1.39842	1.46719	1.26799	1.389	1.34246	1.04982	0.986163	1.10283	1.1103	1.30298	1.22748	1.20704	1.28375
1µM	2.10472	1.9968	1.81212	1.86887	1.93434	1.83515	1.66543	1.71758	2.22688	2.10272	2.01759	1.96954	1.19137	1.22617	1.24117	1.38365	1.61949	1.51856	1.40019	1.46093	1.62034	1.77772	1.67655	1.69087	1.71181	1.48674	1.55115	1.51057	1.16872	1.19915	1.23648	1.24134	1.27909	1.33394	1.35904	1.40842
3µM	2.35935	2.34243	2.29373	2.13423	2.16835	2.1528	2.10805	1.96146	2.4846	2.4919	2.36814	2.11906	1.43152	1.47036	1.51459	1.614	1.94485	1.7896	1.72354	1.62866	1.92893	1.96664	1.94651	2.05766	1.75519	1.38192	1.34152	1.40259	1.2936	1.31656	1.4351	1.55606	1.37219	1.39749	1.66485	1.56709
10µM	2.55001	2.42992	2.30322	2.09956	2.34358	2.23321	2.11677	1.9296	2.41657	2.37486	2.29241	2.20747	1.72052	1.77917	1.73494	1.81166	2.36179	2.10047	2.05129	2.01808	1.78424	1.94833	1.97172	2.03064	1.46905	1.41711	1.3486	1.34171	1.5079	1.56819	1.61337	1.69307	1.4999	1.73184	1.66201	1.56325
30µM	1.95099	1.82079	1.8732	1.75847	1.79305	1.67339	1.72156	1.61612	1.69183	1.44333	1.41488	1.40701	1.56112	1.54439	1.52959	1.61323	1.8052	1.6094	1.67748	1.5103	1.76358	1.84136	1.83338	1.92276	1.1831	0.944801	0.971796	0.97254	1.29808	1.25832	1.43864	1.44144	1.81178	1.61991	1.53309	1.28557
		Average	Std.dv.			Average	Std.dv.			Average	Std.dv.			Average	Std.dv.			Average	Std.dv.			Average	Std.dv.			Average	Std.dv.			Average	Std.dv.			Average	Std.dv.
10nM		1.32819	0.0295439			1.22067	0.0271522			1.18311	0.0491224			1.04437	0.0541686			1.0173	0.0248319			1.00308	0.0342446			1.08112	0.050435			1.02714	0.0400588			1.06552	0.0433856
30nM		1.40077	0.0623732			1.28738	0.0573239			1.14654	0.0118272			1.10474	0.0391663			1.06001	0.0521951			1.06473	0.047008			1.09662	0.0596766			1.01953	0.0629366			1.10651	0.0454981
100nM		1.32479	0.0229119			1.21754	0.0210571			1.29755	0.0905206			1.07552	0.0495662			1.11093	0.0857921			1.14532	0.0798819			1.06939	0.118457			1.01738	0.0589188			1.08662	0.0258317
300nM		1.6471	0.0477767			1.51376	0.043909			1.59799	0.0807975			1.13565	0.0294076			1.26802	0.0461016			1.41066	0.0644085			1.36666	0.0723304			1.06228	0.049747			1.25531	0.0393213
1µM		1.94563	0.113628			1.78812	0.104429			2.07918	0.0977038			1.26059	0.073309			1.49979	0.080792			1.69137	0.056393			1.56507	0.0877983			1.21142	0.0295667			1.34512	0.0465966
3µM		2.28243	0.0888937			2.09767	0.0816975			2.36593	0.15075			1.50762	0.068087			1.77167	0.115197			1.97493	0.0495882			1.47031	0.165937			1.40033	0.104723			1.5004	0.120952
10µM		2.34568	0.166752			2.15579	0.153253			2.32283	0.0801994			1.76157	0.0361001			2.13291	0.135359			1.93373	0.0913697			1.39412	0.0523493			1.59563	0.0675634			1.61425	0.0891419
30µM		1.85086	0.0706494			1.70103	0.0649301			1.48926	0.117729			1.56208	0.0315664			1.65059	0.107246			1.84027	0.0564266			1.01806	0.0959377			1.35912	0.0821382			1.56259	0.189071
	A10					A11				A12
10nM	1.04789	1.05395	1.16089	1.09033	1.09628	1.03003	1.00137	0.997464	1.07246	0.729303	1.07469	1.04604
30nM	1.13939	1.20278	1.16861	1.20774	1.15453	1.0639	1.10614	1.06074	0.978483	0.976436	1.06204	1.12159
100nM	1.39369	1.49236	1.49494	1.66324	1.49415	1.29112	1.29503	1.30359	1.01198	1.01533	1.04492	1.10559
300nM	1.80859	1.70734	1.70734	1.90395	1.68657	1.66759	1.78278	1.80883	1.26916	1.19845	1.34509	1.35216
1µM	2.01438	2.16339	2.03514	2.1678	2.18065	2.02582	2.19275	1.97986	1.58962	1.84773	1.76492	1.91677
3µM	2.31057	2.03808	2.33942	2.3317	2.17116	2.22066	2.29231	2.00963	1.91621	1.94915	1.95008	2.14753
10µM	2.0921	2.2018	2.36919	2.38223	2.34199	2.28375	2.25732	2.22438	1.90895	2.00442	1.92849	1.9097
30µM	1.98424	2.03385	2.14888	1.93904	2.17805	1.86076	2.10454	1.8602	1.60916	1.49434	1.38547	1.52337
		Average	Std.dv.			Average	Std.dv.			Average	Std.dv.
10nM		1.08827	0.0449622			1.03129	0.0395745			0.980623	0.145537
30nM		1.17963	0.0276907			1.09633	0.0380851			1.03464	0.0609349
100nM		1.51106	0.0968823			1.34597	0.085669			1.04445	0.0375501
300nM		1.7818	0.0817395			1.73644	0.0604481			1.29121	0.0626678
1µM		2.09518	0.0708184			2.09477	0.0934538			1.77976	0.122236
3µM		2.25494	0.12565			2.17344	0.103921			1.99074	0.0915415
10µM		2.26133	0.120864			2.27686	0.0430857			1.93789	0.0392002
30µM		2.0265	0.078206			2.00088	0.142793			1.50308	0.0799563
Figure 2 E
24h treatment	A03			A16			A20			A21			A17			A22			A24		A28		A29
10nM	1.06	0.97	0.96	0.94	0.99	1.12	1	0.93	1.05	1.08	1.12	0.96	1.03	1.23	0.93	0.96	1.01	1	1.15	1.06	0.98	1.19	1.11	0.98
30nM	1.09	1.01	0.97	0.95	1.07	0.97	1.03	0.98	1.35	1.19	1.1	0.96	1.11	1.25	1.2	1.03	1.07	1.02	1.16	1.01	0.96	1.13	1.1	1.06
100nM	1	1.11	1.09	1.04	1.11	1.09	1.08	1.05	1.11	1.08	1.05	1	1.04	1.11	1.11	1.05	1.02	1	1.02	1.02	1.01	1.02	1.01	0.99
300nM	1.5	1.25	1.26	1.04	1.19	1.14	1.22	1.19	1.26	1.35	1.31	1.15	1.42	1.64	1.18	1.17	1.37	1.36	1.21	1.01	1.04	1.12	1.18	1.08
1µM	1.75	1.52	1.6	1.27	1.47	1.36	1.52	1.56	1.58	1.79	1.62	1.26	1.67	1.94	1.48	1.51	1.58	1.59	1.15	1	0.99	1.19	1.19	1.1
3µM	2.01	1.63	1.8	1.41	1.57	1.64	1.78	1.59	2.36	2	1.87	1.38	1.71	2.02	1.8	1.6	1.84	1.93	1.11	0.96	1.1	1.34	1.18	1.1
10µM	1.86	1.42	1.54	1.68	1.75	1.84	1.63	1.74	1.85	2.01	2.01	1.47	1.69	1.99	1.46	1.47	1.72	1.92	0.74	0.66	1.27	1.49	1.25	1.27
30µM	1.41	1	1.01	1.48	1.72	1.67	1.41	1.33	1.53	1.06	0.89	0.72	1.45	1.75	1.28	1.5	1.43	1.56	0.66	0.58	1.45	1.71	1.4	1.42
		Average	Std.dv.		Average	Std.dv.		Average	Std.dv.		Average	Std.dv.		Average	Std.dv.		Average	Std.dv.	Average	Std.dv.	Average	Std.dv.	Average	Std.dv.
10nM		0.996667	0.0449691		1.01667	0.0758654		0.993333	0.0492161		1.05333	0.0679869		1.06333	0.124722		0.99	0.0216025	1.105	0.045	1.085	0.105	1.045	0.065
30nM		1.02333	0.0498888		0.996667	0.0524934		1.12	0.163911		1.08333	0.0946338		1.18667	0.0579272		1.04	0.0216025	1.085	0.075	1.045	0.085	1.08	0.02
100nM		1.06667	0.0478423		1.08	0.0294392		1.08	0.0244949		1.04333	0.0329983		1.08667	0.0329983		1.02333	0.020548	1.02	0	1.015	0.005	1	0.01
300nM		1.33667	0.115566		1.12333	0.062361		1.22333	0.0286744		1.27	0.0864099		1.41333	0.187853		1.3	0.0920145	1.11	0.1	1.08	0.04	1.13	0.05
1µM		1.62333	0.0953357		1.36667	0.0817856		1.55333	0.0249444		1.55667	0.220958		1.69667	0.188739		1.56	0.0355903	1.075	0.075	1.09	0.1	1.145	0.045
3µM		1.81333	0.155421		1.54	0.0962635		1.91	0.327516		1.75	0.266958		1.84333	0.130213		1.79	0.139284	1.035	0.075	1.22	0.12	1.14	0.04
10µM		1.60667	0.185712		1.75667	0.0654896		1.74	0.0898146		1.83	0.254558		1.71333	0.217		1.70333	0.184089	0.7	0.04	1.38	0.11	1.26	0.01
30µM		1.14	0.190962		1.62333	0.103387		1.42333	0.0821922		0.89	0.138804		1.49333	0.194308		1.49667	0.0531246	0.62	0.04	1.58	0.13	1.41	0.01
	A30			A33		A34			A39			A40			A41
10nM	1.01	1.04	1.21	1.09	1.02	1.04	0.94	1.14	1.17	1.1	1.06	0.99	1.12	1.29	1.05	1.18	0.95
30nM	1.04	1.05	1.36	1.16	0.94	1.12	1.07	1.08	1.2	1.19	1.25	0.98	1.08	1.33	1.05	1.22	1
100nM	1.05	1.35	0.99	1.35	1.03	1.23	1.09	1.03	1.23	1.09	1.21	1.09	1.31	1.21	1.09	1.31	1.04
300nM	1.51	1.54	1.82	1.31	1.09	1.41	1.3	1.52	1.57	1.59	1.38	1.26	1.37	1.71	1.34	1.41	1.12
1µM	1.78	1.75	2.31	1.49	1.3	1.68	1.67	1.95	1.73	1.84	1.79	1.52	1.61	2.12	1.51	1.62	1.28
3µM	1.91	1.8	2.35	1.8	1.72	1.8	1.88	2.2	1.84	1.84	1.86	1.59	1.76	2.26	1.69	1.71	1.35
10µM	1.82	1.69	2.13	1.88	1.76	1.77	1.79	1.98	1.68	1.41	1.39	1.06	0.69	1.47	1.58	1.59	1.33
30µM	1.5	1.19	1.43	1.72	1.52	1.43	1.27	1.38	1.31	1.21	1.08	0.68	0.25	0.63	1.13	1.02	0.9
		Average	Std.dv.	Average	Std.dv.		Average	Std.dv.		Average	Std.dv.		Average	Std.dv.		Average	Std.dv.
10nM		1.08667	0.0880656	1.055	0.035		1.04	0.0816497		1.11	0.0454606		1.13333	0.122837		1.06	0.094163
30nM		1.15	0.148549	1.05	0.11		1.09	0.0216025		1.21333	0.0262467		1.13	0.147196		1.09	0.094163
100nM		1.13	0.15748	1.19	0.16		1.11667	0.0837987		1.17667	0.0618241		1.20333	0.0899383		1.14667	0.117284
300nM		1.62333	0.139603	1.2	0.11		1.41	0.0898146		1.51333	0.0946338		1.44667	0.191543		1.29	0.123558
1µM		1.94667	0.257207	1.395	0.095		1.76667	0.129701		1.78667	0.0449691		1.75	0.264197		1.47	0.141657
3µM		2.02	0.237627	1.76	0.04		1.96	0.17282		1.84667	0.00942809		1.87	0.284371		1.58333	0.165193
10µM		1.88	0.184572	1.82	0.06		1.84667	0.0946338		1.49333	0.132246		1.07333	0.318573		1.5	0.120277
30µM		1.37333	0.132749	1.62	0.1		1.36	0.0668331		1.2	0.094163		0.52	0.192007		1.01667	0.0939267
SwissADME Parameter
http://www.swissadme.ch/
Figure 2 F, G
Name	MW [g/mol]	Lipophilicity Average (LogP)	LogS (ESOL)	LogS Class	BBB permeant	P-gp substrate	fraction Csp3 (insaturation)	Polarity (TPSA, Å2)	Flexibility (No. Rotatable bonds)	No. H-bond acceptor	No. H-bond donor	Melting Temperature [K]	Melting Temperature [°C]	Gibbs energy [kJ/mol]	pKa
	150 < MW <500	-0,7 < logP < +5	-6 < logS < 0				0,25 < Csp3 < 1	20 < TPSA < 130	0 < No. Rot. Bonds <9			predicted in ChemDraw	K=x-273,15 °C	predicted in ChemDraw
C40	304.3	3.18	-4.41	moderately soluble	yes	no	0	68.27	4	4	1	725.53	452.38	335.31
C127	334.39	4.23	-5.19	moderately soluble	no	no	0.05	83.37	4	3	1	806.2	533.05	460.08
A01	314.34	3.87	-5.01	moderately soluble	yes	no	0	55.13	4	3	1	718.74	445.59	456.13
A02	266.29	3.1	-3.87	soluble	yes	no	0.12	55.13	4	3	1	647.24	374.09	310.04
A03	294.35	3.77	-4.43	moderately soluble	yes	no	0.22	55.13	6	3	1	669.78	396.63	326.88
A04	315.33	3.12	-4.35	moderately soluble	yes	no	0	68.02	4	4	1	779.01	505.86	524.76
A05	315.33	3.07	-4.19	moderately soluble	yes	no	0	68.02	4	4	1	779.01	505.86	524.76
A06	315.33	3.25	-4.4	moderately soluble	yes	no	0	68.02	4	4	1	779.01	505.86	524.76
A07	295.34	2.54	-3.69	soluble	yes	no	0.18	58.37	5	4	1	690.98	417.83	429.24
A08	316.31	2.6	-3.94	Soluble	no	no	0	80.91	4	5	1	839.28	566.13	539.39
A09	316.31	2.55	-3.99	Soluble	no	no	0	80.91	4	5	1	839.28	566.13	539.39
A10	316.31	2.7	-4.15	moderately soluble	no	no	0	80.91	4	5	1	839.28	566.13	539.39
A11	282.29	2.58	-3.51	Soluble	yes	no	0.12	64.36	5	4	1	669.47	396.32	205.04
A12	320.39	4.13	-5.13	moderately soluble	yes	no	0.3	55.13	4	3	1	699.7	426.55	368.17
A16	312.34	4.09	-4.43	moderately soluble	yes	no	0.22	55.13	6	4	1	682.89	409.74	122.44
A17	328.79	4.27	-4.86	moderately soluble	yes	no	0.22	55.13	6	3	1	712.22	439.07	305.32
A20	312.34	4.04	-4.43	moderately soluble	yes	no	0.22	55.13	6	4	1	682.89	409.74	122.44
A21	312.34	4.04	-4.43	moderately soluble	yes	no	0.22	55.13	6	4	1	682.89	409.74	122.44
A22	328.79	4.26	-4.86	moderately soluble	yes	no	0.22	55.13	6	3	1	712.22	439.07	305.32
A24	328.79	4.25	-4.86	moderately soluble	yes	no	0.22	55.13	6	3	1	712.22	439.07	305.32
A28	295.34	2.99	-3.61	soluble	yes	no	0.24	68.02	6	4	1	730.05	456.9	395.51
A29	295.34	2.98	-3.61	soluble	yes	no	0.24	68.02	6	4	1	730.05	456.9	395.51
A30	295.34	2.97	-3.63	soluble	yes	no	0.24	68.02	6	4	1	730.05	456.9	395.51
A33	300.38	3.7	-4.12	moderately soluble	no	no	0.25	83.37	6	3	1	733.45	460.3	332.04
A34	300.38	3.71	-4.1	moderately soluble	no	no	0.25	83.37	6	3	1	733.45	460.3	332.04
A39	308.37	4.06	-4.57	moderately soluble	yes	no	0.26	55.13	6	3	1	693.57	420.42	325.67
A40	308.37	4.06	-4.57	moderately soluble	yes	no	0.26	55.13	6	3	1	693.57	420.42	325.67
A41	308.37	4.05	-4.57	moderately soluble	yes	no	0.26	55.13	6	3	1	693.57	420.42	325.67
ClustVis Analysis
https://biit.cs.ut.ee/clustvis/
Figure 2 H
Name	C40	C127	A01	A02	A03	A04	A05	A06	A07	A08	A09	A10	A11	A12	A16	A17	A20	A21	A22	A24	A28	A29	A30	A33	A34	A39	A40	A41
Assay Time [h]	24	24	48	48	48	48	48	48	48	48	48	48	48	48	24	24	24	24	24	24	24	24	24	24	24	24	24	24
LogS Class	moderately soluble	moderately soluble	moderately soluble	soluble	moderately soluble	moderately soluble	moderately soluble	moderately soluble	soluble	soluble	soluble	moderately soluble	soluble	moderately soluble	moderately soluble	moderately soluble	moderately soluble	moderately soluble	moderately soluble	moderately soluble	soluble	soluble	soluble	moderately soluble	moderately soluble	moderately soluble	moderately soluble	moderately soluble
BBB permeant	yes	no	yes	yes	yes	yes	yes	yes	yes	no	no	no	yes	yes	yes	yes	yes	yes	yes	yes	yes	yes	yes	no	no	yes	yes	yes
P-gp substrate	no	no	no	no	no	no	no	no	no	no	no	no	no	no	no	no	no	no	no	no	no	no	no	no	no	no	no	no
MW [g/mol]	304.3	334.39	314.34	266.29	294.35	315.33	315.33	315.33	295.34	316.31	316.31	316.31	282.29	320.39	312.34	328.79	312.34	312.34	328.79	328.79	295.34	295.34	295.34	300.38	300.38	308.37	308.37	308.37	150 < MW <500
Lipophilicity Average (LogP)	3.18	4.23	3.87	3.1	3.77	3.12	3.07	3.25	2.54	2.6	2.55	2.7	2.58	4.13	4.09	4.27	4.04	4.04	4.26	4.25	2.99	2.98	2.97	3.7	3.71	4.06	4.06	4.05	-0,7 < logP < +5
LogS (ESOL)	-4.41	-5.19	-5.01	-3.87	-4.43	-4.35	-4.19	-4.4	-3.69	-3.94	-3.99	-4.15	-3.51	-5.13	-4.43	-4.86	-4.43	-4.43	-4.86	-4.86	-3.61	-3.61	-3.63	-4.12	-4.1	-4.57	-4.57	-4.57	#NAME?
fraction Csp3 (insaturation)	0	0.05	0	0.12	0.22	0	0	0	0.18	0	0	0	0.12	0.3	0.22	0.22	0.22	0.22	0.22	0.22	0.24	0.24	0.24	0.25	0.25	0.26	0.26	0.26	0,25 < Csp3 < 1
Polarity (TPSA, Å2)	68.27	83.37	55.13	55.13	55.13	68.02	68.02	68.02	58.37	80.91	80.91	80.91	64.36	55.13	55.13	55.13	55.13	55.13	55.13	55.13	68.02	68.02	68.02	83.37	83.37	55.13	55.13	55.13	20 < TPSA < 130
Flexibility (No. Rotatable bonds)	4	4	4	4	6	4	4	4	5	4	4	4	5	4	6	6	6	6	6	6	6	6	6	6	6	6	6	6	0 < No. Rot. Bonds <9
Activity Luciferase @3µM	1.68	1.73	2.28	2.1	2.37	1.51	1.77	1.97	1.47	1.4	1.5	2.25	2.17	1.99	1.54	1.91	1.75	1.84	1.79	1.04	1.22	1.14	2.02	1.76	1.96	1.85	1.87	1.58
	https://biit.cs.ut.ee/clustvis/					PCA: Unit variance scaling is applied to rows; SVD with imputation is used to calculate principal components. X and Y axis show principal component 1 and principal component 2 that explain 40.6% and 28.8% of the total variance, respectively. N = 28 data points.
	colouring grouping assay time + bbb permeant					Heatmap: Rows are centered; unit variance scaling is applied to rows. Both rows and columns are clustered using correlation distance and average linkage. 7 rows, 28 columns
	color scheme paired
	PC1 + PC2
	Metsalu, Tauno and Vilo, Jaak. Clustvis: a web tool for visualizing clustering of multivariate data using Principal Component Analysis and heatmap. Nucleic Acids Research, 43(W1):W566–W570, 2015. doi: 10.1093/nar/gkv468
SMILES codes
name	code
C40	O=C(Nc1cc2nc(oc2cc1)c1ccccc1)c1ccco1
C127	O=C(Nc1ccc2oc(nc2c1)c1ccccc1C)c1cccs1
A01	O=C(Nc1cc2nc(oc2cc1)c1ccccc1)c1ccccc1
A02	CCC(=O)Nc1cc2nc(oc2cc1)c1ccccc1
A03	CCCCC(=O)Nc1cc2nc(oc2cc1)c1ccccc1
A04	O=C(Nc1cc2nc(oc2cc1)c1ccccc1)c1ccncc1
A05	O=C(Nc1cc2nc(oc2cc1)c1ccccc1)c1cccnc1
A06	O=C(Nc1cc2nc(oc2cc1)c1ccccc1)c1ccccn1
A07	CN(C)CC(=O)Nc1cc2nc(oc2cc1)c1ccccc1
A08	O=C(Nc1cc2nc(oc2cc1)c1ccccc1)c1cncnc1
A09	O=C(Nc1cc2nc(oc2cc1)c1ccccc1)c1ccncn1
A10	O=C(Nc1cc2nc(oc2cc1)c1ccccc1)c1ncccn1
A11	COCC(=O)Nc1cc2nc(oc2cc1)c1ccccc1
A12	O=C(Nc1cc2nc(oc2cc1)c1ccccc1)C1CCCCC1
A16	CCCCC(=O)Nc1cc2nc(oc2cc1)c1ccc(F)cc1
A17	CCCCC(=O)Nc1cc2nc(oc2cc1)c1ccc(Cl)cc1
A20	CCCCC(=O)Nc1cc2nc(oc2cc1)c1cccc(F)c1
A21	CCCCC(=O)Nc1cc2nc(oc2cc1)c1ccccc1F
A22	CCCCC(=O)Nc1cc2nc(oc2cc1)c1cccc(Cl)c1
A24	CCCCC(=O)Nc1cc2nc(oc2cc1)c1ccccc1Cl
A28	CCCCC(=O)Nc1cc2nc(oc2cc1)c1ccncc1
A29	CCCCC(=O)Nc1cc2nc(oc2cc1)c1cccnc1
A30	CCCCC(=O)Nc1cc2nc(oc2cc1)c1ccccn1
A33	CCCCC(=O)Nc1cc2nc(oc2cc1)c1ccsc1
A34	CCCCC(=O)Nc1cc2nc(oc2cc1)c1cccs1
A39	CCCCC(=O)Nc1cc2nc(oc2cc1)c1ccc(C)cc1
A40	CCCCC(=O)Nc1cc2nc(oc2cc1)c1cccc(C)c1
A41	CCCCC(=O)Nc1cc2nc(oc2cc1)c1ccccc1C

## Sheet: Figure 3 b and e
Figure 3b														Figure 3 e
Western blot quantification														Western blot quantification and RT-qpcr
Biological replicates														Biological replicates
2way ANOVA														2way ANOVA
Dunnett's multiple comparisons test														Dunnett's multiple comparisons test
																	PGRN
		PGRN												Compound	Cell line	Dose	Replicate 1	Replicate 2	Replicate 3	Replicate 4	Replicate 5	Avrg	SD	SEM	P-value
Compound	Dose	Replicate 1	Replicate 2	Replicate 3	Replicate 4	Replicate 5	Replicate 6	Avrg	SD	SEM	P-value			A21	HDF X	50 μM	1.17446	1.38338	1.2636	1.42646	1.28708	1.307	0.0999416	0.0446952	0.0024
A03	100 μM	3.65526	3.24053	3.11341	3.14143			3.28765	0.251064	0.125532	<0.0001			A21	HDF X	100 μM	1.70111	1.67218	1.86073	1.75338	1.42056	1.68159	0.162672	0.0727493	<0.0001
A21	30 μM	2.43663	2.21447	1.84025	2.12238	1.93604	2.56462	2.18573	0.280375	0.114463	0.0059			A21	HDF Y	50 μM	0.949809	1.0107	1.1346			1.0317	0.0941662	0.0543669	0.0076
A21	100 μM	6.77006	7.18633	5.57589	7.21327	7.07718	6.95759	6.79672	0.619836	0.253047	<0.0001			A21	HDF Y	100 μM	1.67299	1.42996	0.947293			1.35008	0.369384	0.213264	<0.0001
A39	30 μM	1.00384	1.10238	1.09007	0.983594	0.956136		1.0272	0.065388	0.0292424	>0.9999			A21	HDF 2	50 μM	1.02789	0.903877	1.15774	1.38254	0.876058	1.06962	0.207582	0.0928336	0.0002
A39	100 μM	0.965749	0.962944	0.928125	0.973253	0.993911		0.964796	0.0238134	0.0106497	>0.9999			A21	HDF 2	100 μM	1.90481	2.18859	2.42903	2.11879	1.82598	2.09344	0.239495	0.107106	<0.0001
A40	30 μM	1.98182	3.29614	3.62267	3.93859	3.49425		3.2667	0.755268	0.337766	<0.0001			A41	HDF X	50 μM	2.10976	1.8831	1.32947	1.49733	1.9261	1.74915	0.323589	0.144714	<0.0001
A40	100 μM	5.81419	4.69294	5.85894	5.0986	4.9241		5.27775	0.530262	0.23714	<0.0001			A41	HDF X	100 μM	1.7115	1.7198	1.54167	1.82658	1.66157	1.69222	0.103428	0.0462546	<0.0001
A41	30 μM	3.71052	2.7006	4.00791	5.3927	4.57482	5.57786	4.3274	1.08525	0.443051	<0.0001			A41	HDF Y	50 μM	0.824971	1.04961	0.980217			0.951601	0.115023	0.0664087	0.0967
A41	100 μM	6.00265	3.92131	4.0181	5.45408	5.0844	5.39393	4.97908	0.836526	0.34151	<0.0001			A41	HDF Y	100 μM	0.848389	0.887599	0.79628			0.84409	0.045811	0.026449	0.4971
														A41	HDF 2	50 μM	1.04134	1.02266	0.811743	0.90754	0.932447	0.943146	0.0930239	0.0416015	0.0078
														A41	HDF 2	100 μM	0.960353	0.942293	0.905313	0.829228	0.75836	0.879109	0.0841843	0.0376484	0.0535
																	GRN 2/3 fragment
														Compound	Cell line	Dose	Replicate 1	Replicate 2	Replicate 3	Replicate 4	Replicate 5	Avrg	SD	SEM	P-value
														A21	HDF X	50 μM	0.901847	1.32612	1.28868	1.2872	1.14159	1.18909	0.175418	0.0784493	0.4005
														A21	HDF X	100 μM	1.16132	1.35165	1.50393	1.38099	1.07571	1.29472	0.17336	0.0775289	0.0212
														A21	HDF Y	50 μM	1.02988	1.11109	1.10483			1.08194	0.0451877	0.0260891	<0.0001
														A21	HDF Y	100 μM	0.736387	0.771525	0.982566			0.830159	0.133152	0.0768756	0.0002
														A21	HDF 2	50 μM	0.234862	0.25969	0.254466	0.181236	0.220014	0.230054	0.0315489	0.0141091	0.9745
														A21	HDF 2	100 μM	0.28415	0.257274	0.363033	0.299603	0.20115	0.281042	0.0592124	0.0264806	>0.9999
														A41	HDF X	50 μM	1.66416	1.23162	1.47933	1.2005	1.67186	1.44949	0.226872	0.10146	0.0006
														A41	HDF X	100 μM	1.31089	1.35837	1.27371	1.45956	1.20929	1.32236	0.0940787	0.0420733	0.0224
														A41	HDF Y	50 μM	0.876819	0.723263	0.728283			0.776122	0.0872429	0.0503697	0.0035
														A41	HDF Y	100 μM	1.06443	1.00788	0.979994			1.01743	0.0430234	0.0248396	<0.0001
														A41	HDF 2	50 μM	0.421668	0.384752	0.280157	0.30878	0.291611	0.337394	0.0623214	0.027871	0.9809
														A41	HDF 2	100 μM	0.437333	0.426456	0.452238	0.410348	0.369178	0.41911	0.0318336	0.0142364	0.4949
																	GRN mRNA
														Compound	Cell line	Dose	Replicate 1	Replicate 2	Replicate 3	Avrg	SD	SEM	P-value
														A21	HDF X	50 μM	1.64481	1.57439	1.55983	1.59301	0.0454465	0.0262385	<0.0001
														A21	HDF X	100 μM	2.02661	1.8779	1.97694	1.96048	0.0757099	0.0437111	<0.0001
														A21	HDF Y	50 μM	0.729618	0.800561		0.765089	0.0501647	0.0354718	0.2272
														A21	HDF Y	100 μM	1.17614	0.930569	0.881357	0.996022	0.157917	0.0911734	0.0003
														A21	HDF 2	50 μM	0.42022	0.517327	0.430681	0.456076	0.0533022	0.030774	0.7213
														A21	HDF 2	100 μM	0.654456	0.751231	0.73921	0.714966	0.0527465	0.0304532	0.0105
														A41	HDF X	50 μM	2.17	2.15	1.35	1.89	0.467761	0.270062	<0.0001
														A41	HDF X	100 μM	1.63	1.57	1.19	1.46333	0.238607	0.13776	0.0019
														A41	HDF Y	50 μM	0.83	1.07	0.91	0.936667	0.122202	0.0705534	0.0221
														A41	HDF Y	100 μM	0.66	0.85	0.81	0.773333	0.100167	0.0578312	0.3121
														A41	HDF 2	50 μM	0.88	0.8	0.78	0.82	0.052915	0.0305505	0.0027
														A41	HDF 2	100 μM	0.66	0.77	0.76	0.73	0.0608276	0.0351188	0.0295

## Sheet: Figure 4 b,c,d
4B																			4C														4D
Western blot quantification																			Western blot quantification														Western blot quantification
Biological replicates																			Biological replicates														Biological replicates
one way ordinary ANOVA																			one way ordinary ANOVA														one way ordinary ANOVA
Dunnett's multiple comparisons test																			Dunnett's multiple comparisons test														Dunnett's multiple comparisons test
		PGRN																			PGRN														PGRN
Het treatment	Dose	Replicate 1	Replicate 2	Replicate 3	Replicate 4	Replicate 5	Replicate 6	Replicate 7	Replicate 8	Avrg	SD	SEM	P-value vs. Het	P-value vs. WT					Het treatment	Time point	Replicate 1	Replicate 2	Avrg	SD	SEM	P-value							Het treatment	Time point (hr)	Replicate 1	Replicate 2	Replicate 3	Avrg	SD	SEM	P-value
A21	50mg/kg	0.916061	0.829368	1.08212	1.45977	1.25988	1.01789			1.09418	0.23192	0.0946809	<0.0001	>0.9999					A41	8	0.799806	0.888839	0.844323	0.0629557	0.0445164	0.8964							A41	12	1.07498	0.991431	1.1435	1.06997	0.0761587	0.0439703	0.9928
A39	50mg/kg	0.543405	0.654094	0.513409	0.50515					0.554015	0.0687146	0.0343573	0.9682	<0.0001					A41	12	1.33946	1.09763	1.21855	0.171001	0.120916	0.6421							A41	16	1.03991	1.19597	1.36385	1.19991	0.162003	0.0935324	0.6369
A40	50mg/kg	0.619048	0.449748	0.333826	0.318576					0.430299	0.138796	0.0693982	0.9223	<0.0001					A41	18	2.36642	2.44555	2.40599	0.0559538	0.0395653	<0.0001							A41	20	1.08193	1.32196	1.90519	1.43636	0.423383	0.24444	0.0513
A41	50mg/kg	1.00858	1.01836	0.964951	0.740939	1.21493	0.962701	0.82325		0.985076	0.151658	0.0573215	<0.0001	0.4839					A41	24	3.02486	3.64806	3.33646	0.440671	0.311601	<0.0001							A41	24	2.42986	1.9254	1.6465	2.00059	0.397055	0.22924	<0.0001
Vehicle		0.463802	0.375036	0.661162	0.5	0.503039	0.496961	0.453361	0.539926	0.5	0.0926477	0.0327559	n/a	<0.0001					A41	24+1	3.51856	3.15083	3.3347	0.260019	0.183861	<0.0001							A41	28	1.47895	1.33867	1.48106	1.43289	0.0816069	0.0471157	0.0536
																			A41	24+2	2.21746	2.82111	2.51929	0.426849	0.301827	<0.0001
																			A41	24+4	1.94229	2.43866	2.19048	0.350988	0.248186	0.0003
																			A41	24+8	2.05537	2.25813	2.15675	0.143376	0.101382	0.0004
																			A41	24+12	1.96528	1.72894	1.84711	0.16712	0.118172	0.0298
																			A41	24+16	1.60106	1.12154	1.3613	0.339069	0.239758	0.7713
																					grn mRNA
																			Het treatment	Time point	Replicate 1	Replicate 2	Avrg	SD	SEM	P-value
																			A41	8	1.07367	1.02624	1.04995	0.0335405	0.0237167	>0.9999
																			A41	12	1.35202	1.27373	1.31287	0.0553573	0.0391435	0.2592
																			A41	18	1.98644	1.80859	1.89751	0.125764	0.0889285	0.0002
																			A41	24	2.98014	2.78899	2.88456	0.135166	0.095577	<0.0001
																			A41	24+1	3.22454	2.61381	2.91918	0.431851	0.305365	<0.0001
																			A41	24+2	2.4943	1.95227	2.22328	0.383274	0.271015	0.0011
																			A41	24+4	1.98359	2.21275	2.09817	0.16204	0.11458	0.0037
																			A41	24+8	1.93957	1.8199	1.87974	0.0846166	0.059833	0.021
																			A41	24+12	1.44339	1.25563	1.34951	0.132773	0.0938845	0.7796
																			A41	24+16	0.875507	0.91951	0.897509	0.0311148	0.0220015	>0.9999

## Sheet: Figure 5a
5
LysoIP Organelle Markers
No statistics performed

## Sheet: Figure 5f
5f
MEF LysoIP Raw Data
TMT-MS
Accession	Description	Gene Name	Abundance WT1+DMSO	Abundance WT2+DMSO	Abundance WT3+DMSO	Abundance Het1+DMSO	Abundance Het2+DMSO	Abundance Het3+DMSO	Abundance WT mCherry 1	Abundance: WT4+DMSO	Abundance: WT5+DMSO	Abundance: WT6+DMSO	Abundance: Het4+DMSO	Abundance: Het5+DMSO	Abundance: Het6-DMSO	Abundance: KO1+DMSO	Abundance: KO2+DMSO	Abundance: KO3+DMSO	Abundance: WT+DMSO mCherry 2
C0HKG5	Ribonuclease T2-A OS=Mus musculus OX=10090 GN=Rnaset2a PE=1 SV=1	Rnaset2a	256.3	221.3	185.6	343.1	438.4	409.8	19.6	323.5	230.2	240.4	138.3	104.5	194.7	366.6	370.8	216.4	34.8
E9Q414	Apolipoprotein B-100 OS=Mus musculus OX=10090 GN=Apob PE=1 SV=1	Apob	31.7	24	19.6	39.7	55.2	74.9	2.8	90.5	67.2	51.4	51.4	31.8	71.9	347.4	206.2	207.8	12.8
O09159	Lysosomal alpha-mannosidase OS=Mus musculus OX=10090 GN=Man2b1 PE=1 SV=4	Man2b1	1607.5	1281	1706.6	817.3	1218.2	1085.3	85	290.9	225.5	251.2	105.4	79	157.1	154	194.9	78.4	14.9
O35114	Lysosome membrane protein 2 OS=Mus musculus OX=10090 GN=Scarb2 PE=1 SV=3	Scarb2	1431.1	1273.5	1498.1	1270.7	1765.1	1551.8	99.4	338.2	262.5	284.4	197.6	162.3	313.1	808.6	775.3	390.9	26.5
O35405	5'-3' exonuclease PLD3 OS=Mus musculus OX=10090 GN=Pld3 PE=1 SV=1	Pld3	382.5	297.1	365.6	230.9	339.1	301.7	11.4	180.1	138	156.8	56.1	52.1	88.4	216.5	321.9	107.9	14.5
O35448	Lysosomal thioesterase PPT2 OS=Mus musculus OX=10090 GN=Ppt2 PE=1 SV=1	Ppt2	34	24.3	91.7	130	174.2	68.6	6.9	168.7	121.3	121.9	50.7	39.4	73.5	146.6	126.1	59	11.3
O35604	NPC intracellular cholesterol transporter 1 OS=Mus musculus OX=10090 GN=Npc1 PE=1 SV=2	Npc1	830.3	678	881.5	465.2	668.4	548.3	32.8	432.5	307.3	342.9	144.2	124.9	205	433.4	418	205.4	27
O54774	AP-3 complex subunit delta-1 OS=Mus musculus OX=10090 GN=Ap3d1 PE=1 SV=1	Ap3d1	141.1	95.6	155.1	95.7	119.7	110.4	15.4	20.9	20.5	23.7	23.5	21.7	17.7	63.2	86.5	53.8	2.3
O54782	Epididymis-specific alpha-mannosidase OS=Mus musculus OX=10090 GN=Man2b2 PE=1 SV=2	Man2b2	608.1	459.4	599.6	418.7	569.1	505.3	37.9	125	86.2	97.8	55.7	47.6	67.7	162	159.1	68.6	10.5
O54965	E3 ubiquitin-protein ligase RNF13 OS=Mus musculus OX=10090 GN=Rnf13 PE=1 SV=2	Rnf13	9	4.8	4.1	8.1	10	8.7		15	9.8	9.5	9.8	10.7	13.3	48.4	35.2	20.7	3.6
O70496	H(+)/Cl(-) exchange transporter 7 OS=Mus musculus OX=10090 GN=Clcn7 PE=1 SV=1	Clcn7	154.5	120.2	158.6	87.6	123.8	110	4.5	301.7	233.2	267.7	123.1	102.9	184.7	284	305.6	122.6	23.5
O88384	Vesicle transport through interaction with t-SNAREs homolog 1B OS=Mus musculus OX=10090 GN=Vti1b PE=1 SV=1	Vti1b	350.9	256	345.4	248.8	324.2	287.7	41.9	22.3	15.3	20.2	12.4	10.2	16.9	52.8	60.3	28	3.3
O88531	Palmitoyl-protein thioesterase 1 OS=Mus musculus OX=10090 GN=Ppt1 PE=1 SV=2	Ppt1	341.3	253.6	355.2	150.5	215.4	199.9	22.1	79.5	51.4	73.1	25.1	20.8	29.2	47.6	70.4	25.3	6.9
O88668	Protein CREG1 OS=Mus musculus OX=10090 GN=Creg1 PE=1 SV=1	Creg1	58.5	38.2	49.1	44	57.7	52.7	3	11.9	9.2	12.5	6.4	5.1	8.8	21.4	23.4	10	2
O88983	Syntaxin-8 OS=Mus musculus OX=10090 GN=Stx8 PE=1 SV=1	Stx8	348	235	308.4	263.6	353.2	334.8	43	56.6	43.7	36.2	24.8	22.2	31.6	94.3	105.6	47	6.9
O89017	Legumain OS=Mus musculus OX=10090 GN=Lgmn PE=1 SV=1	Lgmn	1013	846.5	1094.5	784	1171.4	955.7	52	197.6	123.7	120.5	54.3	39.4	99.2	131.2	202.5	64.6	6
O89023	Tripeptidyl-peptidase 1 OS=Mus musculus OX=10090 GN=Tpp1 PE=1 SV=2	Tpp1	1137.7	949.5	1281.6	662	1055.6	914.6	75.3	210.5	141.6	186.1	67.8	49.5	63.8	108.8	142.8	47.8	13.5
P01029	Complement C4-B OS=Mus musculus OX=10090 GN=C4b PE=1 SV=3	C4b	772.5	627.7	647.6	688.6	1033.3	1094.3	29.3	81.2	71.2	44	40	26.7	57.5	153.6	125.8	100.9	4.4
P02469	Laminin subunit beta-1 OS=Mus musculus OX=10090 GN=Lamb1 PE=1 SV=3	Lamb1	43.4	32.6	43.9	62.8	89	98.3	9.2	36.4	22.9	30.6	33.7	21.5	41.7	108	96.9	75.8	12.9
P06797	Procathepsin L OS=Mus musculus OX=10090 GN=Ctsl PE=1 SV=2	Ctsl	179.8	142.5	305.6	714.4	812.9	526.1	18.8	202.1	140	121.7	72.1	65.9	125.6	415	592.8	213.5	17.4
P09528	Ferritin heavy chain OS=Mus musculus OX=10090 GN=Fth1 PE=1 SV=2	Fth1	88	85.7	51	105.8	76.2	101.1	4.2	64.5	52.1	59.7	49.9	47.2	53.3	202.6	261.3	173.3	9.2
P10605	Cathepsin B OS=Mus musculus OX=10090 GN=Ctsb PE=1 SV=2	Ctsb	2283	1801.2	3077	2686.7	3970.1	3102	92.1	642.9	445.5	441.6	263.9	188.9	408.4	847.8	947.8	388	44.8
P11438	Lysosome-associated membrane glycoprotein 1 OS=Mus musculus OX=10090 GN=Lamp1 PE=1 SV=2	Lamp1	2789.7	2284.9	3492	2683.4	3829.1	2978.9	130.4	535.1	414	385.5	200	169.2	326.7	605.7	675.1	297.9	31.6
P12265	Beta-glucuronidase OS=Mus musculus OX=10090 GN=Gusb PE=1 SV=2	Gusb	1913.2	1565.2	2055.4	1293.7	1919	1580.9	95.9	812.7	581.5	663.7	297.8	221.3	451.6	969.8	770.7	417.7	43.5
P16675	Lysosomal protective protein OS=Mus musculus OX=10090 GN=Ctsa PE=1 SV=1	Ctsa	2604	1981.4	2484.1	1967.5	2375.2	1703.8	149.2	850.7	597.7	617.4	242.2	201.3	355.1	642.7	821.8	381.1	51.3
P17047	Lysosome-associated membrane glycoprotein 2 OS=Mus musculus OX=10090 GN=Lamp2 PE=1 SV=2	Lamp2	3476.4	2790.4	4163.8	2192.1	3175.6	2206	161.2	1025.5	691.8	791.6	416.3	343.7	558.3	1287.3	1397.5	577.5	73.9
P17182	Alpha-enolase OS=Mus musculus OX=10090 GN=Eno1 PE=1 SV=3	Eno1	1272.5	972.5	1207.4	937.6	1405.5	1090.8	185	163.1	108.3	111.6	129.4	108.8	136.1	450	428.9	280.8	70.9
P17439	Lysosomal acid glucosylceramidase OS=Mus musculus OX=10090 GN=Gba PE=1 SV=1	Gba1	1694.8	1351.7	1783.3	1135.8	1717.8	1475.6	77.5	657.1	474.8	502.5	262.7	199.6	463.2	886.2	1108.3	418	49.1
P17809	Solute carrier family 2, facilitated glucose transporter member 1 OS=Mus musculus OX=10090 GN=Slc2a1 PE=1 SV=4	Slc2a1	53.8	38.5	66.3	25	50.9	40	13.5	5.1	6.5	9.9	8	6.5	6.4	14.2	5.8	5.2	2.5
P18242	Cathepsin D OS=Mus musculus OX=10090 GN=Ctsd PE=1 SV=1	Ctsd	3369.5	2801	4387.4	2856.1	4286.2	3574.3	142.9	1522.1	1170.2	1128	463.4	352	646.6	1288	1762.4	726.6	80.9
P20060	Beta-hexosaminidase subunit beta OS=Mus musculus OX=10090 GN=Hexb PE=1 SV=2	Hexb	2994	2376.7	3155.5	1796.3	2463.9	2128.2	111.3	389.9	272.2	314.6	156.5	101.6	231.3	459	455	213.8	20.5
P21956	Lactadherin OS=Mus musculus OX=10090 GN=Mfge8 PE=1 SV=3	Mfge8	2673.2	2185.3	2835.8	1397.9	2427.4	1946	142.1	422	283.2	294.9	257.9	205.4	389.2	469.7	457.8	228.5	37.5
P23780	Beta-galactosidase OS=Mus musculus OX=10090 GN=Glb1 PE=1 SV=1	Glb1	1179.9	973.6	1164	759.2	1075.4	932.2	70.3	649.8	497.3	555	317.3	244.8	448.9	719.9	754.7	337	58.7
P24638	Lysosomal acid phosphatase OS=Mus musculus OX=10090 GN=Acp2 PE=1 SV=2	Acp2	668.7	556.8	739	461.4	663.1	584.7	25.2	43.7	29	30.6	13.6	6.5	24.5	35	41.2	13.7	2.5
P24668	Cation-dependent mannose-6-phosphate receptor OS=Mus musculus OX=10090 GN=M6pr PE=1 SV=1	M6pr	567.3	420.8	709.6	803.2	993.9	968.5	162.3	96.3	73.9	71.5	48.7	36.7	63.1	275.5	222.3	109.5	20
P29391	Ferritin light chain 1 OS=Mus musculus OX=10090 GN=Ftl1 PE=1 SV=2	Ftl1	129.9	144.7	130.2	242.8	149.7	242.8	14.3	113.1	114.4	112.9	75.4	70.7	80.9	285.8	421.5	287.6	14.9
P29416	Beta-hexosaminidase subunit alpha OS=Mus musculus OX=10090 GN=Hexa PE=1 SV=2	Hexa	463.5	370.6	516.5	375.5	561.1	460.3	34.5	272.1	200.4	215.8	127	93.6	192.6	509.4	448.1	223.7	16.2
P40336	Vacuolar protein sorting-associated protein 26A OS=Mus musculus OX=10090 GN=Vps26a PE=1 SV=1	Vps26a	114.7	76.2	116.1	83.1	96.9	104.9	21.4	27.2	13.3	12.3	9	9.6	14.2	25.1	29.1	12.4	3.4
P41731	CD63 antigen OS=Mus musculus OX=10090 GN=Cd63 PE=1 SV=2	Cd63	1334.1	1062.4	1229.7	1648.3	2310.4	1897.2	89.2	221.2	128.7	172	194.9	155.2	207.3	1309.4	1099.8	604	34.1
P46935	E3 ubiquitin-protein ligase NEDD4 OS=Mus musculus OX=10090 GN=Nedd4 PE=1 SV=3	Nedd4	484	350.2	493	396.1	620.5	470.6	48.2	273.1	202.6	214.5	203.1	139.4	151.1	388.1	333.5	259.1	54.7
P50428	Arylsulfatase A OS=Mus musculus OX=10090 GN=Arsa PE=1 SV=2	Arsa	453.9	340.9	445	329.2	450.2	396.1	41.2	38.1	21.8	31.1	18.2	9.8	25.4	38.4	37.5	16.6	2.6
P50429	Arylsulfatase B OS=Mus musculus OX=10090 GN=Arsb PE=1 SV=3	Arsb	761	642.9	815.2	439.1	631.4	532.7	40.4	372.7	292.6	325.7	157.8	127.7	223.7	588.5	460.1	276.9	30.3
P51150	Ras-related protein Rab-7a OS=Mus musculus OX=10090 GN=Rab7a PE=1 SV=2	Rab7a	3855.8	2922.9	3973.3	3419.6	4803.3	4173	551.8	1074.3	669.5	804.4	465.9	372.2	621.6	1690.7	1871.2	832.2	235.2
P51569	Alpha-galactosidase A OS=Mus musculus OX=10090 GN=Gla PE=1 SV=1	Gla	470.3	385.8	525.3	333.1	487.3	386.6	18.4	121.4	90.1	95.9	38.2	22.8	61.5	130	196.8	52.7	3.9
P54116	Stomatin OS=Mus musculus OX=10090 GN=Stom PE=1 SV=3	Stom	237	174.2	242.2	113.9	163.2	150.1	25.9	95.5	74.1	77.4	55.9	46.9	76.4	100.2	124.1	57.8	12.3
P56542	Deoxyribonuclease-2-alpha OS=Mus musculus OX=10090 GN=Dnase2 PE=1 SV=1	Dnase2	373.6	292.4	356.3	216.2	296.3	262	17	62.7	44.8	47	16.7	15.1	22.7	22.5	38.6	11.3
P62264	40S ribosomal protein S14 OS=Mus musculus OX=10090 GN=Rps14 PE=1 SV=3	Rps14	308.4	187.8	324.7	173.3	254.7	296.8	90.3	23.6	17.6	18.7	24	16.3	16.7	23.1	22	19.3	4.3
P62983	Ubiquitin-40S ribosomal protein S27a OS=Mus musculus OX=10090 GN=Rps27a PE=1 SV=2	Rps27a	3088.6	2049.6	2959.8	1856.8	2784	2641.9	534.9	185.7	133.4	144.2	151.8	149.9	143.4	343.9	319.4	191	81.2
P70297	Signal transducing adapter molecule 1 OS=Mus musculus OX=10090 GN=Stam PE=1 SV=3	Stam	41.3	25.8	39.7	28.6	39.5	34.7	9	5.7	4.3	5.9	5.4	5	4.8	10	15.4	9.9	2.6
P70699	Lysosomal alpha-glucosidase OS=Mus musculus OX=10090 GN=Gaa PE=1 SV=2	Gaa	2640.5	2097.7	2675.8	2001.2	2514	2075.8	153.6	845.6	605.8	698.8	301.6	240.9	436.1	589	440.8	278.1	56.7
P80316	T-complex protein 1 subunit epsilon OS=Mus musculus OX=10090 GN=Cct5 PE=1 SV=1	Cct5	238.9	162.4	261.5	171.2	252.2	245.3	54.1	9.7	5.3	5.4	9.9	9.5	5.1	14.5	15.4	8
Q04519	Sphingomyelin phosphodiesterase OS=Mus musculus OX=10090 GN=Smpd1 PE=1 SV=2	Smpd1	262.3	206.9	311.9	189.7	287.3	218.7	21.3	40.4	28	30.6	9.3	7.2	15.1	37.7	49	20.2	3.8
Q07113	Cation-independent mannose-6-phosphate receptor OS=Mus musculus OX=10090 GN=Igf2r PE=1 SV=1	Igf2r	1230.7	948.6	1417.3	1348.5	1679.3	1462.6	200.8	476.3	320.4	330.8	230.3	202.1	351.4	887.9	902.2	380.3	97.2
Q2TBE6	Phosphatidylinositol 4-kinase type 2-alpha OS=Mus musculus OX=10090 GN=Pi4k2a PE=1 SV=1	Pi4k2a	465.4	394.3	526.8	319.8	457.5	422.2	40.8	96.7	73.7	77.3	58.3	45.4	83.6	159.1	186.6	77.9	20.2
Q3TCN2	Putative phospholipase B-like 2 OS=Mus musculus OX=10090 GN=Plbd2 PE=1 SV=2	Plbd2	1621.8	1346.7	1240.3	1781.3	2469.3	1786.4	105.1	521.6	391.9	390.5	323.9	213.2	353.3	665.3	593.8	512.8	76.1
Q3TWL2	Type 1 phosphatidylinositol 4,5-bisphosphate 4-phosphatase OS=Mus musculus OX=10090 GN=Pip4p1 PE=1 SV=1	Pip4p1	134.9	106.5	187.8	131.7	203.4	92	5.7	115.8	87.5	96.7	49.8	44.9	76.5	187.5	173	81.5	11.8
Q3UDW8	Heparan-alpha-glucosaminide N-acetyltransferase OS=Mus musculus OX=10090 GN=Hgsnat PE=1 SV=2	Hgsnat	279.6	211.3	288.3	188.6	287	254.2	34.1	24.5	13.6	16.8	6.7	9.3	9.7	26.6	20.1	11.7
Q3UMW8	Ceroid-lipofuscinosis neuronal protein 5 homolog OS=Mus musculus OX=10090 GN=Cln5 PE=1 SV=1	Cln5	201.3	154.2	235.4	165.7	241.7	205.3	19	202.3	134.2	173.8	85.2	55.8	104.3	305.6	267.9	159	16.2
Q3V009	Transmembrane emp24 domain-containing protein 1 OS=Mus musculus OX=10090 GN=Tmed1 PE=1 SV=1	Tmed1	58.2	43.8	62.8	52	70.3	70.7	11.1	3.2	2.4	3.9	3.3	2.3	4	4.7	7.2	4.7
Q571E4	N-acetylgalactosamine-6-sulfatase OS=Mus musculus OX=10090 GN=Galns PE=1 SV=2	Galns	203.9	137	200.8	103.9	131.6	118.7	8.8	84.6	51.7	68	33.3	21.5	44.3	56.2	53.3	25	6.7
Q5KU39	Vacuolar protein sorting-associated protein 41 homolog OS=Mus musculus OX=10090 GN=Vps41 PE=1 SV=1	Vps41	47.6	34.2	52.4	33	45.5	47.6	6.1	50.2	34.1	34.4	14.9	14.4	19	55.7	65.3	23.7	9.4
Q60648	Ganglioside GM2 activator OS=Mus musculus OX=10090 GN=Gm2a PE=1 SV=2	Gm2a	302.3	252.5	286.8	369	331.1	209.4	20.4	348.2	279.5	253.5	107.4	89.3	193.8	146.1	273.7	108.9	23.8
Q60961	Lysosomal-associated transmembrane protein 4A OS=Mus musculus OX=10090 GN=Laptm4a PE=1 SV=1	Laptm4a	28.1	17.2	24.5	25.1	35.2	29.2	2.8	35.5	25.6	27.5	18.8	19.5	34.8	171.9	148.4	105.5	11.6
Q61009	Scavenger receptor class B member 1 OS=Mus musculus OX=10090 GN=Scarb1 PE=1 SV=1	Scarb1	217.3	166.4	241.6	114.4	169.8	142.2	28.6	20.8	13.8	12.6	13.5	9.3	12.8	22.8	21.4	10.6	3.9
Q61207	Prosaposin OS=Mus musculus OX=10090 GN=Psap PE=1 SV=2	Psap	847.6	424.1	625.4	1587.6	1161.4	1115.9	177.8	484	468.1	450.8	474.6	393	596.4	908.7	630	1875.3	100.3
Q61838	Pregnancy zone protein OS=Mus musculus OX=10090 GN=Pzp PE=1 SV=3	Pzp	470.9	384.6	449.5	437.5	414.2	483.9	34.3	480.9	513.7	431	267.8	236.4	348.1	1087.4	1007.7	1193.4	68.9
Q64191	N(4)-(beta-N-acetylglucosaminyl)-L-asparaginase OS=Mus musculus OX=10090 GN=Aga PE=1 SV=1	Aga	128.5	92.7	117.7	122.7	150.6	131.7	8.1	31.6	25.8	28.9	18.3	18.7	21.4	47.7	46.4	67.1	4.3
Q6P5F7	Protein tweety homolog 3 OS=Mus musculus OX=10090 GN=Ttyh3 PE=1 SV=1	Ttyh3	283	208.5	266.1	174.1	244.7	209.7	12.5	21.1	11.6	18	12	7.7	15.4	32.4	35.1	16.4
Q7M759	Alpha/beta hydrolase domain-containing protein 17B OS=Mus musculus OX=10090 GN=Abhd17b PE=1 SV=1	Abhd17b	51.7	43.4	57.8	48.9	66.4	62.8	4.8	7.6	4.9	4.3	5.7	2.9	6	13.3	15.2	3.7
Q7TMR0	Lysosomal Pro-X carboxypeptidase OS=Mus musculus OX=10090 GN=Prcp PE=1 SV=2	Prcp	101.1	75.4	109	110.5	168.9	119.4	2.6	241.4	156.5	186.1	85.2	63.1	128.5	390.8	463.6	172.7	21.1
Q80X71	Transmembrane protein 106B OS=Mus musculus OX=10090 GN=Tmem106b PE=1 SV=1	Tmem106b	735.7	549.2	792.4	553.4	803.3	635.9	31.1	38.3	23.6	24.9	12.3	9.7	25.7	58	66.5	31.7	3.5
Q8BFR4	N-acetylglucosamine-6-sulfatase OS=Mus musculus OX=10090 GN=Gns PE=1 SV=1	Gns	1785.6	1388.1	1609.4	1615.9	2273.5	1984.7	69.8	990.1	719.6	757.6	478.9	345.7	717.6	2607.6	2998	1276.5	63.7
Q8BWH0	Putative sodium-coupled neutral amino acid transporter 7 OS=Mus musculus OX=10090 GN=Slc38a7 PE=1 SV=1	Slc38a7	65.3	60.2	137.1	93	136.4	96.8	6.9	30.7	21.4	25.4	18.2	12.5	23.1	28.4	28.4	14.4	2
Q8C1Y8	Vacuolar fusion protein CCZ1 homolog OS=Mus musculus OX=10090 GN=Ccz1 PE=1 SV=1	Ccz1	43.1	33.1	57.2	41.2	64.5	43.1	7.9	15.6	9.7	12.5	5.1	6.4	7.1	20.9	13.9	10.1	2.5
Q8CCH2	NHL repeat-containing protein 3 OS=Mus musculus OX=10090 GN=Nhlrc3 PE=1 SV=1	Nhlrc3	228.5	197.5	236.7	195.4	218.3	186.5	10.2	45.5	29.5	38.6	18.7	16.3	26.1	53.2	36.6	22.2	2.3
Q8CD26	Solute carrier family 35 member E1 OS=Mus musculus OX=10090 GN=Slc35e1 PE=1 SV=2	Slc35e1	81.4	61.7	112.9	61.6	87.7	95.9	29.5	7.8	3	4.4	7.6	3.8	7.2	5.3	9	3.5
Q8CFE6	Sodium-coupled neutral amino acid transporter 2 OS=Mus musculus OX=10090 GN=Slc38a2 PE=1 SV=1	Slc38a2	413.4	286	367.3	387.7	534.7	541.4	60.3	91.2	63.3	60.2	73.9	60.2	84	601.9	252.7	287.5	29
Q8K385	Ferric-chelate reductase 1 OS=Mus musculus OX=10090 GN=FRRS1 PE=1 SV=1	FRRS1	161.1	156.7	168.6	108.8	144.4	121	11.2	277.9	199.8	242.2	129	89.5	149.7	343.4	335.2	169.8	27.9
Q8R143	Pituitary tumor-transforming gene 1 protein-interacting protein OS=Mus musculus OX=10090 GN=Pttg1ip PE=1 SV=1	Pttg1ip	585.8	537.5	1831.9	1584.4	2412.7	1375.6	33	691.4	509.1	468.7	337.6	293.2	545.2	2366.9	2042	1053.9	83.3
Q8R1L4	ER lumen protein-retaining receptor 3 OS=Mus musculus OX=10090 GN=Kdelr3 PE=1 SV=1	Kdelr3	259.3	198.2	723.5	733.9	1057.5	645.3	38.7	65.5	33.7	44.9	55.7	40.3	59.6	136.3	116.9	55.6	19.3
Q8R242	Di-N-acetylchitobiase OS=Mus musculus OX=10090 GN=Ctbs PE=1 SV=2	Ctbs	17.5	19	18	12.1	19.1	15.7	3.3	28.1	15.2	21.7	10.4	11.6	18.4	46.1	38.5	16.3
Q8R307	Vacuolar protein sorting-associated protein 18 homolog OS=Mus musculus OX=10090 GN=Vps18 PE=1 SV=2	Vps18	17	12.7	13.8	17.4	20.5	14.9		9.7	6.9	7.4	2.1	2.3	5.6	12.3	11.3	4
Q8R420	Phospholipid-transporting ATPase ABCA3 OS=Mus musculus OX=10090 GN=Abca3 PE=1 SV=3	Abca3	60.2	47.2	62.7	48.2	58.1	56.9		15	10.3	14.8	6.8	5.1	8.5	5.7	10	3.9
Q8R4C2	RUN and FYVE domain-containing protein 2 OS=Mus musculus OX=10090 GN=Rufy2 PE=1 SV=2	Rufy2	259.4	181.6	276.5	190.4	216	232.3	40.8	28.9	19.6	26.6	12	11.9	13.1	30.3	48.7	25	5.1
Q8R5L3	Vam6/Vps39-like protein OS=Mus musculus OX=10090 GN=Vps39 PE=1 SV=1	Vps39	330.5	249.1	354.1	216.9	309.2	298.9	44.3	97.8	75.9	89.3	41.8	28.7	53.3	117.8	137	56.7	10.1
Q8VC42	Regulator of MON1-CCZ1 complex OS=Mus musculus OX=10090 GN=Rmc1 PE=2 SV=1	Rmc1	29.7	28.5	36.8	26.9	28.1	31.5	5.3	54.5	38.7	49.5	26.9	20.1	36.9	74.9	93.7	46.2	7.4
Q8VEB4	Phospholipase A2 group XV OS=Mus musculus OX=10090 GN=Pla2g15 PE=1 SV=1	Pla2g15	584.2	488	615.4	406.9	587.9	500.3	29.5	36.3	31.6	22.7	18.9	11	34.3	73.9	94.8	39	4.2
Q8VEH3	ADP-ribosylation factor-like protein 8A OS=Mus musculus OX=10090 GN=Arl8a PE=1 SV=1	Arl8a	630	496.7	656.2	442.2	649.7	573.4	35	53.5	36.4	37.7	29.2	22.4	55	128.5	158.7	74.8	4.7
Q8VH51	RNA-binding protein 39 OS=Mus musculus OX=10090 GN=Rbm39 PE=1 SV=2	Rbm39	56.1	30.4	46	32.4	41.8	37.8	9.3	103.7	69.5	76.7	102	79.6	48.5	51.3	53.2	64.5	19.9
Q91W86	Vacuolar protein sorting-associated protein 11 homolog OS=Mus musculus OX=10090 GN=Vps11 PE=1 SV=3	Vps11	182.9	149.9	191.6	122.2	156.9	168.9	27	38.1	26.5	26.6	16.8	14.6	25	48.3	53.3	21.4	3.8
Q920A5	Retinoid-inducible serine carboxypeptidase OS=Mus musculus OX=10090 GN=Scpep1 PE=1 SV=2	Scpep1	2281.4	1756.5	1825.2	2260.9	2973.9	2454.1	105.4	920	672.5	710.7	491.8	424.6	763.7	1844.7	2012.7	1001	55.1
Q99K70	Ras-related GTP-binding protein C OS=Mus musculus OX=10090 GN=Rragc PE=1 SV=1	Rragc	93.5	74.5	102	78.1	124	100.6	5	79	63.6	74.2	48.1	38.2	57.1	111.4	160.7	75.9	12.3
Q99KR8	Plasma alpha-L-fucosidase OS=Mus musculus OX=10090 GN=Fuca2 PE=1 SV=1	Fuca2	403.9	353.5	466.4	334.8	507.7	355.3	20.8	61.8	48.5	59.5	33.3	24.8	33.8	82	105.1	42.3	4.7
Q99LJ1	Tissue alpha-L-fucosidase OS=Mus musculus OX=10090 GN=Fuca1 PE=1 SV=1	Fuca1	479.2	401.3	513.3	251.4	380	332	14.7	33.8	23.5	27.6	10	7.3	20.9	43.9	40.3	17.4	2
Q99M71	Mammalian ependymin-related protein 1 OS=Mus musculus OX=10090 GN=Epdr1 PE=1 SV=1	Epdr1	310.7	220.9	350.6	375.4	513.7	355	13.8	433.5	291.3	302.5	223.7	155.7	355	939.5	768.7	477.1	26.9
Q9CQD1	Ras-related protein Rab-5A OS=Mus musculus OX=10090 GN=Rab5a PE=1 SV=1	Rab5a	188.4	113.5	208.1	128.5	159.2	194.9	44.6	98.4	60.9	65.1	53.2	46.1	54.3	128	119	67.3	27.2
Q9CQU3	Protein RER1 OS=Mus musculus OX=10090 GN=Rer1 PE=1 SV=1	Rer1	167.6	103.5	165.1	95.6	153.9	166.9	50.4	161.3	102.3	131.3	133.3	105.1	143	195.2	253.2	101.6	58.9
Q9CQW2	ADP-ribosylation factor-like protein 8B OS=Mus musculus OX=10090 GN=Arl8b PE=1 SV=1	Arl8b	817.9	679.6	1108.3	642.5	1022.6	702.4	59.7	1097.9	801.6	772	416.2	294.4	572.5	1260.6	1333.4	569.7	67
Q9CVB6	Actin-related protein 2/3 complex subunit 2 OS=Mus musculus OX=10090 GN=Arpc2 PE=1 SV=3	Arpc2	98.8	60.4	76.3	60.3	89.3	86.2	14.3	55.8	37.3	37	52.3	36.1	41.4	70.8	83.2	56	23.3
Q9CX13	Protein cornichon homolog 4 OS=Mus musculus OX=10090 GN=Cnih4 PE=2 SV=1	Cnih4	23.1	15.8	25.1	15.5	22.6	20.6	9.5	15.4	13.6	17.6	18.5	13.6	16.2	29.1	26.1	14.4	6.8
Q9CZX7	Type 2 phosphatidylinositol 4,5-bisphosphate 4-phosphatase OS=Mus musculus OX=10090 GN=Pip4p2 PE=1 SV=1	Pip4p2	24.3	17.8	74.6	135.8	209	71.1		111.7	82.8	55.5	25.3	27.6	66.9	236.3	154.7	77.1	9.3
Q9D2L1	Arylsulfatase K OS=Mus musculus OX=10090 GN=Arsk PE=1 SV=2	Arsk	153.8	136.9	179.2	86.5	126.6	108.2	18	13.9	11.8	12.3	9.8	6.4	7.6	22	24.2	10.6
Q9D7V9	N-acylethanolamine-hydrolyzing acid amidase OS=Mus musculus OX=10090 GN=Naaa PE=1 SV=2	Naaa	616.6	529.3	682.3	339.5	471.5	486.9	41.2	150.5	107.9	129.8	36.1	30.5	54.7	67.8	63.1	35.8	15.7
Q9D8M3	Heme transporter HRG1 OS=Mus musculus OX=10090 GN=Slc48a1 PE=2 SV=1	Slc48a1	212.9	164	210.5	132.4	196.4	171.2	7	34.4	19.2	25.3	11	8.9	18.7	54.7	71	27.4
Q9DB05	Alpha-soluble NSF attachment protein OS=Mus musculus OX=10090 GN=Napa PE=1 SV=1	Napa	589.3	400.1	612.3	484.7	781	605.9	101.6	177.6	109.6	116.1	118.9	78.5	128.6	265.5	311.4	152.5	41.6
Q9DC29	ATP-binding cassette sub-family B member 6 OS=Mus musculus OX=10090 GN=Abcb6 PE=1 SV=1	Abcb6	432.3	345.2	454.4	315.1	446.6	400.9	26.2	195.8	142.8	173.9	83.5	77.5	130.8	174.2	221.9	83.3	30.5
Q9DCI3	STARD3 N-terminal-like protein OS=Mus musculus OX=10090 GN=Stard3nl PE=1 SV=2	Stard3nl	8.8	8.9	12.1	8.3	7.8	11.1		60.1	33.2	47.5	36.1	19.8	47.7	73.4	81.3	33.3	10
Q9EPU0	Regulator of nonsense transcripts 1 OS=Mus musculus OX=10090 GN=Upf1 PE=1 SV=2	Upf1	251.6	170.1	299.5	166.1	237.5	272.4	81.6	11.8	6.3	4.4	15.4	9.9	8.1	14	10.3	11.1	2.1
Q9ET22	Dipeptidyl peptidase 2 OS=Mus musculus OX=10090 GN=Dpp7 PE=1 SV=2	Dpp7	832	640	836	390.8	556.2	436.9	39	33.5	24.3	25.3	8.1	5.3	17	25.6	30.1	13
Q9JHS3	Ragulator complex protein LAMTOR2 OS=Mus musculus OX=10090 GN=Lamtor2 PE=1 SV=1	Lamtor2	123.9	68.4	102.5	105.1	156	113	2	33.4	18.5	19.4	15.2	9.2	19.5	35.8	36.1	31.7	2
Q9JKC8	AP-3 complex subunit mu-1 OS=Mus musculus OX=10090 GN=Ap3m1 PE=1 SV=1	Ap3m1	166.4	105.2	178.4	124.6	193.8	144.6	17.2	4	3.3	2.8	3.4	2.6	2.2	9.2	9.9	5.3
Q9QWR8	Alpha-N-acetylgalactosaminidase OS=Mus musculus OX=10090 GN=Naga PE=1 SV=2	Naga	850	670.6	921.3	414.7	662.2	528.5	54.6	245.4	185.7	206.1	91.6	60.2	162.2	151	232	45.8	22.4
Q9QY33	Tetraspanin-3 OS=Mus musculus OX=10090 GN=Tspan3 PE=1 SV=1	Tspan3	667.1	528.4	674.2	712.6	1087.7	930.1	41.9	32	23.5	24.5	40.8	28.3	48.5	373.2	338.4	189.8	10.4
Q9WU78	Programmed cell death 6-interacting protein OS=Mus musculus OX=10090 GN=Pdcd6ip PE=1 SV=3	Pdcd6ip	849.8	583.8	887.9	644	985.7	910.1	140.2	88.8	46.9	53.6	108.9	93.6	72	210.6	174.7	177.6	31.1
Q9WUU7	Cathepsin Z OS=Mus musculus OX=10090 GN=Ctsz PE=1 SV=1	Ctsz	1099.6	876.2	1277.3	1185.4	1825.9	1486.6	39	342.2	206.9	218.9	116.1	70.9	231.7	357.5	382.7	197.6	22.9
Q9WV54	Acid ceramidase OS=Mus musculus OX=10090 GN=Asah1 PE=1 SV=1	Asah1	2190.9	1752.6	2606.1	1427.9	2280.1	2054.7	141.5	770.2	581.9	780.1	304.7	205	458.8	942.3	1031.9	316	87.2
Q9WV80	Sorting nexin-1 OS=Mus musculus OX=10090 GN=Snx1 PE=1 SV=1	Snx1	23.3	20.9	22.6	22.4	27.2	25.9	9.8	20.7	18	13.4	23.4	17.5	12.6	32.6	26.5	24.4	7.5
Q9WVK4	EH domain-containing protein 1 OS=Mus musculus OX=10090 GN=Ehd1 PE=1 SV=1	Ehd1	14.4	10	16	6	10.3	13	3.6	9.8	5.7	6	8.9	5.9	5.6	8.4	13	7.7	3.4
Q9Z0J0	NPC intracellular cholesterol transporter 2 OS=Mus musculus OX=10090 GN=Npc2 PE=1 SV=1	Npc2	2559.8	1957.5	3341.6	2746.5	4090.7	2937.6	115.3	170.9	131	201	48.8	48.3	61	155.3	184.5	91.5	11.9
Q9Z0L8	Gamma-glutamyl hydrolase OS=Mus musculus OX=10090 GN=Ggh PE=1 SV=2	Ggh	376	295.4	388.1	187.4	276.2	216.2	7.1	147	93	127.7	73.2	51	97.1	312	373.6	138.9	7.7
Q9Z0M5	Lysosomal acid lipase/cholesteryl ester hydrolase OS=Mus musculus OX=10090 GN=Lipa PE=1 SV=2	Lipa	546.9	454.2	570.3	274.8	429.8	364.3	21.9	565.9	407.7	452.6	152.1	111.9	240.9	549.7	614.9	292.8	35.3
Q9Z1G3	V-type proton ATPase subunit C 1 OS=Mus musculus OX=10090 GN=Atp6v1c1 PE=1 SV=4	Atp6v1c1	442.2	328.7	463.6	362	505.7	385	36.3	18.9	22.1	19.9	17.7	18.6	18.3	31.6	41.9	23.6	5
Q9Z2I8	Succinate--CoA ligase [GDP-forming] subunit beta, mitochondrial OS=Mus musculus OX=10090 GN=Suclg2 PE=1 SV=3	Suclg2	1012.8	716.4	1172.3	524.1	715.4	841.3	323.1	7.2	3.2	2.5	4.5	3.3	2.2	9.6	7.9	4.6
O08917	Flotillin-1 OS=Mus musculus OX=10090 GN=Flot1 PE=1 SV=1	Flot1	430.9	306.6	386.7	252.2	360.7	339.9	46.2	84.9	50.2	64.3	27.8	29.1	28.3	27.2	29.8	16.2	12.2
O08992	Syntenin-1 OS=Mus musculus OX=10090 GN=Sdcbp PE=1 SV=1	Sdcbp	88.3	81.1	94	68	87.1	88.2	2.5	4.2	4.7	3.4		4.9	4.2	16.3	14.1	7
O35435	Dihydroorotate dehydrogenase (quinone), mitochondrial OS=Mus musculus OX=10090 GN=Dhodh PE=1 SV=2	Dhodh	90.1	65.2	106.7	49.7	77.6	88.8	27.1	6.9	3.4	7	4	2.1	2	7.4	4	2.6	2.2
O35609	Secretory carrier-associated membrane protein 3 OS=Mus musculus OX=10090 GN=Scamp3 PE=1 SV=3	Scamp3	2648.4	2054.3	2930.9	1459.3	2010.1	2074.3	670.3	162.6	115.4	126.4	72.7	62.5	98.3	138.3	143.3	77.5	62.1
O35657	Sialidase-1 OS=Mus musculus OX=10090 GN=Neu1 PE=1 SV=1	Neu1	366.1	305.5	402.3	221.2	323.9	287.7	10.7	42.7	31.7	39.9	12.4	5.1	19.9	21.1	21.3	2.9	2.8
O70404	Vesicle-associated membrane protein 8 OS=Mus musculus OX=10090 GN=Vamp8 PE=1 SV=1	Vamp8	571	379.4	464	394.8	570.7	543.4	81.5	229.6	149.7	169	99.9	95.3	157.9	273.4	157.3	170.2	72
O89001	Carboxypeptidase D OS=Mus musculus OX=10090 GN=Cpd PE=1 SV=2	Cpd	161.5	116.6	158	132.4	167.6	173.5	38.5	24.5	12.1	14.3	15	10.8	21.7	32.6	38.3	19.8	8
P11276	Fibronectin OS=Mus musculus OX=10090 GN=Fn1 PE=1 SV=4	Fn1	1021.2	510.5	756.1	992.2	1240.6	1413.6	197.7	522.9	299	320.8	175.6	119.1	183.9	702.5	591.7	386	112.2
P13011	Stearoyl-CoA desaturase 2 OS=Mus musculus OX=10090 GN=Scd2 PE=1 SV=2	Scd2	309	172.5	287.7	284.5	439.5	453	87.4	7.6	3.5	5.2	4.6		6.9	5.6	8.1	5.4
P22892	AP-1 complex subunit gamma-1 OS=Mus musculus OX=10090 GN=Ap1g1 PE=1 SV=3	Ap1g1	104.6	64.6	105.6	56.8	82.8	79.1	29.7	43.5	36	42.5	25.4	27.3	34.9	72.1	74.9	40.5	20
P35585	AP-1 complex subunit mu-1 OS=Mus musculus OX=10090 GN=Ap1m1 PE=1 SV=3	Ap1m1	206.6	134.5	192.1	121.9	150.1	191.9	54.8	3.4	2.7	5.5		2.3		5.6	6.7	2.8
P46460	Vesicle-fusing ATPase OS=Mus musculus OX=10090 GN=Nsf PE=1 SV=2	Nsf	1511.5	1080.1	1590.7	919.8	1272	1253.4	321.1	292.6	206.3	222.4	157.7	125	256.4	606.1	683.2	308.2	85.4
P51863	V-type proton ATPase subunit d 1 OS=Mus musculus OX=10090 GN=Atp6v0d1 PE=1 SV=2	Atp6v0d1	56.4	60.7	60.7	44	40.3	45	7.9	59.3	49.7	56.4	32.4	23.8	47.6	68.7	57.4	51.2	19.6
P53690	Matrix metalloproteinase-14 OS=Mus musculus OX=10090 GN=Mmp14 PE=2 SV=3	Mmp14	1011.7	780	1013.1	819.5	1119.7	1171.9	147.6	177.4	141	130.8	74.2	55.1	114.4	469.9	329.9	266.6	46.6
P57716	Nicastrin OS=Mus musculus OX=10090 GN=Ncstn PE=1 SV=3	Ncstn	434.2	323.9	490.5	388.9	517.6	493.2	79.1	76.5	53.9	50.4	55.3	38.4	63.3	140.1	125.7	104.5	27.3
P62821	Ras-related protein Rab-1A OS=Mus musculus OX=10090 GN=Rab1A PE=1 SV=3	Rab1A	1592.4	1115.9	1757.6	1170.8	1706	1685.3	477.1	819.1	516.2	554.1	500.5	341.4	662.2	1067	1361.5	604.5	318.6
P62960	Y-box-binding protein 1 OS=Mus musculus OX=10090 GN=Ybx1 PE=1 SV=3	Ybx1	215.6	140.6	208.5	209.2	256.6	295.1	84.4	13.2	6.8	8.3	9.3	6	4.3	7.3	4.8	5.9	3.6
P70280	Vesicle-associated membrane protein 7 OS=Mus musculus OX=10090 GN=Vamp7 PE=1 SV=1	Vamp7	826.3	668.4	901.3	471.7	656.5	623.5	90.1	175.5	113.2	127.1	72.2	54.9	98	183.4	200.6	104.7	38.6
Q00560	Interleukin-6 receptor subunit beta OS=Mus musculus OX=10090 GN=Il6st PE=1 SV=2	Il6st	27.6	21.5	29.7	22.4	32.9	36.5	5.5	21	17	15.9	7.8	10.4	13.5	44.5	40.7	31.9	9.1
Q05793	Basement membrane-specific heparan sulfate proteoglycan core protein OS=Mus musculus OX=10090 GN=Hspg2 PE=1 SV=1	Hspg2	36	20.6	33.6	34	43.3	36.2	5.3	47	36.4	39.9	39.2	26.4	39.2	89.1	81	18.3	14.1
Q3TB48	Transmembrane protein 104 OS=Mus musculus OX=10090 GN=Tmem104 PE=1 SV=1	Tmem104	20.4	16.8	18.9	18.9	26.5	22.9		4.4	4	6.8			3.9	10.3	5.8	4
Q60634	Flotillin-2 OS=Mus musculus OX=10090 GN=Flot2 PE=1 SV=2	Flot2	985.9	736.7	919.2	569.4	791.7	765	135.3	63.1	39.6	42.7	29.7	29.3	31.5	35.3	37.6	24.4	19.5
Q60760	Growth factor receptor-bound protein 10 OS=Mus musculus OX=10090 GN=Grb10 PE=1 SV=2	Grb10	50.9	32	50.9	46.3	63.3	47.5	10	24.5	17.4	15.2	11	4.7	9.8	27.5	26	17	5.2
Q8BGT0	Osteopetrosis-associated transmembrane protein 1 OS=Mus musculus OX=10090 GN=Ostm1 PE=1 SV=1	Ostm1	15.5	9.2	34	101.6	141.5	63.1	2.4	16.1	7.5	8.7	3.6		5.5	10.4	11.2	6.8
Q8BL66	Early endosome antigen 1 OS=Mus musculus OX=10090 GN=Eea1 PE=1 SV=2	Eea1	3484.1	2375.5	3678.9	3090.5	3353.1	3871.3	731.3	478.4	588.5	301.4	294	206.5	427.2	1870.3	2025.4	1214.5	151.4
Q8BTJ4	Bis(5'-adenosyl)-triphosphatase enpp4 OS=Mus musculus OX=10090 GN=Enpp4 PE=1 SV=1	Enpp4	255.5	175.8	239.4	204.4	244.5	225.5	35.8	11.5	3.7	5	4.1		4.3	3.8	2.9
Q8BU88	39S ribosomal protein L22, mitochondrial OS=Mus musculus OX=10090 GN=Mrpl22 PE=1 SV=1	Mrpl22	116.4	69	136.7	91	108.9	124.8	39.1	7.8	3.9	5.7	3	3.4	5	6.5	9.6	3.5	2
Q8C129	Leucyl-cystinyl aminopeptidase OS=Mus musculus OX=10090 GN=Lnpep PE=1 SV=1	Lnpep	1387.3	1004.9	1402	765.6	959.6	1024.1	316.1	100.9	61.2	77.5	47.5	44.1	70.1	157.8	153.5	93.9	35.3
Q8C8U0	Liprin-beta-1 OS=Mus musculus OX=10090 GN=Ppfibp1 PE=1 SV=3	Ppfibp1	104	56.9	113.2	80.8	92.7	100.9	30.5	10.3	5.3	6.3	3.5	6.4	4.9	9.9	9.4	7.4	3.1
Q8CIF6	SID1 transmembrane family member 2 OS=Mus musculus OX=10090 GN=Sidt2 PE=1 SV=1	Sidt2	113.7	81.6	118.7	67.5	107.3	92.9	8.7	14.7	9.5	10.3	6.4	9.3	8.5	19.1	14.1	9.1	5.8
Q8JZU2	Tricarboxylate transport protein, mitochondrial OS=Mus musculus OX=10090 GN=Slc25a1 PE=1 SV=1	Slc25a1	812.3	520.2	920.7	549.6	727.6	804	261.4	5.8	2.9	1.9	4.6		5.2	3.1	4.6	2.5
Q8K1J6	CCA tRNA nucleotidyltransferase 1, mitochondrial OS=Mus musculus OX=10090 GN=Trnt1 PE=1 SV=1	Trnt1	88.8	58.2	100.8	56.5	79.6	87.4	22.8	6.9	3.6	3.7	4.4	2.2	5.2	3.5	6.8	4.6	2.2
Q91V41	Ras-related protein Rab-14 OS=Mus musculus OX=10090 GN=Rab14 PE=1 SV=3	Rab14	2193.4	1443.7	2284.7	1497.3	1795.9	1971.6	434.8	513.3	333.6	365.1	248.3	202.6	297.3	572.3	584.8	332	171.2
Q91VK4	Integral membrane protein 2C OS=Mus musculus OX=10090 GN=Itm2c PE=1 SV=2	Itm2c	52.1	38.7	48.8	46.7	74.4	64.7	6.4	24.6	14.5	15	13.1	8.3	17.2	47.2	58.7	29.3	8.2
Q91XL9	Oxysterol-binding protein-related protein 1 OS=Mus musculus OX=10090 GN=Osbpl1a PE=1 SV=2	Osbpl1a	334.2	259.7	378.1	187	286.3	252.6	20.7	6.5	6.5	3.9			3.5	4.9	6	3.7
Q921H8	3-ketoacyl-CoA thiolase A, peroxisomal OS=Mus musculus OX=10090 GN=Acaa1a PE=1 SV=1	Acaa1a	787.6	525.3	947.3	449.8	707.2	716.5	236.5	4.8	3.5	3.5	2.7		4.2	4.2	4.9		2
Q99JP6	Homer protein homolog 3 OS=Mus musculus OX=10090 GN=Homer3 PE=1 SV=2	Homer3	5.4	6.1	6.2	4.8	5.5	7.4		6.5	7	4.7	5		3	4.9	6.6	2.6
Q99KI3	ER membrane protein complex subunit 3 OS=Mus musculus OX=10090 GN=Emc3 PE=1 SV=3	Emc3	80.1	58.6	109.3	47.8	69	80.4	31.3	64	32.1	40.7	32.1	24.9	36.6	55.9	63	33.2	21.2
Q9CWZ7	Gamma-soluble NSF attachment protein OS=Mus musculus OX=10090 GN=Napg PE=1 SV=1	Napg	172.4	114.9	189.4	118.4	173.5	163.4	22.4	57.4	34.9	48.7	28.3	20.1	35.6	85	107	55.7	14.6
Q9CZD3	Glycine--tRNA ligase OS=Mus musculus OX=10090 GN=Gars1 PE=1 SV=1	Gars1	34.9	33.1	40.9	32.1	49.5	51.7	9.7	5	2.7	3.7	8.8	4.9		6.8	4.4	5.1
Q9D0F3	Protein ERGIC-53 OS=Mus musculus OX=10090 GN=Lman1 PE=1 SV=1	Lman1	1106.9	726.8	1147.5	645.3	944.3	965.7	326.1	199.9	137.1	135	118.2	87.4	132	231.9	243.4	127.6	88
Q9D3D9	ATP synthase subunit delta, mitochondrial OS=Mus musculus OX=10090 GN=Atp5f1d PE=1 SV=1	Atp5f1d	175	134.1	216.9	126.9	152.2	183.2	34.3	13.6	6.8	7.6	5.8	6.3	6.8	11.6	12.9	10.5	4.5
Q9DBH5	Vesicular integral-membrane protein VIP36 OS=Mus musculus OX=10090 GN=Lman2 PE=1 SV=2	Lman2	787	544	880.2	702.5	987.1	865.7	245.1	121.1	81.9	81.1	95.3	67.7	123.4	148.2	193.6	91.4	50
Q9ER00	Syntaxin-12 OS=Mus musculus OX=10090 GN=Stx12 PE=1 SV=1	Stx12	598.5	395.2	533.8	376.7	483.4	514.9	143.8	345	240.5	271.1	169.6	135.1	225.2	413.2	376.2	200.8	144.8
Q9ERN0	Secretory carrier-associated membrane protein 2 OS=Mus musculus OX=10090 GN=Scamp2 PE=1 SV=1	Scamp2	446.5	336.9	481.1	270.1	379.5	397.7	115.2	12.3	7	9.5	5.6	5.5	11.1	7.5	9.1	6.1	4
Q9ET30	Transmembrane 9 superfamily member 3 OS=Mus musculus OX=10090 GN=Tm9sf3 PE=1 SV=1	Tm9sf3	290.2	164.5	284.7	193	318.7	297.6	69.4	425.8	269.1	328.9	438	364.9	509.7	454.7	683.6	228.5	175
Q9JLJ0	Lipopolysaccharide-induced tumor necrosis factor-alpha factor homolog OS=Mus musculus OX=10090 GN=Litaf PE=1 SV=1	Litaf	336	234	315.2	248	317.2	308.4	43.4	70.2	50.3	53.9	20.7	25.7	37.4	66.4	88.7	39.7	22.5
Q9QUJ7	Long-chain-fatty-acid--CoA ligase 4 OS=Mus musculus OX=10090 GN=Acsl4 PE=1 SV=2	Acsl4	236.9	161	261.7	193.4	284.4	297.7	73.4	11.1	3.6	4.7	5		5.4	13.3	10	7.1	2.1
Q9QZ88	Vacuolar protein sorting-associated protein 29 OS=Mus musculus OX=10090 GN=Vps29 PE=1 SV=1	Vps29	528	332.4	489.2	440.5	513.1	514.9	76.2	86.7	54.6	69.4	43.6	31	51.7	136.9	148.4	81.6	25.8
Q9QZI8	Serine incorporator 1 OS=Mus musculus OX=10090 GN=Serinc1 PE=1 SV=1	Serinc1	134.4	93	125.1	97.9	146.6	148.7	19.7	128.6	82.7	94.4	70.5	70.4	100.9	456.3	379.1	258.2	52.6
Q9R0M6	Ras-related protein Rab-9A OS=Mus musculus OX=10090 GN=Rab9a PE=1 SV=1	Rab9a	376	270.2	412.3	259.9	340.6	324.1	54.2	67.5	42.5	50.4	32.7	24.4	54.9	123.1	164.1	70.3	22.7
Q9WVD4	H(+)/Cl(-) exchange transporter 5 OS=Mus musculus OX=10090 GN=Clcn5 PE=1 SV=2	Clcn5	57.4	32.4	53.6	40.5	60.5	58.2	11.7	41.2	26.1	18.5	15.7	12.2	20.8	28.5	28.8	18.6	9.2
Q9WVJ3	Carboxypeptidase Q OS=Mus musculus OX=10090 GN=Cpq PE=1 SV=1	Cpq	121	114.7	149.9	57.5	72.3	64.2		103.9	61.2	79.1	37.5	26.2	49.6	11.2	11.2	8.4	6.6
A2AJ15	Endoplasmic reticulum mannosyl-oligosaccharide 1,2-alpha-mannosidase OS=Mus musculus OX=10090 GN=Man1b1 PE=1 SV=1	Man1b1	23	17.5	23.7	20.1	32.5	27.9	3.6	5.5		1.9	5.9	6.2	7.8	7	8.6	7.3	2.5
B1AR13	CDGSH iron-sulfur domain-containing protein 3, mitochondrial OS=Mus musculus OX=10090 GN=Cisd3 PE=1 SV=1	Cisd3	160.1	100.6	154.6	164.5	216.8	223.3	59.3	14.7	5.7	4.8	5.9	6.1	8.5	6.8	5.6	6.9	9.3
B2RXS4	Plexin-B2 OS=Mus musculus OX=10090 GN=Plxnb2 PE=1 SV=1	Plxnb2	608.9	378.9	581.4	348.1	466.1	509.1	164.2	68.1	45.5	48.1	38.4	26.7	45	77.5	67.2	49.1	39.5
D3YZG8	Probable bifunctional methylenetetrahydrofolate dehydrogenase/cyclohydrolase 2 OS=Mus musculus OX=10090 GN=Mthfd2l PE=3 SV=1	Mthfd2l	84	50.4	96.5	111.7	145.6	155.8	24.2	77.2	26.8	35.3	43.7	32.8	61.3	33.8	16.9	17.4	39.8
D3Z7P3	Glutaminase kidney isoform, mitochondrial OS=Mus musculus OX=10090 GN=Gls PE=1 SV=1	Gls	2836.8	1930.4	3322.2	2203.9	2961.7	3259.3	914.5	677	244.3	280.6	355.7	239.5	464.6	677.1	700.7	495	396.7
E9Q557	Desmoplakin OS=Mus musculus OX=10090 GN=Dsp PE=1 SV=1	Dsp	153.4	151.9	126.8	77.5	169.6	253.2	128.7	84.4	69.7	73.3	67.3	97.4	132.4	84.7	104.7	61.2	150.6
F8VPU2	FERM, ARHGEF and pleckstrin domain-containing protein 1 OS=Mus musculus OX=10090 GN=Farp1 PE=1 SV=1	Farp1	143.8	85.9	119.5	90.1	117.5	127.4	41.8	20	11.9	15.4	11.4	8.8	10.1	23.1	12.2	17.4	16.5
G5E829	Plasma membrane calcium-transporting ATPase 1 OS=Mus musculus OX=10090 GN=Atp2b1 PE=1 SV=1	Atp2b1	151	103.1	155.5	92	131	142.1	56.9	42.3	24.2	32.4	28.5	22.2	30.8	96.2	67	61.6	24
O08547	Vesicle-trafficking protein SEC22b OS=Mus musculus OX=10090 GN=Sec22b PE=1 SV=3	Sec22b	478.6	323.5	496.8	310.2	460.7	470.4	151.3	104.2	61.6	68.9	70.5	45.7	87.5	123.3	148.5	71.7	51.3
O08579	Emerin OS=Mus musculus OX=10090 GN=Emd PE=1 SV=1	Emd	414.6	228.9	331.1	326.5	510.5	468.3	175.4	22.2	8.6	14.7	13.8	11.8	18.7	21.8	22.6	11.9	8.6
O08585	Clathrin light chain A OS=Mus musculus OX=10090 GN=Clta PE=1 SV=2	Clta	6.8	4.3	4	28.6	8.4	9.9	13.6	14.6	16	18.4	15.7	14.8	15.4	35	21.6	27.5	9.4
O08715	A-kinase anchor protein 1, mitochondrial OS=Mus musculus OX=10090 GN=Akap1 PE=1 SV=4	Akap1	10.7	8.2	12.5	15.5	21.3	15.1	3.7	17.3	6.8	6.4	8.1	5.2	10.2	16.9	11	12.6	10.2
O08734	Bcl-2 homologous antagonist/killer OS=Mus musculus OX=10090 GN=Bak1 PE=1 SV=3	Bak1	281.9	161.2	256.3	193.9	253.6	323.4	83.8	70.7	29	30.3	33.7	31.3	47.6	56.2	41.3	38.6	37.7
O08749	Dihydrolipoyl dehydrogenase, mitochondrial OS=Mus musculus OX=10090 GN=Dld PE=1 SV=2	Dld	3093.2	2188.1	3593.7	1767.1	2332.9	2763	960.8	591.8	218.1	262.4	208	172.1	205.3	383.1	354	250.3	214.6
O08756	3-hydroxyacyl-CoA dehydrogenase type-2 OS=Mus musculus OX=10090 GN=Hsd17b10 PE=1 SV=4	Hsd17b10	1045.3	696.4	1462.5	911.7	1281.4	1291.4	296.7	92.8	35.1	43.1	44.6	27.9	58.5	72	67.3	45.7	42.2
O08795	Glucosidase 2 subunit beta OS=Mus musculus OX=10090 GN=Prkcsh PE=1 SV=1	Prkcsh	2067.7	1545.2	2554.2	1108	1478.6	1787.4	644.9	366.5	170.1	192.5	221.4	145.5	222.9	306.3	284	219.4	190.7
O08807	Peroxiredoxin-4 OS=Mus musculus OX=10090 GN=Prdx4 PE=1 SV=1	Prdx4	726.1	551.8	906.8	561.7	738.8	866.7	255.4	100.1	45.3	46.5	70.3	46.9	84	111.9	96.4	84.5	68.2
O09117	Synaptophysin-like protein 1 OS=Mus musculus OX=10090 GN=Sypl1 PE=1 SV=2	Sypl1	14.3	14	59.5	56.1	76.6	45	4.2	93	72.2	70.2	42.5	39.5	60.6	124.6	93.6	58.3	63.7
O09167	60S ribosomal protein L21 OS=Mus musculus OX=10090 GN=Rpl21 PE=1 SV=3	Rpl21	1339.7	878.8	1430.7	961.3	1436.6	1381	408.3	169.9	94.6	87.9	194.3	142.2	123.1	203.8	186.6	203.8	111.3
O35129	Prohibitin-2 OS=Mus musculus OX=10090 GN=Phb2 PE=1 SV=1	Phb2	4277.1	3035.4	5047	3013.4	4078.7	4816.9	1359.1	1202	458.2	501	602.7	413.3	674.8	610.5	556.7	456.8	556
O35245	Polycystin-2 OS=Mus musculus OX=10090 GN=Pkd2 PE=1 SV=2	Pkd2	65.3	41.1	66.5	43.7	53	61.2	27.6	11.9	4.7	8.5	6.2	7.5	8.9	10.4	10	12.2	5.7
O35343	Importin subunit alpha-3 OS=Mus musculus OX=10090 GN=Kpna4 PE=1 SV=1	Kpna4	70.7	34.7	70.1	61.1	100.3	76.3	20.8	24.7	13.5	18.9	27.7	27.2	16	28.5	29.2	29.2	11.2
O35465	Peptidyl-prolyl cis-trans isomerase FKBP8 OS=Mus musculus OX=10090 GN=Fkbp8 PE=1 SV=2	Fkbp8	531.9	363	585.7	361.3	484.3	564.5	172.6	14.9	8.2	12.9	11.4	9	10.8	12.2	12.2	6.9	9.2
O35566	CD151 antigen OS=Mus musculus OX=10090 GN=Cd151 PE=1 SV=2	Cd151	134.6	91.8	186.2	155.2	216.4	180.7	31.1	15.2	11	13.8	11.9	11.1	16.3	41.8	33.7	26.3	14.4
O35598	Disintegrin and metalloproteinase domain-containing protein 10 OS=Mus musculus OX=10090 GN=Adam10 PE=1 SV=2	Adam10	237.9	163.9	268.5	174.8	243.5	248.1	70	26.1	17.3	15.9	17.1	14	19.7	51.4	46.2	38.8	17.9
O35682	Myeloid-associated differentiation marker OS=Mus musculus OX=10090 GN=Myadm PE=1 SV=2	Myadm	208.5	120.9	170.6	154.7	204.7	217.2	50.5	66.1	39.7	44.3	33	38.1	38.7	97	68.9	57.2	32.3
O35737	Heterogeneous nuclear ribonucleoprotein H OS=Mus musculus OX=10090 GN=Hnrnph1 PE=1 SV=3	Hnrnph1	427.2	171	301.3	208.2	345.4	299.4	154.7	3.9	3	4.2	22	19.6	5.1	4.9	6.2	10.7	2.1
O35857	Mitochondrial import inner membrane translocase subunit TIM44 OS=Mus musculus OX=10090 GN=Timm44 PE=1 SV=2	Timm44	1536.4	1128.3	1851.5	1087.2	1409.6	1618.5	546.4	96.9	32.7	31.3	50.3	30.5	60	45.4	39.1	35	58.3
O35887	Calumenin OS=Mus musculus OX=10090 GN=Calu PE=1 SV=1	Calu	2390.2	1956.1	1918.3	2888.7	3273.9	3473.7	1291.9	940.4	332.3	411.5	597.3	339.6	906.5	854	1083.5	677	618.7
O35963	Ras-related protein Rab-33B OS=Mus musculus OX=10090 GN=Rab33b PE=1 SV=1	Rab33b	42.9	30	57.3	35.9	46.1	50	10.9	8.3	6.3	6	7.1	7.2	6.7	7.4	12.8	9.3	8.2
O54724	Caveolae-associated protein 1 OS=Mus musculus OX=10090 GN=Cavin1 PE=1 SV=1	Cavin1	370.9	202	351.6	355.9	394.4	439.5	113.5	58.5	30.3	30.5	43.9	34.2	28.7	71.2	69	76.5	29.6
O54734	Dolichyl-diphosphooligosaccharide--protein glycosyltransferase 48 kDa subunit OS=Mus musculus OX=10090 GN=Ddost PE=1 SV=2	Ddost	1921.9	1289.9	2164.6	1356.3	1854.5	2054.9	656.5	283.3	133.2	155.8	166	123.3	174.7	306.9	270.5	227.5	157.3
O54984	ATPase GET3 OS=Mus musculus OX=10090 GN=Get3 PE=1 SV=2	Get3	170.3	107.8	165.2	95.2	129.6	137.6	52.8	5.5	4.5	2.7	6.7	6.9	4.2	8.9	7.4	7.7	5.6
O54998	Peptidyl-prolyl cis-trans isomerase FKBP7 OS=Mus musculus OX=10090 GN=Fkbp7 PE=1 SV=1	Fkbp7	96.4	81.1	90.8	132.2	142.6	169.1	53.5	8.8		3.8	5.4	2.7	5.4	13.9	14.1	10.5	8.5
O55029	Coatomer subunit beta' OS=Mus musculus OX=10090 GN=Copb2 PE=1 SV=2	Copb2	33	26.7	56.4	46.1	61.4	43.3	7.1	11.5	7.2	11.3	25.2	16.1	14.5	36.3	28.5	25.2	9.6
O55126	Protein NipSnap homolog 2 OS=Mus musculus OX=10090 GN=Nipsnap2 PE=1 SV=1	Nipsnap2	690.4	482.8	920.5	363.6	495.9	579.6	205.1	58.2	25.8	23.5	31.3	22	37.2	39.5	29.8	29.2	22.3
O55135	Eukaryotic translation initiation factor 6 OS=Mus musculus OX=10090 GN=Eif6 PE=1 SV=2	Eif6	8.8	6.6	11.4	5.1		7.1	3.7	5.5	3.3	6.7	7.4	4.5	7.4	9.3	9.8	5.1	5
O55142	60S ribosomal protein L35a OS=Mus musculus OX=10090 GN=Rpl35a PE=1 SV=2	Rpl35a	749.5	484.7	735.4	525.8	733.4	835.7	260.3	616.8	374.5	388.9	838	594.2	502.9	788.3	763.7	500.5	424.8
O55143	Sarcoplasmic/endoplasmic reticulum calcium ATPase 2 OS=Mus musculus OX=10090 GN=Atp2a2 PE=1 SV=2	Atp2a2	2660.6	1745.6	2966.8	2323.4	3381.2	3231.5	870.5	922.6	470.7	603.8	708.2	492.7	800.9	1226.4	1085.6	852.4	543.6
O55242	Sigma non-opioid intracellular receptor 1 OS=Mus musculus OX=10090 GN=Sigmar1 PE=1 SV=1	Sigmar1	107.4	62.9	97.9	72.5	112.4	109.3	24	11.3	6.9	11.4	9.9	5.3	9.3	13.3	13.7	11.4	9.3
O70152	Dolichol-phosphate mannosyltransferase subunit 1 OS=Mus musculus OX=10090 GN=Dpm1 PE=1 SV=1	Dpm1	70.6	44.2	69	46.4	58.3	66.4	18.6	27.5	18.5	22	25.9	17.3	26.4	31.6	34.1	20.5	20.4
O70194	Eukaryotic translation initiation factor 3 subunit D OS=Mus musculus OX=10090 GN=Eif3d PE=1 SV=2	Eif3d	161.2	89.8	147.9	129.2	183.4	189.1	42.6	9.4	4.5		17.6	9.6	5.7	13.9	16.5	23.9	6.2
O70251	Elongation factor 1-beta OS=Mus musculus OX=10090 GN=Eef1b PE=1 SV=5	Eef1b	134.9	106	124.9	236.5	143.6	143.3	100	19.2	8.7	11.3	22.5	24.4	8.8	21.1	14.5	33.8	6.4
O70252	Heme oxygenase 2 OS=Mus musculus OX=10090 GN=Hmox2 PE=1 SV=1	Hmox2	412.4	292	444.3	310	465.7	472.4	158.8	65.6	30.9	41.2	34.9	30.1	43.4	60.7	57.5	39.8	34.8
O70305	Ataxin-2 OS=Mus musculus OX=10090 GN=Atxn2 PE=1 SV=1	Atxn2	425.1	315	465.3	399.9	492.4	597.5	169.8	61.1	38.5	38.3	92.8	54.8	73.4	107	110.7	128.1	74.9
O70318	Band 4.1-like protein 2 OS=Mus musculus OX=10090 GN=Epb41l2 PE=1 SV=2	Epb41l2	859.8	534.1	848.6	547.1	674.3	794.1	265.6	69.5	47.1	45.8	52.2	32.7	39.6	113.2	104.8	97.8	65
O70378	ER membrane protein complex subunit 8 OS=Mus musculus OX=10090 GN=Emc8 PE=1 SV=1	Emc8	78.5	47.3	94.2	47.2	62.4	55	17.7	10.7	5.1	8.4	7.7	4.4	5.1	11.3	11.4	9.4	5.9
O70401	Tetraspanin-6 OS=Mus musculus OX=10090 GN=Tspan6 PE=1 SV=1	Tspan6	301.7	255.1	454.2	444.1	729.7	387.1	25.5	10.6	2.5	6.1	7.3	9.7	12	39	61.7	23.4	6.3
O70439	Syntaxin-7 OS=Mus musculus OX=10090 GN=Stx7 PE=1 SV=3	Stx7	480.6	353.7	524.8	396.2	513.5	473.7	83.3	120.9	64.1	83.2	66.7	45.1	96	234.2	271.9	118.3	43.3
O70493	Sorting nexin-12 OS=Mus musculus OX=10090 GN=Snx12 PE=1 SV=1	Snx12	66	48.4	70.6	78.4	73.5	82.2	113	55.2	28.5	33.2	81.3	66.6	32.4	76.7	84.9	105.3	22.5
O70503	Very-long-chain 3-oxoacyl-CoA reductase OS=Mus musculus OX=10090 GN=Hsd17b12 PE=1 SV=1	Hsd17b12	335	204.3	324.1	269.9	398.9	333.7	97.3	70.6	38.5	41.4	45.3	36.2	59.6	108.2	111.7	70.8	31.6
O70583	E3 ubiquitin-protein ligase Midline-1 OS=Mus musculus OX=10090 GN=Mid1 PE=1 SV=2	Mid1	22.5	18	23.1	14.2	18.1	26.3	9.5	12.8	9.8	11.5	8.5	8.3	13	20.4	28.7	11.5	14.6
O88207	Collagen alpha-1(V) chain OS=Mus musculus OX=10090 GN=Col5a1 PE=1 SV=2	Col5a1	1228.1	925.9	1618.9	1567.3	1858.4	2192.1	467.9	225	86	119.6	86	62.7	108.2	222.3	157.9	169.5	135.9
O88342	WD repeat-containing protein 1 OS=Mus musculus OX=10090 GN=Wdr1 PE=1 SV=3	Wdr1	210.5	131.6	200.5	123.5	178.2	164.7	39.3	3.5	2.1		5.5	4	4.7	10.2	6.3	5.1	2
O88456	Calpain small subunit 1 OS=Mus musculus OX=10090 GN=Capns1 PE=1 SV=1	Capns1	46.3	20.9	29.4	29.3	45.3	36.3	9.9			2.8	22.3	22.2		4.5	3.3	24.3
O88569	Heterogeneous nuclear ribonucleoproteins A2/B1 OS=Mus musculus OX=10090 GN=Hnrnpa2b1 PE=1 SV=2	Hnrnpa2b1	1875.4	867.5	1265.9	1494.1	2100.7	1950.9	701.6	301.7	125.1	146.6	282.1	176.6	335	303.2	419.2	274.6	239
O88967	ATP-dependent zinc metalloprotease YME1L1 OS=Mus musculus OX=10090 GN=Yme1l1 PE=1 SV=1	Yme1l1	1028.6	650.8	1246.6	837.6	1063.8	1235.2	332	11.5	6.6	3.4	7	5.7	8.5	7.9	8.3	6.1	7.3
P00405	Cytochrome c oxidase subunit 2 OS=Mus musculus OX=10090 GN=Mtco2 PE=1 SV=1	Mtco2	556.6	239.5	346.9	298.2	451.3	530.6	90.6	83.3	24.5	40.4	16.5	9.2	24.3	49.1	40.8	36.1	44.3
P01837	Immunoglobulin kappa constant OS=Mus musculus OX=10090 GN=Igkc PE=1 SV=2	Igkc	145.8	101.2	114.6	63.2	98.1	117.6	56.9	53	30.3	34.6	27.1	11	20.2	31.7	30.8	20.9	41.3
P01869	Ig gamma-1 chain C region, membrane-bound form OS=Mus musculus OX=10090 GN=Ighg1 PE=1 SV=2	Ighg1	338.7	73.9	76.9	172.6	375.9	163	61.6	36.7	21.3	39.6	66.8	11.6	13.2	19.4	16.6	7.5	19.3
P02463	Collagen alpha-1(IV) chain OS=Mus musculus OX=10090 GN=Col4a1 PE=1 SV=4	Col4a1	44.1	21.2	40	51.3	60.1	74.2	21.7	2.1	2.1		1.9		2	5.6	5.5	5.9
P02468	Laminin subunit gamma-1 OS=Mus musculus OX=10090 GN=Lamc1 PE=1 SV=2	Lamc1	428.3	301.8	470.8	424	510.7	614.2	124.3	30.3	14.5	14.7	19.1	21.8	23.8	46.5	33.1	33.6	24.6
P03921	NADH-ubiquinone oxidoreductase chain 5 OS=Mus musculus OX=10090 GN=Mtnd5 PE=1 SV=3	Mtnd5	175.5	116.2	187.9	84	106.1	140.5	47.2	26	8.6	13.9	6	4.2	9.5	16.4	12.6	10.4	9.3
P05064	Fructose-bisphosphate aldolase A OS=Mus musculus OX=10090 GN=Aldoa PE=1 SV=2	Aldoa	158.8	128.1	177.7	116.6	176.7	139.1	20	6.2		3	3.1	2.6	2.6	7.4	7.4	8	2.7
P05202	Aspartate aminotransferase, mitochondrial OS=Mus musculus OX=10090 GN=Got2 PE=1 SV=1	Got2	5741.3	3959.1	6732.9	4371.5	5907.2	6257.4	1680.3	1459.5	560.7	559.9	724	447.5	1103.9	1050.6	1217.3	811.3	960.4
P06151	L-lactate dehydrogenase A chain OS=Mus musculus OX=10090 GN=Ldha PE=1 SV=3	Ldha	130.5	100.7	114.5	101.9	173.7	125.2	13.8	85.7	55.1	66	146.6	118	98.4	295.5	239.8	199.6	48.7
P07091	Protein S100-A4 OS=Mus musculus OX=10090 GN=S100a4 PE=1 SV=1	S100a4	15.2	10.3	17.8	57.4	24.1	23.8	20.5	4.8	4	2.9	18.4	23.4	8.3	34.7	29.3	83.6	4
P07214	SPARC OS=Mus musculus OX=10090 GN=Sparc PE=1 SV=1	Sparc	133	104.2	204	432.8	433.3	306.7	60.3	198.4	114.1	106.8	113.7	98.3	142.2	389.1	343.6	174.3	119.3
P07356	Annexin A2 OS=Mus musculus OX=10090 GN=Anxa2 PE=1 SV=2	Anxa2	2261.4	1629.4	2188.8	1570.9	2319.2	2457.4	674.2	728.1	556.6	514.2	2290.1	880.1	1127.4	1725.9	1342.2	1714.3	718.6
P07724	Albumin OS=Mus musculus OX=10090 GN=Alb PE=1 SV=3	Alb	267.2	259.9	441.5	405.8	1379.5	259	175.9	419.2	359.2	329.1	117.1	111.4	147.8	496.1	410.7	383.8	461.4
P07901	Heat shock protein HSP 90-alpha OS=Mus musculus OX=10090 GN=Hsp90aa1 PE=1 SV=4	Hsp90aa1	708.8	478.1	752.2	444.7	643.7	605.7	182.5	152.2	90.3	107.1	263.2	208.3	103	212.6	219.3	228.7	74.9
P08003	Protein disulfide-isomerase A4 OS=Mus musculus OX=10090 GN=Pdia4 PE=1 SV=3	Pdia4	5646.8	4066.6	6461.6	3395.9	4649.4	5735.6	1776.7	871.5	351.2	385.6	379.5	235.1	490.4	538.4	418.9	377.7	505
P08113	Endoplasmin OS=Mus musculus OX=10090 GN=Hsp90b1 PE=1 SV=2	Hsp90b1	9124.8	6575.5	10311.8	6616.2	8568.1	10316.3	3019.6	2104.2	919	923.9	1309.2	895.3	1657.1	3983.8	3047.8	3274.9	1328.7
P08228	Superoxide dismutase [Cu-Zn] OS=Mus musculus OX=10090 GN=Sod1 PE=1 SV=2	Sod1	370.8	274.9	338.7	175.4	239.5	182.6	13.5	11.9	8.9	6.8	5.8	7.1	7.2	38.9	29.5	12.5	6.5
P08249	Malate dehydrogenase, mitochondrial OS=Mus musculus OX=10090 GN=Mdh2 PE=1 SV=3	Mdh2	6271.1	4266.5	8473.5	6342.5	8463.2	8245.2	1831.4	2276.1	871.8	903.6	1103	744.5	1292.2	1353	1323.9	898.5	1089.1
P08556	GTPase NRas OS=Mus musculus OX=10090 GN=Nras PE=1 SV=1	Nras	18.6	13.7	14.4	12.9	13.5	15.2	3.5	109.2	69.3	79.7	59.2	47.9	72.6	159.2	139.2	111.7	63.5
P08752	Guanine nucleotide-binding protein G(i) subunit alpha-2 OS=Mus musculus OX=10090 GN=Gnai2 PE=1 SV=5	Gnai2	547.2	341.6	524.5	420.1	542.2	544.9	123.6	260.5	158	179.8	111.3	110.4	193.6	307.1	236.1	161	155.3
P09055	Integrin beta-1 OS=Mus musculus OX=10090 GN=Itgb1 PE=1 SV=1	Itgb1	2375.1	1504.4	3747.2	3072	4253.2	3549.4	707.3	1509.7	831.5	874.4	883.7	621.7	1091.4	2332	2285.4	1577.6	968
P09103	Protein disulfide-isomerase OS=Mus musculus OX=10090 GN=P4hb PE=1 SV=2	P4hb	10535.3	7504.9	12629.5	7604.7	9786.3	12015.3	3440.7	2574.1	1020.7	967.3	1339.4	870.4	1486.6	2490.3	1865.4	1772.8	1437
P09405	Nucleolin OS=Mus musculus OX=10090 GN=Ncl PE=1 SV=2	Ncl	1906.3	1090.8	1702.3	1509.5	2161.3	2008.3	634.9	545.9	278.9	317.9	823.6	584	536.9	473.3	415.1	459	331.1
P09411	Phosphoglycerate kinase 1 OS=Mus musculus OX=10090 GN=Pgk1 PE=1 SV=4	Pgk1	21.1	16.1	21.4	15	20.6	15.7	3.2	33.1	20.2	20.5	51	68.3	37.5	105.9	82.7	81.9	26.2
P09602	Non-histone chromosomal protein HMG-17 OS=Mus musculus OX=10090 GN=Hmgn2 PE=1 SV=2	Hmgn2	542.3	188.1	309.1	308.7	443.4	327.4	208.8	125.1	55.4	78.1	107.8	63.2	117.5	54.7	50.6	47.2	67.8
P09671	Superoxide dismutase [Mn], mitochondrial OS=Mus musculus OX=10090 GN=Sod2 PE=1 SV=3	Sod2	1373.1	951.2	1350.5	1161	1079.2	1136.7	595.7	16.2	4	8.4	7	4.7	6.6	14.8	14	10	7.5
P10107	Annexin A1 OS=Mus musculus OX=10090 GN=Anxa1 PE=1 SV=2	Anxa1	341.4	223.9	382.5	208.8	344.5	281.9	87	96.2	36.4	58.3	212.8	164.8	88.8	351.9	411.1	447.3	53.2
P10126	Elongation factor 1-alpha 1 OS=Mus musculus OX=10090 GN=Eef1a1 PE=1 SV=3	Eef1a1	2404.2	1702.2	2352.3	1233.2	1906.6	2174.8	649.9	841	634.7	663	2454.2	2051.4	675.5	1134.4	1093.6	1215.2	621.8
P10639	Thioredoxin OS=Mus musculus OX=10090 GN=Txn PE=1 SV=3	Txn	186	113.9	143.6	151.2	166.8	138	26.2	179.7	98.2	143.4	287.6	267.4	222.7	309.8	352.2	403.7	222.8
P10833	Ras-related protein R-Ras OS=Mus musculus OX=10090 GN=Rras PE=1 SV=1	Rras	130.5	105.1	149.3	100.3	141.4	148	37.5	107.5	75.8	73.3	71.8	42.5	89.5	189	195.5	114.9	65.3
P10852	4F2 cell-surface antigen heavy chain OS=Mus musculus OX=10090 GN=Slc3a2 PE=1 SV=1	Slc3a2	1785.4	1103.7	1692.3	1519.9	2053.3	2080.6	478.9	418.5	266.1	300.6	379.2	253.9	351.5	490.1	338.2	183.8	233.2
P11087	Collagen alpha-1(I) chain OS=Mus musculus OX=10090 GN=Col1a1 PE=1 SV=4	Col1a1	4848.4	3365.9	5103.5	5044.9	6201.2	7591	1830.5	1847.3	623	645.8	586.9	385.4	744.2	3072.8	2178.2	2320.7	876.4
P11103	Poly [ADP-ribose] polymerase 1 OS=Mus musculus OX=10090 GN=Parp1 PE=1 SV=3	Parp1	22	9.3	19.1	12.8	19.3	18.6	4.7	45.9	37.9	61.5	37.3	16.6	32.9	37.7	34	24.2	34.5
P11440	Cyclin-dependent kinase 1 OS=Mus musculus OX=10090 GN=Cdk1 PE=1 SV=3	Cdk1	38.4	32.3	47.9	34.3	55.2	48.2	15.8	7	5.2	5.7	25.2	12.5	11.8	23.5	27.5	32.2	9.8
P11499	Heat shock protein HSP 90-beta OS=Mus musculus OX=10090 GN=Hsp90ab1 PE=1 SV=3	Hsp90ab1	3326.2	2078.8	3387.2	2459.5	3655.1	3392	816.7	1154.8	614.2	696.8	2218.7	1755.5	804.5	1532	1323.7	1788.3	633.5
P11688	Integrin alpha-5 OS=Mus musculus OX=10090 GN=Itga5 PE=1 SV=3	Itga5	428.3	264.8	414	440.6	537.6	554.4	121.3	219.4	115.2	137.6	92.3	78.2	118.9	428	407.7	259.3	143.1
P11983	T-complex protein 1 subunit alpha OS=Mus musculus OX=10090 GN=Tcp1 PE=1 SV=3	Tcp1	266.5	186.6	319.9	194.8	302.5	255.6	66.4	61.8	37.3	35.8	162.7	125.8	35.6	96.6	88.6	123.4	26.3
P12970	60S ribosomal protein L7a OS=Mus musculus OX=10090 GN=Rpl7a PE=1 SV=2	Rpl7a	2389.5	1636.4	2647.1	1518.2	2260.9	2417.6	773.6	795.3	436.7	501.2	1003.5	731.4	642.2	989.9	936.6	1048.7	546.2
P13595	Neural cell adhesion molecule 1 OS=Mus musculus OX=10090 GN=Ncam1 PE=1 SV=3	Ncam1	104.3	61.2	120.7	136.1	195	161.7	35.6	123.7	74.5	76.4	68.3	44.4	83.8	266.4	289.4	165.6	88.7
P14115	60S ribosomal protein L27a OS=Mus musculus OX=10090 GN=Rpl27a PE=1 SV=5	Rpl27a	492.6	336.1	824.5	517	783	670.4	171.4	126.6	63	98.4	161.9	165.4	60.9	146.1	98.5	102	57.1
P14131	40S ribosomal protein S16 OS=Mus musculus OX=10090 GN=Rps16 PE=1 SV=4	Rps16	987.2	594.1	1029.3	612.5	933.5	997.8	290.1	913.8	452.2	517	985.1	768.6	593.3	1084.1	954.9	972.5	466
P14148	60S ribosomal protein L7 OS=Mus musculus OX=10090 GN=Rpl7 PE=1 SV=2	Rpl7	2915.6	1949.2	3053.9	1894.5	2806	2851.8	978.1	539.7	290.4	310.6	661	466.4	445.2	733.6	710.7	740.8	393.3
P14206	40S ribosomal protein SA OS=Mus musculus OX=10090 GN=Rpsa PE=1 SV=4	Rpsa	182	134.8	204.9	172.2	157.9	204.4	50.3	180.8	82	100	200.3	176.4	133.5	245	195.8	292.9	99.8
P14211	Calreticulin OS=Mus musculus OX=10090 GN=Calr PE=1 SV=1	Calr	7507.6	5366.8	8588.9	5728.9	7622.9	8814.5	2532	1468.4	653	649.9	727	474.2	908.2	1272.7	1122	1044.2	821.3
P14576	Signal recognition particle 54 kDa protein OS=Mus musculus OX=10090 GN=Srp54 PE=1 SV=2	Srp54	1408.3	1164.3	1399.1	409.5	554.4	1436.2	678.8	720	546.4	610.5	868.1	767.8	556.2	844	887.3	722.1	623.8
P14685	26S proteasome non-ATPase regulatory subunit 3 OS=Mus musculus OX=10090 GN=Psmd3 PE=1 SV=3	Psmd3	68.1	48	81.6	41.4	76.7	65.1	16.3	4	2.4		9.9	7.4	2.7	6.4	5	6.6
P14733	Lamin-B1 OS=Mus musculus OX=10090 GN=Lmnb1 PE=1 SV=3	Lmnb1	1090.3	535.3	978.9	603.7	737.1	715.7	324.3	43.8	27.6	23.3	37.9	25.6	39	41.4	40.8	34	32.6
P14869	60S acidic ribosomal protein P0 OS=Mus musculus OX=10090 GN=Rplp0 PE=1 SV=3	Rplp0	2839.5	1903.8	3037.5	1980.2	3025.2	2888.4	890.3	545.6	281.2	307.5	685	496.2	416.5	647.5	598.6	670.7	329.1
P15116	Cadherin-2 OS=Mus musculus OX=10090 GN=Cdh2 PE=1 SV=2	Cdh2	202.8	117.8	162.3	93.3	119.5	129.4	50.7	23.7	9.9	21.4	14.7	9.9	19.3	57.1	70.2	37.4	17.1
P15379	CD44 antigen OS=Mus musculus OX=10090 GN=Cd44 PE=1 SV=3	Cd44	266.5	124.9	210	453.8	673.9	698.1	51.3	443.9	262.4	292.7	340.7	231	397.1	1722.4	2161.4	1404.9	301.7
P15535	Beta-1,4-galactosyltransferase 1 OS=Mus musculus OX=10090 GN=B4galt1 PE=1 SV=1	B4galt1	42.9	27.6	39.5	33.2	47.6	43.3	10.2	4.6		2.2	5.7	2.6	5.8	3.1	6	2.5
P16045	Galectin-1 OS=Mus musculus OX=10090 GN=Lgals1 PE=1 SV=3	Lgals1	534.5	382.8	655.6	681.9	955.2	632.4	87.5	76.3	39.5	48.9	103.1	106.6	51.6	226.8	185.8	267.6	53
P16254	Signal recognition particle 14 kDa protein OS=Mus musculus OX=10090 GN=Srp14 PE=1 SV=1	Srp14	50.4	36.5	56.7	17.3	26.5	53.8	18	32.6	21.4	26.4	40.2	36.1	22.6	31.6	27.8	28.6	23.3
P16332	Methylmalonyl-CoA mutase, mitochondrial OS=Mus musculus OX=10090 GN=Mmut PE=1 SV=2	Mmut	789.1	540	936.8	490.4	653.3	796.4	266.9	17.2	7.2	8.2	9.3	3.5	12.2	10.7	11.8	7.6	10.6
P16546	Spectrin alpha chain, non-erythrocytic 1 OS=Mus musculus OX=10090 GN=Sptan1 PE=1 SV=4	Sptan1	1531.2	904.8	1509.6	1262.1	1592.7	1706.2	469.9	180.5	90.2	97.2	126.8	89.1	121.2	183.4	187.5	146.5	118
P16858	Glyceraldehyde-3-phosphate dehydrogenase OS=Mus musculus OX=10090 GN=Gapdh PE=1 SV=2	Gapdh	992.8	791.3	1090.2	868.7	1296	882.4	148.8	61.5	45	40	71.4	59.9	53.5	125.2	142.8	91.5	36.7
P17095	High mobility group protein HMG-I/HMG-Y OS=Mus musculus OX=10090 GN=Hmga1 PE=1 SV=4	Hmga1	862.9	356.5	697.4	586.5	762.4	700.6	220.5	56.3	25.8	23.5	66.4	36.3	83.6	65.6	69.1	56.8	37
P17225	Polypyrimidine tract-binding protein 1 OS=Mus musculus OX=10090 GN=Ptbp1 PE=1 SV=2	Ptbp1	350.5	208.9	359.3	212.8	317.7	315.4	130.6	63.1	28.3	46.2	110	75.8	57.3	79.2	72.8	82.4	36.1
P17427	AP-2 complex subunit alpha-2 OS=Mus musculus OX=10090 GN=Ap2a2 PE=1 SV=2	Ap2a2	888.4	545.1	884.8	642.9	838.1	854.1	225.9	156.5	96.8	102.2	114.6	103.6	100.6	231.8	250.5	173.1	108.7
P17710	Hexokinase-1 OS=Mus musculus OX=10090 GN=Hk1 PE=1 SV=3	Hk1	462.9	348.9	548.4	255.6	311.3	391.3	151	145.7	61.5	88.3	127.6	116.2	139.5	204.7	214.2	132.4	76.3
P17742	Peptidyl-prolyl cis-trans isomerase A OS=Mus musculus OX=10090 GN=Ppia PE=1 SV=2	Ppia	1205.7	830.6	1390.4	1041.7	1521.5	1248.5	215.1	233.9	122.3	124.6	147.1	117.4	162.7	336.5	333.2	240.8	130.2
P17751	Triosephosphate isomerase OS=Mus musculus OX=10090 GN=Tpi1 PE=1 SV=5	Tpi1	166	105.1	163	100	144.7	127.8	30.8	7.2	3.3	2.7	4.2	4	3.8	9.4	8.6	9.5	5.9
P18155	Bifunctional methylenetetrahydrofolate dehydrogenase/cyclohydrolase, mitochondrial OS=Mus musculus OX=10090 GN=Mthfd2 PE=1 SV=1	Mthfd2	781.3	557.7	934.9	1015.4	1396.4	1489.5	251	543.1	207.8	212.1	369.8	230.5	390.1	218.6	135.3	165.1	278.5
P18572	Basigin OS=Mus musculus OX=10090 GN=Bsg PE=1 SV=2	Bsg	599.9	407.2	605.7	590.5	765.8	798	196.8	654.8	340.9	343.9	457.4	282.7	616.1	556.4	483.5	410.5	490.3
P18760	Cofilin-1 OS=Mus musculus OX=10090 GN=Cfl1 PE=1 SV=3	Cfl1	1358.4	949.7	1398.5	1197.1	1624.9	1324.6	158.9	71.9	46.6	41	89	69.5	49.7	137.2	124.2	153.4	37.6
P19253	60S ribosomal protein L13a OS=Mus musculus OX=10090 GN=Rpl13a PE=1 SV=4	Rpl13a	999.6	668.9	1059.9	829.3	1119.6	1246.7	350.5	610.4	342.7	396.8	730.3	552.9	450.2	698	664	509.1	362.1
P19324	Serpin H1 OS=Mus musculus OX=10090 GN=Serpinh1 PE=1 SV=3	Serpinh1	7757.5	5769.1	9478.8	5519	7544.3	8769.3	2633.1	2302.4	932.4	986.5	1747.8	1246.6	1592.4	3262.7	2558.9	2710.7	1192.7
P19783	Cytochrome c oxidase subunit 4 isoform 1, mitochondrial OS=Mus musculus OX=10090 GN=Cox4i1 PE=1 SV=2	Cox4i1	946.2	512.5	988.4	578.9	539.9	665.9	341.3	750.1	291.9	303.3	277	193.5	243.3	327.5	319.9	257.6	242.6
P20029	Endoplasmic reticulum chaperone BiP OS=Mus musculus OX=10090 GN=Hspa5 PE=1 SV=3	Hspa5	13569.3	9428.6	15309	9578.5	12694.8	14786.8	3968.9	2918.1	1235.4	1338.2	1627	1092	1997.4	2964.3	2181.2	2091.8	1818.4
P20108	Thioredoxin-dependent peroxide reductase, mitochondrial OS=Mus musculus OX=10090 GN=Prdx3 PE=1 SV=1	Prdx3	426.3	303.8	487.4	329.5	349.7	433.3	66.8	274.9	88.8	94.1	125.1	86.5	149.4	243.2	219.3	238.2	118.4
P20152	Vimentin OS=Mus musculus OX=10090 GN=Vim PE=1 SV=3	Vim	14793.5	5108.6	8848.5	6870.8	9742.2	8998	3379.7	1829.2	1133.8	1087.9	2664.5	1875.4	2321.6	2159.4	2864.6	1799.8	1449.9
P21278	Guanine nucleotide-binding protein subunit alpha-11 OS=Mus musculus OX=10090 GN=Gna11 PE=1 SV=1	Gna11	835.6	549.8	826.2	478.4	661.2	708.6	244.3	182.3	112.2	126.1	110.5	83	135.7	359.4	291.9	234.4	131.5
P21279	Guanine nucleotide-binding protein G(q) subunit alpha OS=Mus musculus OX=10090 GN=Gnaq PE=1 SV=4	Gnaq	43.2	24.7	41.7	23.3	29.9	30.5	10.4	27.2	14.3	10.8	13.3	13.8	16.3	28.6	27.3	20.8	22.9
P22315	Ferrochelatase, mitochondrial OS=Mus musculus OX=10090 GN=Fech PE=1 SV=2	Fech	839.3	566.1	954.8	412.2	527.4	630.7	281.9	21.3	8.4	9.5	8.2	6.9	10.5	18.1	15.1	11.2	10
P23116	Eukaryotic translation initiation factor 3 subunit A OS=Mus musculus OX=10090 GN=Eif3a PE=1 SV=5	Eif3a	284.1	177	329.2	207.9	290	295.8	91.5	91.6	51.3	59.9	90	62.7	55.5	122.8	127	117.6	46.7
P24270	Catalase OS=Mus musculus OX=10090 GN=Cat PE=1 SV=4	Cat	627.3	451.9	687.2	376.2	555.3	541.6	187.3	71.1	43.1	52.3	41.7	31.5	58	74.2	78.3	41.2	54
P24369	Peptidyl-prolyl cis-trans isomerase B OS=Mus musculus OX=10090 GN=Ppib PE=1 SV=2	Ppib	1929.5	1158.1	2041.8	1364.7	1453	1976.7	480.1	657.8	279.2	279.1	347.5	214.5	470.2	658.4	688.4	588.9	425.8
P25444	40S ribosomal protein S2 OS=Mus musculus OX=10090 GN=Rps2 PE=1 SV=3	Rps2	1622.1	1031.8	1634.4	1010.4	1452.9	1655.8	447.7	978.1	500.5	560.8	953.4	790.4	673	1194.5	1074.1	1116.5	586.5
P26039	Talin-1 OS=Mus musculus OX=10090 GN=Tln1 PE=1 SV=2	Tln1	1289.8	751.5	1414.5	847.9	1218.7	1269.8	360.7	378.8	200.7	233.9	512.5	430.5	240	700.8	618.9	622.3	201.5
P26041	Moesin OS=Mus musculus OX=10090 GN=Msn PE=1 SV=3	Msn	1545.7	1166.2	1595.8	1167.7	1581.8	1957.8	517.2	681.4	566.9	686.7	672.2	568.7	596	1140.1	1093.4	826.9	648.5
P26043	Radixin OS=Mus musculus OX=10090 GN=Rdx PE=1 SV=3	Rdx	101.2	79.5	101.9	59.6	84.1	103.3	39.4	11.4	11.7	17.7	13.8	12.1	16.3	20.6	15.1	16.1	15.4
P26231	Catenin alpha-1 OS=Mus musculus OX=10090 GN=Ctnna1 PE=1 SV=1	Ctnna1	1741.6	1107.9	1805.5	1025.8	1405.7	1474.5	518.1	238.5	140.1	139.6	163.9	137.2	161.3	486.7	481.5	334.2	173.3
P26369	Splicing factor U2AF 65 kDa subunit OS=Mus musculus OX=10090 GN=U2af2 PE=1 SV=3	U2af2	180.1	72.3	136.2	99.4	133.7	112	64.1	39.5	21.6	31	71.9	50.9	61.7	40.5	49.5	47.8	26.9
P26443	Glutamate dehydrogenase 1, mitochondrial OS=Mus musculus OX=10090 GN=Glud1 PE=1 SV=1	Glud1	3496.2	2382.5	4247.6	3075.2	4056.6	4195.8	1101	1177.6	427.5	467.7	549.1	344.6	721.9	1096.9	1012.2	800.5	627.6
P26645	Myristoylated alanine-rich C-kinase substrate OS=Mus musculus OX=10090 GN=Marcks PE=1 SV=2	Marcks	449.9	318.5	330	549.2	379.2	561.7	253.3	69.9	34	39.6	28.5	25	28.1	82.5	100.1	86.7	29.9
P27046	Alpha-mannosidase 2 OS=Mus musculus OX=10090 GN=Man2a1 PE=1 SV=2	Man2a1	628.2	435	734.2	623.9	971.5	943.9	221.4	202.8	119.8	133.6	278.9	183.5	369.9	375.7	456.4	194.3	98.4
P27659	60S ribosomal protein L3 OS=Mus musculus OX=10090 GN=Rpl3 PE=1 SV=3	Rpl3	1104	763.5	1253.1	992.5	1403.2	1265.8	377.4	475.6	286.1	300.6	547	423.4	371.9	587.9	506.8	533.3	299.5
P27773	Protein disulfide-isomerase A3 OS=Mus musculus OX=10090 GN=Pdia3 PE=1 SV=2	Pdia3	11873.5	8294.3	14223.6	6726.8	9968	10797.8	3528.4	2516.5	1139.4	1192.1	1255.1	884.9	1634.3	2716.1	2275.9	1755.1	1480
P28656	Nucleosome assembly protein 1-like 1 OS=Mus musculus OX=10090 GN=Nap1l1 PE=1 SV=2	Nap1l1	3.6	2.8	5.5	4.5	7.1	5.6		19.9	10.6	13.9	50.6	37.4	23.5	46.5	38.7	97.4	19.7
P29341	Polyadenylate-binding protein 1 OS=Mus musculus OX=10090 GN=Pabpc1 PE=1 SV=2	Pabpc1	1477.2	989.8	1731.8	1049.1	1504.2	1669.2	465.5	333.6	175.2	195.1	299.4	246.9	217.7	370.4	340.6	332.9	183.4
P29758	Ornithine aminotransferase, mitochondrial OS=Mus musculus OX=10090 GN=Oat PE=1 SV=1	Oat	1034	710.2	1244.9	943.8	1183.8	1352.1	339.7	495.7	184.9	186.3	259.1	175.4	337.5	521.3	369.1	348.3	242.9
P30412	Peptidyl-prolyl cis-trans isomerase C OS=Mus musculus OX=10090 GN=Ppic PE=1 SV=1	Ppic	594.5	412.3	723.5	211.4	316.2	375.4	199.3	55.9	18.3	30	25.6	19.5	27.4	72.6	47.8	50.7	28.4
P30999	Catenin delta-1 OS=Mus musculus OX=10090 GN=Ctnnd1 PE=1 SV=2	Ctnnd1	505.6	294.6	482.5	324.8	417.7	452.5	155.3	72	40	47.4	52.2	44.3	59.5	129.3	109.9	98.5	52.9
P32020	Sterol carrier protein 2 OS=Mus musculus OX=10090 GN=Scp2 PE=1 SV=3	Scp2	813.2	641	806.7	667.4	937.8	915.1	402.2	52.3	30.3	34.9	38.2	29.2	42.2	45.8	53.7	39.2	36.9
P35278	Ras-related protein Rab-5C OS=Mus musculus OX=10090 GN=Rab5c PE=1 SV=2	Rab5c	876.4	585.8	900.1	621.2	816.1	873	193.6	452.1	254.3	240.3	213.1	186.9	257.1	531.7	648.6	359.6	173.1
P35279	Ras-related protein Rab-6A OS=Mus musculus OX=10090 GN=Rab6a PE=1 SV=4	Rab6a	483.9	305.4	500.3	330.3	554.2	487.7	128.3	229	154.6	164.6	184.9	133	259.4	348.5	453.1	174.9	123.6
P35282	Ras-related protein Rab-21 OS=Mus musculus OX=10090 GN=Rab21 PE=1 SV=4	Rab21	83.1	65.2	161.2	135	196.6	137.1	21	83	43.7	46.7	36.2	27.3	52	244	226.7	122	35.3
P35283	Ras-related protein Rab-12 OS=Mus musculus OX=10090 GN=Rab12 PE=1 SV=3	Rab12	314.6	223.8	321.8	216.5	282	298.6	81.5	18.7	11.2	12.5	10.2	6.6	20.6	32.9	36.1	21.4	14.2
P35288	Ras-related protein Rab-23 OS=Mus musculus OX=10090 GN=Rab23 PE=1 SV=2	Rab23	129.1	89.9	134.5	120	157.4	174.2	42.1	61.2	27.5	37.6	31.8	27.1	36.8	69.7	61.7	43.6	35.5
P35293	Ras-related protein Rab-18 OS=Mus musculus OX=10090 GN=Rab18 PE=1 SV=2	Rab18	695.8	448.3	722.5	449.6	636	643.4	208.6	287.6	158.4	196.4	163.5	118.9	196.2	339.3	405.4	222.5	149.9
P35441	Thrombospondin-1 OS=Mus musculus OX=10090 GN=Thbs1 PE=1 SV=1	Thbs1	97.5	66	93.1	83.7	108.6	117	18.2	39.1	24.7	22.2	9	5.3	14.7	73.6	76.3	30.3	21.1
P35486	Pyruvate dehydrogenase E1 component subunit alpha, somatic form, mitochondrial OS=Mus musculus OX=10090 GN=Pdha1 PE=1 SV=1	Pdha1	1988.6	1320.9	2440	1227.3	1719.5	1926.9	564.5	258.8	83.6	104.3	134.3	77.8	160.9	167.9	168.4	138.8	146.9
P35564	Calnexin OS=Mus musculus OX=10090 GN=Canx PE=1 SV=1	Canx	4577.9	2917.6	4385.7	3750.6	5177.3	4953.4	1731.9	692.3	362.3	396.1	462.9	318.9	548.5	868.7	855.5	625.1	364.6
P35700	Peroxiredoxin-1 OS=Mus musculus OX=10090 GN=Prdx1 PE=1 SV=1	Prdx1	1133.8	797.2	1091.8	791	1093	1028.9	214.5	126.1	58.7	71.4	94.6	69.9	85.2	118.2	116	101.2	74.7
P35762	CD81 antigen OS=Mus musculus OX=10090 GN=Cd81 PE=1 SV=2	Cd81	184.3	101.7	184.9	121.3	172.2	165.4	44.2	8.9	2	5.4	5.5	2.6		15.2	16.2	12.7	11.3
P35821	Tyrosine-protein phosphatase non-receptor type 1 OS=Mus musculus OX=10090 GN=Ptpn1 PE=1 SV=2	Ptpn1	119.1	90.9	137.7	70.7	112.3	120.3	42.9	13.2	8.8	9.8	9.7	7	7.5	10.1	11.8	6.1	6.7
P35922	Synaptic functional regulator FMR1 OS=Mus musculus OX=10090 GN=Fmr1 PE=1 SV=1	Fmr1	205.9	129	208.9	147.2	197.5	212.5	70.4	138.5	53.8	72.9	79.2	53.6	60.5	124.3	93	62.2	38.6
P35951	Low-density lipoprotein receptor OS=Mus musculus OX=10090 GN=Ldlr PE=1 SV=2	Ldlr	70.1	52	74.4	91.7	120.4	138.3	27	53.1	31.6	29.2	21.1	22.2	30.2	92.2	55	55.9	33.9
P35979	60S ribosomal protein L12 OS=Mus musculus OX=10090 GN=Rpl12 PE=1 SV=2	Rpl12	399.4	284	456.6	315.8	435.9	489.1	131.6	149.3	66.6	76.4	157	109.2	109.2	200.6	162	185.7	99.7
P35980	60S ribosomal protein L18 OS=Mus musculus OX=10090 GN=Rpl18 PE=1 SV=3	Rpl18	880.2	617.4	960	538.3	723.9	854.1	275.5	130.2	72.4	73.6	160.2	125.4	92.1	161.1	158.7	154.8	83.1
P36536	GTP-binding protein SAR1a OS=Mus musculus OX=10090 GN=Sar1a PE=1 SV=1	Sar1a	362.7	173.4	308.1	255	407.2	335.4	79.4	15.3	5	9.5	257.2	173.9	17.5	43.2	29.2	314.3	11.9
P36552	Oxygen-dependent coproporphyrinogen-III oxidase, mitochondrial OS=Mus musculus OX=10090 GN=Cpox PE=1 SV=2	Cpox	64.5	42.2	78.6	45.5	73.1	69	22.5	10.2		5.2	7.4	5.1	6.8	8.7	5.6	3.3	6.2
P37040	NADPH--cytochrome P450 reductase OS=Mus musculus OX=10090 GN=Por PE=1 SV=2	Por	1333.9	869.4	1433.4	880.9	1286.9	1285.3	433.1	94.4	46.5	67.4	74.1	50	74.7	124.2	140.8	80.3	43.8
P37804	Transgelin OS=Mus musculus OX=10090 GN=Tagln PE=1 SV=3	Tagln	617.5	412.7	602.4	494.2	787	674.7	176.7	387.4	161	184.3	590.2	391.2	131	655.9	614	886	184.3
P38647	Stress-70 protein, mitochondrial OS=Mus musculus OX=10090 GN=Hspa9 PE=1 SV=3	Hspa9	10999.1	7675.6	13913.9	10013.6	13149.7	13885.6	3459	4904	1733.2	1833.7	2527.3	1527.1	3101.7	3211	2930.7	2380.2	2500.4
P40124	Adenylyl cyclase-associated protein 1 OS=Mus musculus OX=10090 GN=Cap1 PE=1 SV=4	Cap1	410.5	307.2	469.9	288.8	441.8	417.4	110.3	34.3	19.9	21.3	62.9	41.5	32.1	94.4	106.7	80.2	21.7
P40240	CD9 antigen OS=Mus musculus OX=10090 GN=Cd9 PE=1 SV=2	Cd9	345.2	173.3	265.4	147	180.7	229.2	87.2	80	52.2	56.5	40.7	31.2	53.5	110	92.3	82	57.7
P41105	60S ribosomal protein L28 OS=Mus musculus OX=10090 GN=Rpl28 PE=1 SV=2	Rpl28	1435.6	962.8	1515.7	989.5	1388.9	1629.5	494.9	45.2	25.8	31.5	64.7	54.3	28.3	49.3	30.6	35.5	19.8
P41216	Long-chain-fatty-acid--CoA ligase 1 OS=Mus musculus OX=10090 GN=Acsl1 PE=1 SV=2	Acsl1	49.7	37.3	65.4	28.4	41.7	45.4	19.2	10.1	6	4.9	8	4.2	6.6	5.5	10.1	3.9	4.6
P42125	Enoyl-CoA delta isomerase 1, mitochondrial OS=Mus musculus OX=10090 GN=Eci1 PE=1 SV=2	Eci1	1509.3	938.5	1549.8	838.6	1007.2	1195	467.1	45.8	21.5	27.5	27.8	20.3	26.3	25.7	22.6	21.9	25.7
P42669	Transcriptional activator protein Pur-alpha OS=Mus musculus OX=10090 GN=Pura PE=1 SV=1	Pura	111.1	82.2	126.1	52	83.4	97.1	45.3	10.8	3.8	4.9	9.8	5.8	5.7	7.2	12.4	10.6	6.3
P42932	T-complex protein 1 subunit theta OS=Mus musculus OX=10090 GN=Cct8 PE=1 SV=3	Cct8	472.1	355	547.3	344.2	501.7	489.3	111.3	195	110.9	122.2	415.6	298.3	132.8	317.1	316.2	357.2	90.7
P43274	Histone H1.4 OS=Mus musculus OX=10090 GN=H1-4 PE=1 SV=2	H1-4	1355.4	468.8	964	597.6	873.8	730.4	243.4	22.3	10.9	11.8	23.8	14.9	26.1	16.9	27.6	19.7	18.9
P43275	Histone H1.1 OS=Mus musculus OX=10090 GN=H1-1 PE=1 SV=2	H1-1	1030.3	358.9	715.6	545	710.8	622.9	200.4	64.3	25	40.1	71	45.1	59.9	48.9	69.8	48.8	50.7
P43276	Histone H1.5 OS=Mus musculus OX=10090 GN=H1-5 PE=1 SV=2	H1-5	2436.8	851.9	1578.8	1414.9	1887.3	1664.8	481.4	138	51.1	54.2	134.6	86.8	116.9	99.7	123.3	112.5	93.4
P43277	Histone H1.3 OS=Mus musculus OX=10090 GN=H1-3 PE=1 SV=2	H1-3	5337.4	1805.8	3637.7	2566.1	3551.1	3048.4	997.3	925.1	423.9	483.9	1090.2	776.1	737.7	584.4	714.9	571.4	494
P43406	Integrin alpha-V OS=Mus musculus OX=10090 GN=Itgav PE=1 SV=2	Itgav	790	497.9	899.2	878.6	1056.8	975.4	250.6	248.6	134.1	142.8	134.1	109.6	181.2	656	575.5	387.9	162.9
P45878	Peptidyl-prolyl cis-trans isomerase FKBP2 OS=Mus musculus OX=10090 GN=Fkbp2 PE=1 SV=1	Fkbp2	145.3	98.4	172.5	78.8	115	115.1	53.8	9.3	7.7	6.8	6.8	5	9.5	9	9.4	4.7	6.1
P45952	Medium-chain specific acyl-CoA dehydrogenase, mitochondrial OS=Mus musculus OX=10090 GN=Acadm PE=1 SV=1	Acadm	1258	842.2	1427.5	656.1	873.5	995.2	453.1	31.5	8.9	15.6	12.3	13.1	18.2	23.9	24.9	15.4	22.3
P46061	Ran GTPase-activating protein 1 OS=Mus musculus OX=10090 GN=Rangap1 PE=1 SV=2	Rangap1	125	87.2	123.4	98	160.3	181.4	46.9	22.5	12.6	14.8	21.9	16.4	15.3	25.2	26.5	27.9	13.5
P46467	Vacuolar protein sorting-associated protein 4B OS=Mus musculus OX=10090 GN=Vps4b PE=1 SV=2	Vps4b	88.1	68.2	116.5	59.7	103.1	100.1	25	12.4	9.5	8.3	20.1	20.5	9	14	17.9	17.6	7.7
P46638	Ras-related protein Rab-11B OS=Mus musculus OX=10090 GN=Rab11b PE=1 SV=3	Rab11b	2370.4	1529.9	2023.3	1764.8	2133.6	2408.4	748.4	604.8	414.5	448.4	308.1	309.3	487.3	520	511	330.3	443.5
P46978	Dolichyl-diphosphooligosaccharide--protein glycosyltransferase subunit STT3A OS=Mus musculus OX=10090 GN=Stt3a PE=1 SV=1	Stt3a	874.7	588.3	1002.1	650.1	877.8	969.6	331.4	373.1	162.4	198.1	226.9	161.3	261.9	471.9	423	272.4	215
P47713	Cytosolic phospholipase A2 OS=Mus musculus OX=10090 GN=Pla2g4a PE=1 SV=1	Pla2g4a	137.7	102.6	167.9	132.1	296.5	210.5	53.1	3.6	2.5	5.9	8.1	3.8	3.2	5.3	2.7	4.6	2.2
P47738	Aldehyde dehydrogenase, mitochondrial OS=Mus musculus OX=10090 GN=Aldh2 PE=1 SV=1	Aldh2	4780.1	3283.4	5724.7	2034.9	2800.8	3165.8	1450.7	1269.4	454.6	521.3	473.2	344.6	571.9	372.8	408.9	246.3	586.4
P47740	Aldehyde dehydrogenase family 3 member A2 OS=Mus musculus OX=10090 GN=Aldh3a2 PE=1 SV=2	Aldh3a2	279.1	171.7	301.9	139.1	228.5	240.4	82.6	23.1	11.8	11	15.8	12.1	19.3	18.7	18.1	12.3	11.6
P47758	Signal recognition particle receptor subunit beta OS=Mus musculus OX=10090 GN=Srprb PE=1 SV=1	Srprb	256	158.8	294.1	286.9	369.1	387.2	76.8	118.3	64.2	66.7	80.1	63.5	117.3	176.2	170.9	135.2	84
P47911	60S ribosomal protein L6 OS=Mus musculus OX=10090 GN=Rpl6 PE=1 SV=3	Rpl6	2440	1608.4	2548.2	1465.1	2088.1	2381.8	757.9	273.4	154.7	166.2	347.7	267.9	198	320.5	298	337.2	187.6
P47915	60S ribosomal protein L29 OS=Mus musculus OX=10090 GN=Rpl29 PE=1 SV=2	Rpl29	445.3	311	482.8	344	481.3	515	168.3	588.7	353.2	364.5	774.7	655.1	402.6	615.4	563	568.3	321.5
P47962	60S ribosomal protein L5 OS=Mus musculus OX=10090 GN=Rpl5 PE=1 SV=3	Rpl5	239.3	156.1	223.2	194.7	264.5	255.9	81.5	60.4	28.1	34.6	53.8	42.8	38.7	74	59.3	60.2	38.9
P47963	60S ribosomal protein L13 OS=Mus musculus OX=10090 GN=Rpl13 PE=1 SV=3	Rpl13	1462.5	951	1515.8	990.7	1359.1	1564.7	500.3	141.6	81.2	96.8	169.4	142.6	97.5	177.8	176.4	189.5	97.4
P48036	Annexin A5 OS=Mus musculus OX=10090 GN=Anxa5 PE=1 SV=1	Anxa5	801	601.5	755.5	399.6	640.8	504.7	79.4	145.5	77.3	93.6	141.1	118.2	118.9	320.7	274.7	224.3	56.1
P48678	Prelamin-A/C OS=Mus musculus OX=10090 GN=Lmna PE=1 SV=2	Lmna	1979.1	861.2	1513.2	1201.5	1791.5	1506.8	680.2	438.3	209.2	253.7	531.2	440.8	432.5	595.1	663.9	479.8	256.2
P48962	ADP/ATP translocase 1 OS=Mus musculus OX=10090 GN=Slc25a4 PE=1 SV=4	Slc25a4	7409.7	5242.2	9088.5	4718.5	6219.8	6896	2195.3	3264.5	1230.5	1349.3	1416.3	1064.4	1433.5	1962.8	1773.2	1518.8	1327.5
P49312	Heterogeneous nuclear ribonucleoprotein A1 OS=Mus musculus OX=10090 GN=Hnrnpa1 PE=1 SV=2	Hnrnpa1	250	114.1	199	137.8	236.1	221	84	9.9	2.9	3.9	7.5	5.8	11.1	13.5	17.8	10.6	4.6
P49817	Caveolin-1 OS=Mus musculus OX=10090 GN=Cav1 PE=1 SV=1	Cav1	16.3	5.4	11	9	11.4	14.4	3.7	471.7	270.7	312.6	280.7	177.7	364.3	669.4	679.2	468.1	300.7
P49935	Pro-cathepsin H OS=Mus musculus OX=10090 GN=Ctsh PE=1 SV=2	Ctsh	10.6	9.7	10.8	6.3	5.4	7.8		3.5	2.6			3	3.4	11.3	11.1	4.9
P50544	Very long-chain specific acyl-CoA dehydrogenase, mitochondrial OS=Mus musculus OX=10090 GN=Acadvl PE=1 SV=3	Acadvl	3029.8	2218	3772.4	1936.4	2651.5	2822.3	1004.6	479.4	194.8	226.6	301.1	184.9	368.6	294.8	329.2	184.4	312
P51174	Long-chain specific acyl-CoA dehydrogenase, mitochondrial OS=Mus musculus OX=10090 GN=Acadl PE=1 SV=2	Acadl	3294.4	2221	3893.5	1858.5	2444.2	2913	992.5	636.3	249.8	246.6	286.5	185.7	414.1	303.3	352.6	215.3	391.3
P51410	60S ribosomal protein L9 OS=Mus musculus OX=10090 GN=Rpl9 PE=1 SV=2	Rpl9	302	191.5	267.2	188.4	276.1	301.6	100.9	326.9	215.7	218.3	424.7	299.6	365.1	549.8	518.9	452.2	283.2
P51660	Peroxisomal multifunctional enzyme type 2 OS=Mus musculus OX=10090 GN=Hsd17b4 PE=1 SV=3	Hsd17b4	3064.3	2537.5	3459.5	556.5	827.6	2046.3	1452.2	845.3	571	730.4	520.6	343.2	486.4	444	421.5	238.1	566
P51881	ADP/ATP translocase 2 OS=Mus musculus OX=10090 GN=Slc25a5 PE=1 SV=3	Slc25a5	4119.2	2931	5072.8	3948.9	5247.3	4951.2	1291.6	1482	608.9	528.9	815.3	532.9	1105.5	1276.8	1068.3	1027.2	949.8
P51912	Neutral amino acid transporter B(0) OS=Mus musculus OX=10090 GN=Slc1a5 PE=1 SV=2	Slc1a5	14.8	8.3	9.9	15.5	17.1	21.1	4	15.9	7.4	13.3	16	9.9	14.5	24.6	27.8	18.7	8.1
P52293	Importin subunit alpha-1 OS=Mus musculus OX=10090 GN=Kpna2 PE=1 SV=2	Kpna2	311.2	166.1	267.9	227.8	353.3	333.3	98	70.1	29.8	44.8	69.3	54.9	47.1	77.2	62.5	61.2	37.2
P52480	Pyruvate kinase PKM OS=Mus musculus OX=10090 GN=Pkm PE=1 SV=4	Pkm	999.7	818.5	1093.5	914	1255.9	970	126.4	148.4	91.5	98.4	325.7	235.6	145.5	377.5	365.9	416.6	66.9
P52825	Carnitine O-palmitoyltransferase 2, mitochondrial OS=Mus musculus OX=10090 GN=Cpt2 PE=1 SV=2	Cpt2	1140.3	790.4	1474.2	682.8	975.6	907.7	369	58.2	25.9	27	30.6	27	30.6	37.8	28.2	17.6	30.3
P52875	Transmembrane protein 165 OS=Mus musculus OX=10090 GN=Tmem165 PE=1 SV=2	Tmem165	170.8	108.5	213.4	99	149.8	152.9	49	13.2	7.1	5.9	11.7	6	12.4	10.1	10	3.7	5
P53026	60S ribosomal protein L10a OS=Mus musculus OX=10090 GN=Rpl10a PE=1 SV=3	Rpl10a	1253.8	841.2	1291.7	790.7	1072.2	1176.6	371.8	413.7	240.1	302.9	490.9	406.9	321.2	541.2	467.1	438	281.5
P53702	Holocytochrome c-type synthase OS=Mus musculus OX=10090 GN=Hccs PE=1 SV=2	Hccs	94.8	55.3	104.2	73.5	109.2	105.8	36.4	14.3	5.5	8.7	8.6	5.8	13	15.1	17.5	13.2	11.8
P53986	Monocarboxylate transporter 1 OS=Mus musculus OX=10090 GN=Slc16a1 PE=1 SV=1	Slc16a1	344.9	231.5	345.6	296.8	372.6	430.8	118.8	209	130.6	152.6	145.5	95.8	163.9	284.2	214.3	219.5	143.6
P53994	Ras-related protein Rab-2A OS=Mus musculus OX=10090 GN=Rab2a PE=1 SV=1	Rab2a	1458.7	1039	1724.6	1217.4	1752.1	1632.6	339.8	834.8	517.5	534.6	567.2	404.4	867.4	1191.9	1417.2	657.7	401.5
P54071	Isocitrate dehydrogenase [NADP], mitochondrial OS=Mus musculus OX=10090 GN=Idh2 PE=1 SV=3	Idh2	4163.7	2912.1	5431.4	2993.1	4125.5	4044.6	1369.1	553.7	199.7	239.4	226.5	163.3	298.2	321.7	344.7	229.1	269.8
P55012	Solute carrier family 12 member 2 OS=Mus musculus OX=10090 GN=Slc12a2 PE=1 SV=2	Slc12a2	19	13.4	26.2	15.9	19.9	12.6	6.9	13.1	5.8	12.4	9.2	9.3	9.2	23.4	24.1	22.9	10.8
P55258	Ras-related protein Rab-8A OS=Mus musculus OX=10090 GN=Rab8a PE=1 SV=2	Rab8a	402.8	265.7	403.7	257	336.6	372.9	113.2	141.7	76.2	83.3	71	51.3	78.8	165.5	178.8	96	76.9
P55302	Alpha-2-macroglobulin receptor-associated protein OS=Mus musculus OX=10090 GN=Lrpap1 PE=1 SV=1	Lrpap1	231.7	168.4	298.5	121.7	182.7	208.1	75.4	62.9	33.2	39.6	45.9	37.3	45.6	64.2	70.9	44.4	32.6
P56135	ATP synthase subunit f, mitochondrial OS=Mus musculus OX=10090 GN=Atp5mf PE=1 SV=3	Atp5mf	206.2	136.5	290.3	112	134.8	163.5	69.1	39.8	11.8	16.4	17.8	9.1	22.2	24.6	26.5	22.5	18.6
P56382	ATP synthase subunit epsilon, mitochondrial OS=Mus musculus OX=10090 GN=Atp5f1e PE=1 SV=2	Atp5f1e	412.2	250.8	626.6	892.4	981.8	851.5	186.2	176.6	61.5	53.6	77.8	65.1	88.1	127.4	101.1	98.6	86.8
P56391	Cytochrome c oxidase subunit 6B1 OS=Mus musculus OX=10090 GN=Cox6b1 PE=1 SV=2	Cox6b1	32.3	19.4	34.9	41.2	23.7	29.3	14.8	9.1	6.9	4.5	3	5.2	3.2	7.6	5.7	10.7	8.4
P56480	ATP synthase subunit beta, mitochondrial OS=Mus musculus OX=10090 GN=Atp5f1b PE=1 SV=2	Atp5f1b	10509.1	7184.6	12530.5	5659.5	7753.2	9321.6	3047.6	2866.5	1103	1174.2	1313.2	989.1	1480.4	1993.4	1870.7	1514.6	1429.6
P56959	RNA-binding protein FUS OS=Mus musculus OX=10090 GN=Fus PE=1 SV=1	Fus	744.4	344.7	580.5	446.9	766.5	602.7	322.5	151.8	54.4	84.6	126.3	67.3	159.4	146.7	162.6	118.4	104.5
P57759	Endoplasmic reticulum resident protein 29 OS=Mus musculus OX=10090 GN=Erp29 PE=1 SV=2	Erp29	711.2	474.9	809.3	492	647.4	813	235.3	76.9	33.6	34.8	44.8	25.9	56.1	64	60.1	62.2	51.1
P57776	Elongation factor 1-delta OS=Mus musculus OX=10090 GN=Eef1d PE=1 SV=3	Eef1d	73.9	46.5	66.8	67.9	64.5	76.1	29.5	25.1	8.3	10	26.8	21.1	13.9	24.9	25.4	27.4	13.1
P57780	Alpha-actinin-4 OS=Mus musculus OX=10090 GN=Actn4 PE=1 SV=1	Actn4	4262.3	2597.3	4448.8	2631.9	3724.3	3770.7	1110.5	797	397.1	440	532.8	355.4	610.2	1423.7	1701.8	1044.3	508.7
P57787	Monocarboxylate transporter 4 OS=Mus musculus OX=10090 GN=Slc16a3 PE=1 SV=1	Slc16a3	114.7	73.3	106.1	76.4	102.5	106.2	25.9	255.3	138.4	149.4	187.7	130.8	200.7	31.2	18.7	13.5	181.9
P58021	Transmembrane 9 superfamily member 2 OS=Mus musculus OX=10090 GN=Tm9sf2 PE=1 SV=1	Tm9sf2	22.7	18.3	20.2	23.1	30.5	32.2	4.6	27	17.5	16.7	14.7	12.8	27	30.5	29.6	13.1	14.5
P58252	Elongation factor 2 OS=Mus musculus OX=10090 GN=Eef2 PE=1 SV=2	Eef2	1407	948.1	1564.1	1079.7	1609.1	1429.9	240.9	393.7	236.9	264.4	2190	1768.3	417.6	1445.6	1543	3103	225.5
P58281	Dynamin-like 120 kDa protein, mitochondrial OS=Mus musculus OX=10090 GN=Opa1 PE=1 SV=1	Opa1	767.6	521.5	942.3	559.6	731.1	864.9	282.2	51.4	23.9	23.1	27.6	23.8	28.3	28	27.3	17.2	27.5
P58771	Tropomyosin alpha-1 chain OS=Mus musculus OX=10090 GN=Tpm1 PE=1 SV=1	Tpm1	736	516.5	649.2	643	866.9	762.7	196.4	258.6	115	120.3	396	225	113.8	389.2	468.6	583.4	176.9
P59481	VIP36-like protein OS=Mus musculus OX=10090 GN=Lman2l PE=1 SV=1	Lman2l	25.6	12.9	25.9	13.2	16.1	17.7	4.8	26.3	10.5	14.7	20.5	13.5	21	16.9	21.2	12.5	12.4
P60060	Protein transport protein Sec61 subunit gamma OS=Mus musculus OX=10090 GN=Sec61g PE=3 SV=1	Sec61g	53.7	29.8	61.8	38.6	51.5	41.7	26.7	32	14.4	18.8	29.8	17.1	17	36.2	25.8	38	19.9
P60122	RuvB-like 1 OS=Mus musculus OX=10090 GN=Ruvbl1 PE=1 SV=1	Ruvbl1	90.4	56.8	87.2	66.4	76.9	99.3	40.4	22.3	15.7	16.2	26.8	16.3	17.9	39.8	33.4	32.3	18.5
P60229	Eukaryotic translation initiation factor 3 subunit E OS=Mus musculus OX=10090 GN=Eif3e PE=1 SV=1	Eif3e	201.7	125.5	232.3	127.3	175.1	224.8	71.3	108.3	58.2	69	127	89.1	80.9	155.9	140	165.9	75
P60335	Poly(rC)-binding protein 1 OS=Mus musculus OX=10090 GN=Pcbp1 PE=1 SV=1	Pcbp1	707.3	430.9	1018.7	847.5	1229.5	975.7	200.8	224.8	105.8	116	431.4	378.7	116.6	283.9	207.8	445.1	96.6
P60710	Actin, cytoplasmic 1 OS=Mus musculus OX=10090 GN=Actb PE=1 SV=1	Actb	14359.6	8049.5	13051.4	8692.9	11906.1	11745.5	3126.8	3808.6	2019	2225.9	2311.3	1758.5	2375.7	5031	5361.2	3825.4	2058.9
P60762	Mortality factor 4-like protein 1 OS=Mus musculus OX=10090 GN=Morf4l1 PE=1 SV=2	Morf4l1	210.6	151	145.4	55.8	70.6	271.5	78.8	236.8	156.3	165.5	123.8	85.9	144.2	194.5	130.1	122	198.7
P60766	Cell division control protein 42 homolog OS=Mus musculus OX=10090 GN=Cdc42 PE=1 SV=2	Cdc42	636.6	383.5	679.1	628.2	817.1	764.3	158.8	47.7	35.9	26.6	23.2	24.4	30.8	67	63.4	39.1	30.2
P60843	Eukaryotic initiation factor 4A-I OS=Mus musculus OX=10090 GN=Eif4a1 PE=1 SV=1	Eif4a1	1055.7	644	1135.6	708.3	1062.7	1125.3	331.5	169.3	91.5	100	307.8	240.4	132.7	337	300.5	377.8	92
P60867	40S ribosomal protein S20 OS=Mus musculus OX=10090 GN=Rps20 PE=1 SV=1	Rps20	257.8	179.7	247.6	207.9	294.4	320.5	85.4	438	233	240.5	449.5	336.5	319.9	546.4	543.3	568.5	282.8
P61021	Ras-related protein Rab-5B OS=Mus musculus OX=10090 GN=Rab5b PE=1 SV=1	Rab5b	356	224.4	322.7	228.7	293.9	342.1	90.7	51.9	26.8	28.3	31.5	19.4	32.2	111.5	135.3	73.3	18.1
P61027	Ras-related protein Rab-10 OS=Mus musculus OX=10090 GN=Rab10 PE=1 SV=1	Rab10	1177.3	786.9	1245.2	719.4	932.5	1007.4	339.7	124.1	82.1	88.1	58.9	51.7	85.6	154.5	163.3	103.7	75.6
P61028	Ras-related protein Rab-8B OS=Mus musculus OX=10090 GN=Rab8b PE=1 SV=1	Rab8b	57.3	44.3	74.9	47.9	57.9	68	12.5	12	6	8.2	7.8	6.9	8.9	12.2	15	10	7.7
P61082	NEDD8-conjugating enzyme Ubc12 OS=Mus musculus OX=10090 GN=Ube2m PE=1 SV=1	Ube2m	5.5	7.5	14.2	14.9	23.4	17.6	2.5	14.5	7.3	11.7	20.5	12.8	7.4	26.6	22.4	17.9	8.8
P61089	Ubiquitin-conjugating enzyme E2 N OS=Mus musculus OX=10090 GN=Ube2n PE=1 SV=1	Ube2n	279	79.9	138.5	181.5	292.8	258.5	52.3	10.8	5.7	8.2	32.2	27	12.3	55.3	36.4	65.7	8.3
P61205	ADP-ribosylation factor 3 OS=Mus musculus OX=10090 GN=Arf3 PE=2 SV=2	Arf3	555.5	388.7	630.9	365	492	553.3	177.4	342.4	196.7	229.1	1312.1	1140.1	271.3	524.2	517.9	1133.7	198.2
P61211	ADP-ribosylation factor-like protein 1 OS=Mus musculus OX=10090 GN=Arl1 PE=1 SV=1	Arl1	96.5	55	107.3	64.7	107.4	88.1	29.5	82.5	55.8	65.9	443.1	418.4	87.5	137.9	235.4	272.8	46.6
P61226	Ras-related protein Rap-2b OS=Mus musculus OX=10090 GN=Rap2b PE=1 SV=1	Rap2b	357.3	249.7	353.4	270.7	375.4	364.1	69.7	75.4	50	55.3	35.9	29.5	57.2	125.7	150.3	75.7	35.5
P61255	60S ribosomal protein L26 OS=Mus musculus OX=10090 GN=Rpl26 PE=1 SV=1	Rpl26	1205.6	828.8	1244.6	924.3	1271	1406.3	458.5	137	88.9	111	173.3	172.2	89.8	145.9	117	96.5	65.9
P61358	60S ribosomal protein L27 OS=Mus musculus OX=10090 GN=Rpl27 PE=1 SV=2	Rpl27	600.8	380.5	608.2	414.9	579	665.4	182.9	496.9	255.8	271.3	579	410.6	368	534	526.5	535.2	290.1
P61620	Protein transport protein Sec61 subunit alpha isoform 1 OS=Mus musculus OX=10090 GN=Sec61a1 PE=1 SV=2	Sec61a1	949.9	636	1041.6	752.8	977.1	1163.4	312.2	246	102.9	128.9	173.1	113.6	181.1	285.3	247.5	216.6	145.2
P61750	ADP-ribosylation factor 4 OS=Mus musculus OX=10090 GN=Arf4 PE=1 SV=2	Arf4	276.8	171.1	305.8	200	264.9	274.9	83.4	237.6	121.1	154.6	772.5	650.4	186.3	372.4	357.8	715.8	134.9
P61804	Dolichyl-diphosphooligosaccharide--protein glycosyltransferase subunit DAD1 OS=Mus musculus OX=10090 GN=Dad1 PE=1 SV=3	Dad1	121	22.6	42.1	80.7	129.4	124.9	16.8	41.6	24.8	30	33.4	25.5	29.7	41.5	30.8	36.3	29.4
P61979	Heterogeneous nuclear ribonucleoprotein K OS=Mus musculus OX=10090 GN=Hnrnpk PE=1 SV=1	Hnrnpk	1639.7	827.7	1473.6	897.3	1483.8	1245.7	541.8	117.5	62.5	76.6	274.1	193.5	114	124.7	150.2	218.9	77.9
P61982	14-3-3 protein gamma OS=Mus musculus OX=10090 GN=Ywhag PE=1 SV=2	Ywhag	116.2	74.3	83.7	110.3	114.4	103.5	32.2	268.5	148.2	177.4	315.5	265.5	167.7	417.9	362.2	450.3	166.2
P62071	Ras-related protein R-Ras2 OS=Mus musculus OX=10090 GN=Rras2 PE=1 SV=1	Rras2	653.1	427.5	675.4	473.2	596.7	653.9	161.1	12.8	7.4	6	7.8	5.1	12.3	32.9	31.1	20.3	10.4
P62082	40S ribosomal protein S7 OS=Mus musculus OX=10090 GN=Rps7 PE=2 SV=1	Rps7	218.7	113.6	225.5	170	231.9	231.9	44.6	36.1	18.9	16.8	52.7	28.9	31.3	63	68.4	69.2	22.6
P62137	Serine/threonine-protein phosphatase PP1-alpha catalytic subunit OS=Mus musculus OX=10090 GN=Ppp1ca PE=1 SV=1	Ppp1ca	375.4	203.2	297.5	253.6	317.1	273.7	93.9	37.1	26.8	25.1	27.3	22.7	27.8	56.4	55.5	40.9	23.9
P62192	26S proteasome regulatory subunit 4 OS=Mus musculus OX=10090 GN=Psmc1 PE=1 SV=1	Psmc1	19.4	11.2	25.1	11.9	15.8	19.1	4.3	18.4	8.5	10.7	19.5	14.9	10.1	21.8	21.4	21.8	11.7
P62242	40S ribosomal protein S8 OS=Mus musculus OX=10090 GN=Rps8 PE=1 SV=2	Rps8	853.2	551.8	808.3	594.1	822.9	969	247.2	523.7	269.4	258.5	550.4	405.5	380.9	644.9	634.4	656.6	337
P62245	40S ribosomal protein S15a OS=Mus musculus OX=10090 GN=Rps15a PE=1 SV=2	Rps15a	841.6	473.9	858.1	597.9	834.4	769.3	212.8	16.4	7.3	10.3	17.8	9.6	9.8	18.6	17.4	14.7	7
P62259	14-3-3 protein epsilon OS=Mus musculus OX=10090 GN=Ywhae PE=1 SV=1	Ywhae	203.4	67.6	84.9	155.3	104.5	135.4	61.8	219.2	140.3	143.6	300.6	267.3	147.7	338.4	258.7	472.3	162.1
P62267	40S ribosomal protein S23 OS=Mus musculus OX=10090 GN=Rps23 PE=1 SV=3	Rps23	935.2	606.4	1035.3	532	769.1	856.3	282.7	394	213	266.7	523.5	401.7	304.7	641.1	584.7	414	236
P62270	40S ribosomal protein S18 OS=Mus musculus OX=10090 GN=Rps18 PE=1 SV=3	Rps18	499.2	326.8	539.6	321.6	428.6	482.5	156.9	249.3	106.2	125.7	262	197	179.8	275.5	283.5	311.5	130.6
P62281	40S ribosomal protein S11 OS=Mus musculus OX=10090 GN=Rps11 PE=1 SV=3	Rps11	1441.5	888.8	1419.9	904.7	1293.9	1443.4	414.2	409.9	193.8	196.7	442.5	306.6	257.2	481.1	474	504.3	207.3
P62301	40S ribosomal protein S13 OS=Mus musculus OX=10090 GN=Rps13 PE=1 SV=2	Rps13	1485.3	966.5	1565.8	764.8	1125.9	1304	398.6	332	158.9	171.3	343.4	277.5	203.1	332.1	334.2	344.9	157.8
P62317	Small nuclear ribonucleoprotein Sm D2 OS=Mus musculus OX=10090 GN=Snrpd2 PE=1 SV=1	Snrpd2	175.9	83.1	170.7	114.7	168.2	140.5	69.5	48.9	29.5	32.1	54.3	35.5	41.5	36.6	37.7	39.2	36.5
P62320	Small nuclear ribonucleoprotein Sm D3 OS=Mus musculus OX=10090 GN=Snrpd3 PE=1 SV=1	Snrpd3	292.7	142.3	241.2	163.2	239.1	221.8	92.2	12.2	4.1	8.8	10.2	10.3	11.2	10	9.2	10	6.1
P62331	ADP-ribosylation factor 6 OS=Mus musculus OX=10090 GN=Arf6 PE=1 SV=2	Arf6	185.7	99.1	177.5	96.6	133	136.2	43.6	56.9	34.9	47.2	69.3	53.5	44.4	110.8	99	110.8	40.2
P62702	40S ribosomal protein S4, X isoform OS=Mus musculus OX=10090 GN=Rps4x PE=1 SV=2	Rps4x	1177.8	769.3	1230.4	862.7	1160.9	1305.9	356	347.2	179.5	201.2	435	291.4	245.4	451.6	451.2	455.9	206.6
P62715	Serine/threonine-protein phosphatase 2A catalytic subunit beta isoform OS=Mus musculus OX=10090 GN=Ppp2cb PE=1 SV=1	Ppp2cb	75.8	46.6	69.5	64	74.8	68.8	14.5	6.1	3.8		8.5	2.8	5.3	8.3	6	9.9	3.6
P62717	60S ribosomal protein L18a OS=Mus musculus OX=10090 GN=Rpl18a PE=1 SV=1	Rpl18a	1300.9	906.6	1470.9	945.9	1323.2	1430.1	430.9	1059.6	589.2	703.1	1343.6	1041.6	802.3	1323.6	1163.7	934.7	646.7
P62748	Hippocalcin-like protein 1 OS=Mus musculus OX=10090 GN=Hpcal1 PE=1 SV=2	Hpcal1	192	200.5	174.9	70.7	41.3	254.4	269.4	350.7	284.6	260.5	306.6	248.7	335.4	307	240.8	238	345.2
P62751	60S ribosomal protein L23a OS=Mus musculus OX=10090 GN=Rpl23a PE=1 SV=1	Rpl23a	1738	1166.4	1909.6	1009.6	1484.7	1546.6	553.4	174.6	103.9	138.6	209.6	218.2	130.7	230.6	192.2	249.7	110.2
P62754	40S ribosomal protein S6 OS=Mus musculus OX=10090 GN=Rps6 PE=1 SV=1	Rps6	2052.1	1032.3	2078.3	985.8	1523.9	1411.9	405.9	389	179.3	192.7	374.2	274.6	268.8	435.9	423.4	483.3	242.6
P62806	Histone H4 OS=Mus musculus OX=10090 GN=H4c1 PE=1 SV=2	H4c1	4062.1	546.7	794.3	1811.1	2519.7	1557.6	312.5	376.5	241.1	230.8	887.4	561.4	324.2	306.6	315.4	253.9	252.4
P62827	GTP-binding nuclear protein Ran OS=Mus musculus OX=10090 GN=Ran PE=1 SV=3	Ran	342.6	175.9	253.8	214.7	343.9	272.1	92.7	137.6	75	75.6	221.3	177.6	164.1	182.6	176	230.1	94.6
P62830	60S ribosomal protein L23 OS=Mus musculus OX=10090 GN=Rpl23 PE=1 SV=1	Rpl23	447	291.8	498	289.6	424.6	335.3	105.6	338.7	199.5	225.5	398.1	280.4	238.5	413.4	376.5	368	136.5
P62843	40S ribosomal protein S15 OS=Mus musculus OX=10090 GN=Rps15 PE=1 SV=2	Rps15	360.6	242.4	412.7	165.5	272.9	235.3	123.2	19.2	7.9	7.7	17.8	11.5	12.4	13.1	15.7	13.2	7.4
P62849	40S ribosomal protein S24 OS=Mus musculus OX=10090 GN=Rps24 PE=1 SV=1	Rps24	520.1	340.1	516.7	381.1	525.9	551.2	197.4	197.7	96.8	106.3	221.1	131.2	152.5	242.4	270.5	267.9	138.7
P62852	40S ribosomal protein S25 OS=Mus musculus OX=10090 GN=Rps25 PE=1 SV=1	Rps25	985.7	638.4	993.1	565	823.7	898.5	275.1	171.6	85.9	98	193.7	142.2	129.2	192.5	219.5	197.9	94.8
P62855	40S ribosomal protein S26 OS=Mus musculus OX=10090 GN=Rps26 PE=1 SV=3	Rps26	77.9	48.5	86	42.2	59.1	75.6	26.9	59.3	28.5	35.7	74.4	50.6	43.3	92.8	98.8	85.3	35.1
P62858	40S ribosomal protein S28 OS=Mus musculus OX=10090 GN=Rps28 PE=1 SV=1	Rps28	131.8	66.1	129	147.5	179.8	203.5	38.2	42.4	17.4	14.3	46.3	26.6	26.3	32.8	42.9	53.3	18.2
P62862	40S ribosomal protein S30 OS=Mus musculus OX=10090 GN=Fau PE=1 SV=1	Fau	515	262.5	536.1	308.1	359.9	499.4	133.5	79.1	28.4	34.2	120.2	66	55.7	174.6	141.1	167.6	41.1
P62874	Guanine nucleotide-binding protein G(I)/G(S)/G(T) subunit beta-1 OS=Mus musculus OX=10090 GN=Gnb1 PE=1 SV=3	Gnb1	133	96.2	359.1	356.3	476.6	290.5	25.1	616.7	389.3	414.6	319.5	277.3	428.7	809.4	665	542.4	365.3
P62880	Guanine nucleotide-binding protein G(I)/G(S)/G(T) subunit beta-2 OS=Mus musculus OX=10090 GN=Gnb2 PE=1 SV=3	Gnb2	1946	1328.1	2086.3	1331.3	1796.9	1771.1	470.5	42.1	33.2	32.8	50.4	43.3	40.3	53.8	43.4	38	29.2
P62889	60S ribosomal protein L30 OS=Mus musculus OX=10090 GN=Rpl30 PE=1 SV=2	Rpl30	420.4	278.4	559.9	526.8	747.2	551.4	112.6	440.1	252.6	297.2	463.6	367.2	302.6	528.1	439.1	475.5	298.3
P62897	Cytochrome c, somatic OS=Mus musculus OX=10090 GN=Cycs PE=1 SV=2	Cycs	770.3	508.6	835.3	633.6	738.1	879.2	331.5	285.6	103.1	137	143.2	105.6	161.5	116	145.8	103.1	116.6
P62900	60S ribosomal protein L31 OS=Mus musculus OX=10090 GN=Rpl31 PE=1 SV=1	Rpl31	948.1	628	960.8	771.2	1098.2	1086	354.4	311.7	161.5	167.3	423.4	282.3	220.7	360.7	366.5	294.2	185
P62908	40S ribosomal protein S3 OS=Mus musculus OX=10090 GN=Rps3 PE=1 SV=1	Rps3	1467.8	963.4	1560.7	1109.5	1550.1	1710.6	405.2	677	339.7	361.6	676.1	471.1	469.8	765.9	816.7	839.6	393.3
P62911	60S ribosomal protein L32 OS=Mus musculus OX=10090 GN=Rpl32 PE=1 SV=2	Rpl32	716	514.9	812.7	549.2	789.8	854.2	282.1	288.7	161.7	185.2	353.7	275.4	246.6	388.4	357.9	337.2	246.6
P62918	60S ribosomal protein L8 OS=Mus musculus OX=10090 GN=Rpl8 PE=1 SV=2	Rpl8	709.6	458.8	731.7	397.3	570.1	649.7	207.9	287.9	166.5	233	374.9	407.1	169.4	326.5	228.5	229.7	152.4
P62962	Profilin-1 OS=Mus musculus OX=10090 GN=Pfn1 PE=1 SV=2	Pfn1	422	256.2	383.7	303.1	476.1	368.4	68.1	50.1	20.5	28.1	53.2	40.4	29.5	73.4	81.6	73.7	20.1
P63001	Ras-related C3 botulinum toxin substrate 1 OS=Mus musculus OX=10090 GN=Rac1 PE=1 SV=1	Rac1	181.3	120.2	184.3	109.2	149.9	175.6	40.5	346.4	226.7	220.4	173.3	172.2	206.9	586.9	497.7	328.6	218.3
P63017	Heat shock cognate 71 kDa protein OS=Mus musculus OX=10090 GN=Hspa8 PE=1 SV=1	Hspa8	10279.7	7055.4	11365.5	7606.1	8542.2	10868.4	2850.5	2204.6	1102.5	1270.5	2585.2	2074.1	1326.6	4517.3	2912.1	4876.7	1269.5
P63024	Vesicle-associated membrane protein 3 OS=Mus musculus OX=10090 GN=Vamp3 PE=1 SV=1	Vamp3	352.9	211.8	293.3	214.8	281.4	307.6	79.1	153.3	94.5	102.4	68.4	60.5	114.7	176.6	182.2	144.7	80.5
P63037	DnaJ homolog subfamily A member 1 OS=Mus musculus OX=10090 GN=Dnaja1 PE=1 SV=1	Dnaja1	1618.8	1174.9	1896.8	1080.3	1289.4	1937.9	675.6	1148.7	730.6	776.7	1080.3	914.2	620.8	1458.4	1284.6	1546.1	865.4
P63038	60 kDa heat shock protein, mitochondrial OS=Mus musculus OX=10090 GN=Hspd1 PE=1 SV=1	Hspd1	12879.4	9235.8	16094.4	10937.1	14303.8	15083.7	3897.7	3980.2	1512.3	1576.9	2017.5	1437.1	2474	2694.5	2442.2	2249	2198.7
P63094	Guanine nucleotide-binding protein G(s) subunit alpha isoforms short OS=Mus musculus OX=10090 GN=Gnas PE=1 SV=1	Gnas	650.8	491	627.8	434.8	564.2	600.5	144.3	336.1	230.3	217.7	197.9	164.7	251.6	468.9	379.5	326.2	206.6
P63101	14-3-3 protein zeta/delta OS=Mus musculus OX=10090 GN=Ywhaz PE=1 SV=1	Ywhaz	922.5	478.9	557.7	588.2	719.8	675.1	212	106	75.1	86.8	127.7	124.1	77.9	180.9	159.1	202.8	76
P63276	40S ribosomal protein S17 OS=Mus musculus OX=10090 GN=Rps17 PE=1 SV=2	Rps17	702.9	392.6	769.4	452.5	638.2	690.8	187.7	269.9	120.8	148.9	268.5	200.2	143.4	274.1	268.6	260.8	119.7
P63321	Ras-related protein Ral-A OS=Mus musculus OX=10090 GN=Rala PE=1 SV=1	Rala	778.1	538.7	748.1	580	765.8	861.1	222.4	125.2	81.3	76	64	40.9	83.8	149	139.2	91.2	75.5
P63323	40S ribosomal protein S12 OS=Mus musculus OX=10090 GN=Rps12 PE=1 SV=2	Rps12	331.7	229.7	292.7	453.7	361	389.5	188	23.6	10.3	9.6	15.3	14.4	11.5	27	22.7	29.1	15
P63325	40S ribosomal protein S10 OS=Mus musculus OX=10090 GN=Rps10 PE=1 SV=1	Rps10	1641.1	1199.5	1582.2	1078.1	1609.7	1776.4	657.9	651.6	360.3	396.4	519.5	297.5	457.9	473.1	566.1	587.7	575.2
P67778	Prohibitin OS=Mus musculus OX=10090 GN=Phb PE=1 SV=1	Phb1	3973.3	2153.9	3338.1	2749.7	3672.7	4411.6	912.8	634.5	261.5	259.5	362.1	255.1	391.5	395.4	348.9	354.4	298.4
P67984	60S ribosomal protein L22 OS=Mus musculus OX=10090 GN=Rpl22 PE=1 SV=2	Rpl22	424.9	230.4	412.6	254.2	354	339.1	110.1	165.3	87.6	97	234.3	165.9	177.8	237.8	217.6	187.5	100.8
P68040	Receptor of activated protein C kinase 1 OS=Mus musculus OX=10090 GN=Rack1 PE=1 SV=3	Rack1	1423.8	922.6	1874.7	1347.6	1969.1	1849.3	417	434	205.8	212.3	392.4	279.4	315	580.6	597	601.4	305.8
P68372	Tubulin beta-4B chain OS=Mus musculus OX=10090 GN=Tubb4b PE=1 SV=1	Tubb4b	38.3	24.3	41.2	20.9	33.6	33.5	3.6	48.9	34	32.9	99.4	84.2	44.3	77.9	78.6	77.8	24
P68433	Histone H3.1 OS=Mus musculus OX=10090 GN=H3c1 PE=1 SV=2	H3c1	3881.6	420.1	661.9	1401.2	1945.1	1223.7	252.8	139.9	78.7	64.3	340.4	167	129.2	98.7	113.8	108.8	112.2
P70168	Importin subunit beta-1 OS=Mus musculus OX=10090 GN=Kpnb1 PE=1 SV=2	Kpnb1	1500.4	869.9	1542.9	1029.4	1588	1453.2	466.7	198.5	99.9	116.8	174.3	137.4	125.3	196.1	179	182.6	92.1
P70180	Atrial natriuretic peptide receptor 3 OS=Mus musculus OX=10090 GN=Npr3 PE=1 SV=3	Npr3	11.3	6.9	14.1	3.7	5.1	5.5	6.6	64.4	40.6	43.6	13.5	10.7	24.8	65.8	56.1	47.5	49.4
P70302	Stromal interaction molecule 1 OS=Mus musculus OX=10090 GN=Stim1 PE=1 SV=2	Stim1	27.6	10	24.2	15.9	24.1	19	7	2.9	3.3	3.1	3.8	2.8	5.7	9.6	13.9	7.6	4.4
P70362	Ubiquitin recognition factor in ER-associated degradation protein 1 OS=Mus musculus OX=10090 GN=Ufd1 PE=1 SV=2	Ufd1	86.5	50.7	84.4	44.5	71.6	72.6	21	4.9	6.2	7.7	19.3	18.7	5.4	10.1	8.2	10	3.4
P70372	ELAV-like protein 1 OS=Mus musculus OX=10090 GN=Elavl1 PE=1 SV=2	Elavl1	224.2	125.8	210.9	127.2	196.1	182.3	63.1	46.5	21.6	29.7	33.1	30.7	34.4	54.8	57.3	39.3	28.7
P70404	Isocitrate dehydrogenase [NAD] subunit gamma 1, mitochondrial OS=Mus musculus OX=10090 GN=Idh3g PE=1 SV=1	Idh3g	320.9	206.1	422.5	280.6	409.7	376.5	88.2	141.3	47.7	58.4	57.1	57.2	85.3	112	93.2	55.9	64.5
P80314	T-complex protein 1 subunit beta OS=Mus musculus OX=10090 GN=Cct2 PE=1 SV=4	Cct2	198.8	125.4	238	140	212	202.8	43.4	74.4	33.1	38.7	130.9	99.7	49.3	121.1	111.2	186.4	43.1
P80315	T-complex protein 1 subunit delta OS=Mus musculus OX=10090 GN=Cct4 PE=1 SV=3	Cct4	323.6	204.9	372.1	229.7	344.4	309.4	72.2	67.4	31	36.9	91.3	66.1	45.7	102.5	101.8	98.6	50
P80317	T-complex protein 1 subunit zeta OS=Mus musculus OX=10090 GN=Cct6a PE=1 SV=3	Cct6a	401	281.6	483.6	296.8	467.1	449.2	109.4	105.9	57.1	64.9	238.4	173.4	77	162.5	153.8	209.8	60.6
P80318	T-complex protein 1 subunit gamma OS=Mus musculus OX=10090 GN=Cct3 PE=1 SV=1	Cct3	243.8	180.5	300.5	187.6	250.3	268.7	61.9	115.3	66.2	77.7	253.6	200.8	74.5	168.4	166.4	230.6	60.1
P81117	Nucleobindin-2 OS=Mus musculus OX=10090 GN=Nucb2 PE=1 SV=2	Nucb2	181.8	127.7	180.4	120.2	191.9	200.6	51.8	4		4.6	2.7		4.6	5.7	10.6	6.3
P83882	60S ribosomal protein L36a OS=Mus musculus OX=10090 GN=Rpl36a PE=3 SV=2	Rpl36a	647.7	444.9	684.3	455.4	709.1	658.1	220.8	305.1	141.8	162.8	344.5	155.5	296.3	417.6	409.6	501.4	257.8
P84091	AP-2 complex subunit mu OS=Mus musculus OX=10090 GN=Ap2m1 PE=1 SV=1	Ap2m1	957.5	603	982.5	785.1	977.1	958.1	250.8	350.1	209.8	222.9	256.4	193.9	226	414.1	418	311	225.4
P84096	Rho-related GTP-binding protein RhoG OS=Mus musculus OX=10090 GN=Rhog PE=1 SV=1	Rhog	296.8	185	259	228.7	288.7	308.3	65.7	26	16.6	17.1	20.7	18.4	20.5	41.1	43.2	29.4	24.3
P84099	60S ribosomal protein L19 OS=Mus musculus OX=10090 GN=Rpl19 PE=1 SV=1	Rpl19	716.1	545.2	817.3	447.5	686	736.8	260.2	75.1	35	47.3	94.3	67	59.3	92.1	87.7	90.6	52.6
P97351	40S ribosomal protein S3a OS=Mus musculus OX=10090 GN=Rps3a PE=1 SV=3	Rps3a	1835.8	1116.1	1995.9	1135.3	1720.5	1662.6	457.1	792.9	401.1	402	787.6	584	547.8	913	947.6	923.5	473.7
P97370	Sodium/potassium-transporting ATPase subunit beta-3 OS=Mus musculus OX=10090 GN=Atp1b3 PE=1 SV=1	Atp1b3	584.5	397	722.2	663.3	851.1	762.9	225.3	535.1	300.6	306.2	345.5	214.7	400.3	683.6	514.2	500.1	356.8
P97376	Protein FRG1 OS=Mus musculus OX=10090 GN=Frg1 PE=1 SV=2	Frg1	92.1	40.9	47.2	36.9	55.9	62.9	26.5	55.9	33.2	36.3	23.7	17.4	32.3	26.4	25.9	20.4	23.9
P97379	Ras GTPase-activating protein-binding protein 2 OS=Mus musculus OX=10090 GN=G3bp2 PE=1 SV=2	G3bp2	100.8	63.8	102.5	66.4	93.9	116.3	41	28.1	16.1	21.1	27.4	20.6	20.4	23.1	23.4	19.6	13.6
P97461	40S ribosomal protein S5 OS=Mus musculus OX=10090 GN=Rps5 PE=1 SV=3	Rps5	188.9	102.4	198.4	173.2	236.2	225.5	48	116.4	49.8	62.7	108.2	75.3	85.1	113.4	134.1	131.5	71.7
P97807	Fumarate hydratase, mitochondrial OS=Mus musculus OX=10090 GN=Fh PE=1 SV=3	Fh	4744.1	3210.5	5416.1	3046.8	4304.7	4768.9	1438.5	660.5	277.3	300.7	412.3	314.3	459.6	491.3	478.6	268.3	335.7
P97855	Ras GTPase-activating protein-binding protein 1 OS=Mus musculus OX=10090 GN=G3bp1 PE=1 SV=1	G3bp1	482	323	493.3	321	472.8	500.8	151.6	134.7	79.5	67.9	102.9	69.6	76.9	129.9	123.2	100.4	62.8
P99024	Tubulin beta-5 chain OS=Mus musculus OX=10090 GN=Tubb5 PE=1 SV=1	Tubb5	1194.2	700.7	1113.6	616.1	967.9	979.4	283.5	110.7	84.2	84	392	315.3	101.6	194.8	179.7	234.9	69.8
P99027	60S acidic ribosomal protein P2 OS=Mus musculus OX=10090 GN=Rplp2 PE=1 SV=3	Rplp2	56.6	53.1	37.1	517.5	69.8	110.1	262.1	53.9	84.1	100.3	407.5	444.6	112.7	70.1	50.6	352.6	119
P99029	Peroxiredoxin-5, mitochondrial OS=Mus musculus OX=10090 GN=Prdx5 PE=1 SV=2	Prdx5	727.9	521.7	851.1	675.2	758.1	782.4	146.5	211.1	78.6	87	109.2	88.7	125.5	140.6	179.1	154.7	107.8
Q01149	Collagen alpha-2(I) chain OS=Mus musculus OX=10090 GN=Col1a2 PE=1 SV=2	Col1a2	2429.2	1713.6	2772.2	2521.4	3117.3	3539.2	928.8	525.7	181.8	186.2	210.7	144.6	273	968.3	749.6	774.1	268.9
Q01730	Ras suppressor protein 1 OS=Mus musculus OX=10090 GN=Rsu1 PE=1 SV=3	Rsu1	65.9	41.6	80.8	40.4	54.6	64.6	20.9	49.5	33.3	29.8	57.6	36.7	42.1	90.8	84	79.4	40.6
Q01853	Transitional endoplasmic reticulum ATPase OS=Mus musculus OX=10090 GN=Vcp PE=1 SV=4	Vcp	2701.1	1751.2	3128.9	2142.5	2944.9	2810.5	704.5	455.2	243.4	295.6	375.6	261.7	361	637	570.5	513.4	271.8
Q02053	Ubiquitin-like modifier-activating enzyme 1 OS=Mus musculus OX=10090 GN=Uba1 PE=1 SV=1	Uba1	205.8	141.2	250	138.5	201.1	201.5	57.7	5.9	3	4.4	22.8	17.3	5.8	10.1	11	12.8	2.3
Q02248	Catenin beta-1 OS=Mus musculus OX=10090 GN=Ctnnb1 PE=1 SV=1	Ctnnb1	687.2	419.9	694.6	360.1	471	486.6	192.7	281.6	168.6	198.2	197.1	145.3	225.7	592.3	558.5	343.6	227.3
Q02257	Junction plakoglobin OS=Mus musculus OX=10090 GN=Jup PE=1 SV=3	Jup	859.5	547.1	714.7	468.2	767.4	994.7	486.2	76.6	60.3	48.3	53.1	80.8	94.2	66.3	67.7	55.8	111.7
Q02819	Nucleobindin-1 OS=Mus musculus OX=10090 GN=Nucb1 PE=1 SV=2	Nucb1	1235.6	1107.9	1214.7	865	1162.8	1276.3	575.7	82.4	45.9	50.5	67.7	44.9	64.4	90.4	137.2	70.1	42.5
Q03145	Ephrin type-A receptor 2 OS=Mus musculus OX=10090 GN=Epha2 PE=1 SV=3	Epha2	44.1	27	54.2	56.9	77.4	74.6	9.3	63.8	38.3	44.4	47.5	35.3	54.6	70	64.1	50.3	49.4
Q03265	ATP synthase subunit alpha, mitochondrial OS=Mus musculus OX=10090 GN=Atp5f1a PE=1 SV=1	Atp5f1a	13510.4	9544.7	16438.9	7037	9745	11335.8	4087.8	3394.8	1322.3	1333.6	1494.5	1005	1631.2	2075.2	1976.6	1567.8	1581.6
Q04857	Collagen alpha-1(VI) chain OS=Mus musculus OX=10090 GN=Col6a1 PE=1 SV=1	Col6a1	67.2	45.3	84.8	74.1	101.3	118.9	23.3	6.1	2.8	3.7	2.3	5.1	3.7	11.6	8.3	9.6	2.2
Q05186	Reticulocalbin-1 OS=Mus musculus OX=10090 GN=Rcn1 PE=1 SV=1	Rcn1	110.5	112.1	91.2	158.2	127.7	167.7	74.4	16	5.2	6.4	6.2	4.9	6.4	15.3	13.4	11.7	8.5
Q05769	Prostaglandin G/H synthase 2 OS=Mus musculus OX=10090 GN=Ptgs2 PE=1 SV=1	Ptgs2	10.7	6.1	10.5	18.4	23.3	21.3	3.5	31	16.2	15.5	12.6	5.3	14.5	14.3	34.2	13.9	17.5
Q06185	ATP synthase subunit e, mitochondrial OS=Mus musculus OX=10090 GN=Atp5me PE=1 SV=2	Atp5me	88.4	66.3	96.9	195.7	86.8	141.7	70.3	17.6	9.1	10.1	12.2	9.5	10.8	9.9	13	24.9	9.4
Q07417	Short-chain specific acyl-CoA dehydrogenase, mitochondrial OS=Mus musculus OX=10090 GN=Acads PE=1 SV=2	Acads	790.8	524	1006.3	551.1	727.5	762.6	230	122.6	49.6	51.9	54.9	40.7	56	45.1	45.3	35.7	64.2
Q08093	Calponin-2 OS=Mus musculus OX=10090 GN=Cnn2 PE=1 SV=1	Cnn2	114.6	74.7	117.3	128.7	188.6	182.4	37.8	173	100.6	102.3	1150.4	869.3	118.5	637.6	532	2490.2	105.1
Q09143	High affinity cationic amino acid transporter 1 OS=Mus musculus OX=10090 GN=Slc7a1 PE=1 SV=1	Slc7a1	21.4	15.2	23.4	23.2	28.9	34.1		4.1	3.9	4.6	5.1	2.7	4	6.6	5.6	3.3	3.3
Q14C51	Pentatricopeptide repeat domain-containing protein 3, mitochondrial OS=Mus musculus OX=10090 GN=Ptcd3 PE=1 SV=2	Ptcd3	492.7	350.5	631.8	321.9	453.5	526.7	161.5	63.1	24.5	30.3	30.4	18.7	36.6	51.2	62	40.7	33.5
Q31125	Zinc transporter SLC39A7 OS=Mus musculus OX=10090 GN=Slc39a7 PE=1 SV=2	Slc39a7	422	274	483.1	164.2	261.6	295.8	105.2	42.5	20.2	23.7	26.4	15.6	24.9	46.1	41.3	35.2	22.6
Q3KNM2	E3 ubiquitin-protein ligase MARCHF5 OS=Mus musculus OX=10090 GN=Marchf5 PE=1 SV=1	Marchf5	107.4	65.3	168.8	132.1	160.1	142.4	25	10.2	3.6	5.7	6.5	2.6	7.2	10.8	5.9	6.4	5.6
Q3TAS6	ER membrane protein complex subunit 10 OS=Mus musculus OX=10090 GN=Emc10 PE=2 SV=2	Emc10	44.5	28.8	50.2	34.2	43	47.4	16.7	8.1	4.5	4.7	5	2.9	6.5	7	5.7	4.6	3
Q3TDN2	FAS-associated factor 2 OS=Mus musculus OX=10090 GN=Faf2 PE=1 SV=2	Faf2	751.7	491	850.3	527.4	777.6	801.3	254.7	37.2	20.4	26.1	20.8	24.1	26.9	39.1	31.7	26.3	22.1
Q3TDQ1	Dolichyl-diphosphooligosaccharide--protein glycosyltransferase subunit STT3B OS=Mus musculus OX=10090 GN=Stt3b PE=1 SV=2	Stt3b	199	123.5	188.4	117.3	168.9	182.4	63.1	29.9	13.6	18.5	24.6	12.9	19.3	36.8	31.1	19.8	18.3
Q3TH73	Protein tweety homolog 2 OS=Mus musculus OX=10090 GN=Ttyh2 PE=1 SV=1	Ttyh2	226.3	182.8	225.6	192.3	291.4	276.5	12.2	7.3	4.2	3.9	4.2	4.1	8.4	15.3	13.5	10.9	4
Q3THE2	Myosin regulatory light chain 12B OS=Mus musculus OX=10090 GN=Myl12b PE=1 SV=2	Myl12b	20	14.3	10	18.3	22.1	27.7	8.3	22.9	12.6	17	49.6	32.6	15.4	35.5	27.9	47.3	10.8
Q3TIX9	U4/U6.U5 tri-snRNP-associated protein 2 OS=Mus musculus OX=10090 GN=Usp39 PE=1 SV=2	Usp39	14.1	6.9	17.6	11.7	19.4	21.3	8.9	7.9	8.2	6.3	6.7	5.6	10.1	7.3	6.6	5	4.4
Q3TZZ7	Extended synaptotagmin-2 OS=Mus musculus OX=10090 GN=Esyt2 PE=1 SV=1	Esyt2	300.5	206.7	328.6	158.8	242.7	226.7	88.5	33.8	18.4	25.9	27.9	16.8	31.1	56.3	66.9	35.5	19.5
Q3U1J4	DNA damage-binding protein 1 OS=Mus musculus OX=10090 GN=Ddb1 PE=1 SV=2	Ddb1	261.5	200.8	281.5	117.1	183.8	168.2	49.4		2.9	4.7	7.7	5.4	2.8	4.1	5.8	4.8	4.5
Q3U4G3	Xyloside xylosyltransferase 1 OS=Mus musculus OX=10090 GN=Xxylt1 PE=1 SV=2	Xxylt1	121.8	79.3	128.5	61.6	94.9	88.1	35.8	14.4	7.2	11.6	12.6	10	13.6	20.4	15.7	14.6	11.4
Q3U7R1	Extended synaptotagmin-1 OS=Mus musculus OX=10090 GN=Esyt1 PE=1 SV=2	Esyt1	1043.1	706.5	1036.8	782.3	1130.2	1055.3	333.7	213.4	125.5	137.4	206.2	156.5	223.3	429.6	470.1	277.2	126.2
Q3U962	Collagen alpha-2(V) chain OS=Mus musculus OX=10090 GN=Col5a2 PE=1 SV=1	Col5a2	332.3	230.7	349.2	343.1	395.2	533.3	140	208	79.2	75.9	67	60.5	89.6	137.6	105.1	91.1	114.7
Q3U9G9	Delta(14)-sterol reductase LBR OS=Mus musculus OX=10090 GN=Lbr PE=1 SV=2	Lbr	373.7	176.6	342.3	249.6	360.9	371.4	126.8	11.7	6.1	6	8.1	7.7	15	13.4	13.5	8.7	6.4
Q3UBX0	Transmembrane protein 109 OS=Mus musculus OX=10090 GN=Tmem109 PE=1 SV=2	Tmem109	269.7	153.6	212.3	153.6	223	232.9	94.3	51.8	24.8	20	30	17.5	43.5	52.3	40.6	32.1	28.5
Q3UDR8	Protein YIPF3 OS=Mus musculus OX=10090 GN=Yipf3 PE=1 SV=1	Yipf3	69.8	42.2	89	48.9	64.4	72.1	23.8	45.8	22.6	27.5	36.1	29.4	56.7	39.9	57.4	17.1	24.2
Q3UHB1	5'-nucleotidase domain-containing protein 3 OS=Mus musculus OX=10090 GN=Nt5dc3 PE=1 SV=1	Nt5dc3	242.6	161.8	260.6	187.6	260.3	290.4	92.1	13.3	6.1	7.1	8.3	6.1	12.9	29.3	28	21.8	7
Q3UJB9	Enhancer of mRNA-decapping protein 4 OS=Mus musculus OX=10090 GN=Edc4 PE=1 SV=2	Edc4	52.4	39.4	44.5	38.6	43.9	54.1	23.2	11.9	8.8	8.3	12	6.9	8.3	9	11.3	9.1	10.5
Q3ULD5	Methylcrotonoyl-CoA carboxylase beta chain, mitochondrial OS=Mus musculus OX=10090 GN=Mccc2 PE=1 SV=1	Mccc2	298.7	202	370.9	238.2	337.3	356	88	14	4.2	5.8	7.5	5.5	7.9	8	6	3.9	6.2
Q3UMR5	Calcium uniporter protein, mitochondrial OS=Mus musculus OX=10090 GN=Mcu PE=1 SV=2	Mcu	520.2	381.1	603	335.1	447.9	533.2	185.3	86.8	37.6	45.3	56.9	39.7	63.8	94.7	89.6	60	48
Q3V1T4	Prolyl 3-hydroxylase 1 OS=Mus musculus OX=10090 GN=P3h1 PE=1 SV=2	P3h1	237.4	161.2	253.4	151.8	197.9	250.6	76.5	37.5	18.8	23.5	27.8	17.1	36.3	58.1	52.1	46.2	33.6
Q3V3R1	Monofunctional C1-tetrahydrofolate synthase, mitochondrial OS=Mus musculus OX=10090 GN=Mthfd1l PE=1 SV=2	Mthfd1l	2018.5	1427.6	2505.8	2037.8	2767.6	2789.9	663.4	998.3	350	397.1	670.5	424.4	857.2	997.2	681.9	688.5	542.2
Q4KWH5	1-phosphatidylinositol 4,5-bisphosphate phosphodiesterase eta-1 OS=Mus musculus OX=10090 GN=Plch1 PE=2 SV=1	Plch1	256	226.9	311.3	206.9	282.6	360.6	94.5	153.2	76.3	79.2	108.9	77.7	95.4	248.4	196.6	176.4	86
Q501J6	Probable ATP-dependent RNA helicase DDX17 OS=Mus musculus OX=10090 GN=Ddx17 PE=1 SV=1	Ddx17	310.2	178.2	293.6	156.4	240.1	220.9	105.1	8.7		9.3	10.6	8	9.1	7.9	8.9	7.7	5.7
Q59J78	NADH dehydrogenase [ubiquinone] 1 alpha subcomplex assembly factor 2 OS=Mus musculus OX=10090 GN=Ndufaf2 PE=1 SV=1	Ndufaf2	815.5	527.8	875	537.8	818.4	667.8	257.6	112.9	45	49.9	57.7	40.7	79	107.7	98.5	61.9	56.1
Q5FWI3	Cell surface hyaluronidase OS=Mus musculus OX=10090 GN=Cemip2 PE=1 SV=1	Cemip2	49.3	29.9	44.9	23.7	28.2	29.8	17.1	6.7	4.3	4.6	4.1		4.3	5.3	5.2		5
Q5ND34	WD repeat-containing protein 81 OS=Mus musculus OX=10090 GN=Wdr81 PE=1 SV=2	Wdr81	30.9	17.6	35.9	20.2	33.2	29.9	14.6	5.7	3.7	4.5	3.5		3.1	8.7	19.7	5.2
Q5U458	DnaJ homolog subfamily C member 11 OS=Mus musculus OX=10090 GN=Dnajc11 PE=1 SV=2	Dnajc11	273.3	202.3	411.6	273.6	371.1	406.8	88.9	25.8	6.9	9	11.3	12.8	17.5	18.5	16.7	11.4	13.7
Q5Y5T1	Palmitoyltransferase ZDHHC20 OS=Mus musculus OX=10090 GN=Zdhhc20 PE=1 SV=1	Zdhhc20	115.2	92.2	127	95.6	129.2	121.9	21.1	35.9	22.8	28.3	24	21.9	27	57.2	78	38.3	21.5
Q60597	2-oxoglutarate dehydrogenase, mitochondrial OS=Mus musculus OX=10090 GN=Ogdh PE=1 SV=3	Ogdh	1850.6	1324.4	2366.1	1436.2	1926.6	1964.4	598.3	401.4	163.4	163.6	170.3	124.6	203.5	202.9	238.9	158.5	220.3
Q60598	Src substrate cortactin OS=Mus musculus OX=10090 GN=Cttn PE=1 SV=2	Cttn	443.2	283.3	382.3	313.3	408.6	353.3	98	110.8	44.7	49.9	184.5	116.3	71.7	123.9	146.7	232.5	39.4
Q60715	Prolyl 4-hydroxylase subunit alpha-1 OS=Mus musculus OX=10090 GN=P4ha1 PE=1 SV=2	P4ha1	3174.2	2371.2	3698.8	2440.8	2861.2	3572.7	1190.1	1098.4	404.7	432.7	700.5	442.5	754.5	1847.2	1214	1387.8	676.7
Q60716	Prolyl 4-hydroxylase subunit alpha-2 OS=Mus musculus OX=10090 GN=P4ha2 PE=1 SV=1	P4ha2	645.9	456.5	739	557	662.5	838.6	226	186.7	62.1	76.1	104.3	91.7	115.8	240.7	141	140.6	119.1
Q60737	Casein kinase II subunit alpha OS=Mus musculus OX=10090 GN=Csnk2a1 PE=1 SV=2	Csnk2a1	41.9	29.7	39.8	18.1	35	32.2	11.2	7.2	5.4	6.1	14.8	12.5	17	14.3	19.5	18.3	11.9
Q60749	KH domain-containing, RNA-binding, signal transduction-associated protein 1 OS=Mus musculus OX=10090 GN=Khdrbs1 PE=1 SV=2	Khdrbs1	252.4	119.2	205.7	155.6	250.9	176.1	88.6	56.3	22.4	23	61.7	31	66	52.6	64.4	46.7	41.5
Q60767	Lymphocyte antigen 75 OS=Mus musculus OX=10090 GN=Ly75 PE=1 SV=2	Ly75	587.5	391.9	655.8	621.3	779.2	751.9	191.4	266.8	165.8	184.2	137.6	118.8	239.3	113	118.9	71.8	241.5
Q60847	Collagen alpha-1(XII) chain OS=Mus musculus OX=10090 GN=Col12a1 PE=2 SV=3	Col12a1	955.4	626	1122.3	892.2	1122.7	1510.3	322.2	204.5	72.7	86.3	108.3	72.7	114.7	207.3	144.8	129.4	97.7
Q60864	Stress-induced-phosphoprotein 1 OS=Mus musculus OX=10090 GN=Stip1 PE=1 SV=1	Stip1	188.2	125.2	193.6	126.2	181.9	171.9	39.7	27.3	18.9	23.3	90.5	69	18	39.9	38.9	53.6	16.4
Q60865	Caprin-1 OS=Mus musculus OX=10090 GN=Caprin1 PE=1 SV=2	Caprin1	791.8	508.2	878.5	641.6	892.2	916.2	264.8	227.5	119.3	120.5	213.5	148.7	137.3	232.5	206.3	202.5	135.6
Q60875	Rho guanine nucleotide exchange factor 2 OS=Mus musculus OX=10090 GN=Arhgef2 PE=1 SV=4	Arhgef2	65.9	53.7	74.5	49.5	72.4	90.6	24.9	4.3	4.4	8.3	9.3	5.9	2.8	4.3		2.4	6.8
Q60930	Voltage-dependent anion-selective channel protein 2 OS=Mus musculus OX=10090 GN=Vdac2 PE=1 SV=2	Vdac2	3153.9	2283.9	3821.5	2212.3	3014	3408.2	896.4	567.5	246.3	261.7	302.1	209.9	403.8	516.7	499.1	369.2	302.2
Q60931	Voltage-dependent anion-selective channel protein 3 OS=Mus musculus OX=10090 GN=Vdac3 PE=1 SV=1	Vdac3	4775	3443.5	6005.4	2993.5	4089.8	4536.4	1379.8	1433.8	587.3	617.8	750.3	559	911.8	953.8	862	628	735.5
Q60932	Voltage-dependent anion-selective channel protein 1 OS=Mus musculus OX=10090 GN=Vdac1 PE=1 SV=3	Vdac1	6483.2	4834.3	8531.6	4224	5987.1	6721	2038.3	1070.9	418.5	418	505	348.4	632.8	700.5	689.3	491.2	543.9
Q61029	Lamina-associated polypeptide 2, isoforms beta/delta/epsilon/gamma OS=Mus musculus OX=10090 GN=Tmpo PE=1 SV=4	Tmpo	1851.2	899.7	1589.9	953.8	1494.8	1232.9	682.2	146.5	68.6	81.6	151.2	85.9	167.9	240.5	235.4	158.6	86.6
Q61072	Disintegrin and metalloproteinase domain-containing protein 9 OS=Mus musculus OX=10090 GN=Adam9 PE=1 SV=2	Adam9	154	109.3	168.9	114.3	166.6	145.2	44	70.3	38	43.1	42.8	30.3	59.4	128.1	127.8	84.6	51.2
Q61140	Breast cancer anti-estrogen resistance protein 1 OS=Mus musculus OX=10090 GN=Bcar1 PE=1 SV=2	Bcar1	909.9	722.4	810.8	560.5	798.2	984.8	411.8	293.5	194.6	213.9	162.3	125.1	227.4	343.5	444	235.5	236.3
Q61233	Plastin-2 OS=Mus musculus OX=10090 GN=Lcp1 PE=1 SV=4	Lcp1	12.3	7.3	11.3	5.4	9.5	10.1	2.5	4.7			7.2	6.1	2.7	9.3	11.9	11.2	2.3
Q61335	B-cell receptor-associated protein 31 OS=Mus musculus OX=10090 GN=Bcap31 PE=1 SV=4	Bcap31	1127.1	783.6	1280.3	696.1	979.9	1036.7	459.1	139.8	66.9	82.5	117.8	85.8	140.1	193	217.9	138.6	85
Q61398	Procollagen C-endopeptidase enhancer 1 OS=Mus musculus OX=10090 GN=Pcolce PE=1 SV=2	Pcolce	467.8	341.5	620.1	434	572.6	711.7	162.7	13.1	7.6	4	6.6	5.5	7.1	17.8	10.2	15	8.7
Q61425	Hydroxyacyl-coenzyme A dehydrogenase, mitochondrial OS=Mus musculus OX=10090 GN=Hadh PE=1 SV=2	Hadh	749.3	444.3	845.4	444.8	578.2	623.4	201	78	31.9	32.8	37.8	24.8	38.6	39.6	43.9	23.1	27.5
Q61543	Golgi apparatus protein 1 OS=Mus musculus OX=10090 GN=Glg1 PE=1 SV=1	Glg1	1114.9	757.1	1476.7	754.6	1184.5	1042.8	324	200.8	117.8	127.3	180.1	133.9	259.9	193	196.8	87.1	102.5
Q61576	Peptidyl-prolyl cis-trans isomerase FKBP10 OS=Mus musculus OX=10090 GN=Fkbp10 PE=1 SV=2	Fkbp10	1049.9	762.3	1280.2	892.6	1136	1372.2	368.1	276.2	97	111.1	127.6	84.8	148.5	190.8	147.5	137.8	152.8
Q61584	Fragile X mental retardation syndrome-related protein 1 OS=Mus musculus OX=10090 GN=Fxr1 PE=1 SV=2	Fxr1	192.8	136	186.6	116	177.2	192	68.2	45.3	23.1	34.7	47.6	40.1	29.2	40.9	34.9	35.1	30.8
Q61595	Kinectin OS=Mus musculus OX=10090 GN=Ktn1 PE=1 SV=1	Ktn1	1534.4	1047.9	1811.5	1319.5	1543	2037.7	532.8	137.1	55.1	68.1	70.4	56.9	85.7	127.4	122.9	100	78.1
Q61656	Probable ATP-dependent RNA helicase DDX5 OS=Mus musculus OX=10090 GN=Ddx5 PE=1 SV=2	Ddx5	1406.2	831.6	1280.3	1039.9	1587.2	1494.2	584.1	756.8	404.6	493.1	1275.9	919.9	630.1	468.9	498.8	665.7	507.7
Q61696	Heat shock 70 kDa protein 1A OS=Mus musculus OX=10090 GN=Hspa1a PE=1 SV=2	Hspa1a	85.6	56.2	87.8	77.6	96.6	85	19.9	52.5	26.5	34.3	50.8	43.4	36.5	108	86.3	98.3	36.4
Q61699	Heat shock protein 105 kDa OS=Mus musculus OX=10090 GN=Hsph1 PE=1 SV=2	Hsph1	32.9	20.7	29.5	19.6	33.7	27.6	4.2	9.1	3.8	2.8	13.4	12.6	3.2	12.5	13.2	13.1	2.9
Q61704	Inter-alpha-trypsin inhibitor heavy chain H3 OS=Mus musculus OX=10090 GN=Itih3 PE=1 SV=3	Itih3	81.8	67.4	78.8	61.8	76.9	96.8	9.4	8		2.2			4.3	10.1	8.9	8.9
Q61733	28S ribosomal protein S31, mitochondrial OS=Mus musculus OX=10090 GN=Mrps31 PE=1 SV=1	Mrps31	699.5	497.4	830.1	570.3	734.9	894.4	238.7	28.4	9.1	14	20.2	14	17.2	23.9	21.7	19.2	17.4
Q61735	Leukocyte surface antigen CD47 OS=Mus musculus OX=10090 GN=Cd47 PE=1 SV=2	Cd47	51.8	27.1	48.9	25.8	30.7	28.2	14	39	26.3	31.2	29.7	24.1	27	53.3	44.9	29.3	26.1
Q61739	Integrin alpha-6 OS=Mus musculus OX=10090 GN=Itga6 PE=1 SV=3	Itga6	80.4	47.5	73.1	104.1	118.8	126.4	31.4	77	50.8	57.5	46	42.1	66.6	137.4	126	91.6	55.1
Q61753	D-3-phosphoglycerate dehydrogenase OS=Mus musculus OX=10090 GN=Phgdh PE=1 SV=3	Phgdh	453.6	325.8	559.5	386.2	566	619.4	137.1	269.8	129.1	136.8	685.1	470.2	222	466.2	396.1	440.7	128.5
Q61937	Nucleophosmin OS=Mus musculus OX=10090 GN=Npm1 PE=1 SV=1	Npm1	913.3	368	568.1	625.8	892.5	737.4	218.7	256.4	108.5	140.4	358.3	227.1	246.7	205.8	200.8	224.5	140.4
Q61990	Poly(rC)-binding protein 2 OS=Mus musculus OX=10090 GN=Pcbp2 PE=1 SV=1	Pcbp2	196.1	115.1	326.6	261.1	396.5	284.6	49.2	145.5	63	70.4	251.8	241	83	180.9	145	246.3	77.8
Q62095	ATP-dependent RNA helicase DDX3Y OS=Mus musculus OX=10090 GN=Ddx3y PE=1 SV=2	Ddx3y	92.9	75.2	89.6	30.5	55.2	95.3	50.5	90.4	69	87.7	64.6	47.1	103.6	30.2	31.8	29.7	98.7
Q62167	ATP-dependent RNA helicase DDX3X OS=Mus musculus OX=10090 GN=Ddx3x PE=1 SV=3	Ddx3x	2716.4	2232.3	2689.5	1578.1	2342	3328.5	1428.4	2169	1731	1911.7	1698.9	1233.5	2015.6	2062.7	2047.2	1640	2228.2
Q62186	Translocon-associated protein subunit delta OS=Mus musculus OX=10090 GN=Ssr4 PE=1 SV=1	Ssr4	34	23.4	40.6	26.1	36.5	36.5	10.2	37.6	12.5	17.5	19.8	17.6	22.9	47	40.6	31.5	17.4
Q62261	Spectrin beta chain, non-erythrocytic 1 OS=Mus musculus OX=10090 GN=Sptbn1 PE=1 SV=2	Sptbn1	1078	600.8	1010.6	720.4	976.2	1065.2	307	208.3	118	129.2	138.7	104.2	168.6	259.3	267.8	212.7	150.2
Q62318	Transcription intermediary factor 1-beta OS=Mus musculus OX=10090 GN=Trim28 PE=1 SV=3	Trim28	117.7	73.2	117.8	69.9	104.3	94	39.8	4.2	4	2.7	14.2	9.5	8.1	8.3	6.1	6.9	5.2
Q62351	Transferrin receptor protein 1 OS=Mus musculus OX=10090 GN=Tfrc PE=1 SV=1	Tfrc	4170.3	3069.7	4251.5	3157.6	4011.4	4614.6	1387	2213.9	1414.3	1332.1	737.5	687.7	1127	2728.3	2085	1656.4	1569
Q62356	Follistatin-related protein 1 OS=Mus musculus OX=10090 GN=Fstl1 PE=1 SV=2	Fstl1	122	87.2	186.6	171.5	236.2	209.2	40.7	15.2	8	9	14.4	10.5	9.8	11.6	14.4	15.5	5.4
Q62371	Discoidin domain-containing receptor 2 OS=Mus musculus OX=10090 GN=Ddr2 PE=1 SV=2	Ddr2	8.3	5.2	7.9	15.9	19.6	17.9	1.9	24.9	9.8	19.1	19.8	16.8	23.8	59.3	49.1	42.5	12.8
Q62376	U1 small nuclear ribonucleoprotein 70 kDa OS=Mus musculus OX=10090 GN=Snrnp70 PE=1 SV=2	Snrnp70	244.5	118.1	201.3	177	224.4	210.8	91	30.6	14.7	18.3	33.2	18	23.4	14.4	20.1	19.9	16.5
Q62425	Cytochrome c oxidase subunit NDUFA4 OS=Mus musculus OX=10090 GN=Ndufa4 PE=1 SV=2	Ndufa4	752.7	424.9	674.8	706.6	623.8	777.6	297.5	26	10.5	15	12.5	13	14.8	16.7	18.4	21.2	20.3
Q62448	Eukaryotic translation initiation factor 4 gamma 2 OS=Mus musculus OX=10090 GN=Eif4g2 PE=1 SV=2	Eif4g2	224.2	145.8	237.6	145.5	212.2	220.1	98.6	66.9	30.6	44.7	231.7	186.6	53.3	110	83.5	188.6	39.6
Q62465	Synaptic vesicle membrane protein VAT-1 homolog OS=Mus musculus OX=10090 GN=Vat1 PE=1 SV=3	Vat1	1228.8	811.5	1232.4	837.8	1126.4	1292.3	316.7	290.4	144.3	144.3	172.2	121.6	221.2	325.9	458.3	282.1	170.8
Q62470	Integrin alpha-3 OS=Mus musculus OX=10090 GN=Itga3 PE=1 SV=1	Itga3	274	170.9	272.1	206.7	246.8	251.4	73.8	26.6	14.3	28	14.6	10.1	16.1	3.3	4.3		17.2
Q63918	Caveolae-associated protein 2 OS=Mus musculus OX=10090 GN=Cavin2 PE=1 SV=3	Cavin2	121.5	70.6	110.2	114.5	169.2	184	42	36.8	14.3	14.5	25.8	19.9	21.5	41.2	54.3	43	12.9
Q64008	Ras-related protein Rab-34 OS=Mus musculus OX=10090 GN=Rab34 PE=1 SV=2	Rab34	123.2	92.4	142.6	91.9	118	142.8	33.3	95.2	54.1	61.7	51.3	43.3	56.7	102.2	96.8	56.6	45.4
Q64133	Amine oxidase [flavin-containing] A OS=Mus musculus OX=10090 GN=Maoa PE=1 SV=3	Maoa	2403.2	1661.8	2855.3	1200.4	1628.1	1926.1	798.8	379.3	159.7	181.9	172.5	119.4	187.9	149.4	176.9	104.9	206.4
Q64310	Surfeit locus protein 4 OS=Mus musculus OX=10090 GN=Surf4 PE=1 SV=1	Surf4	500.7	345.8	557.5	361.8	524.5	468.8	186.9	19.5	10.3	11	11.9	11.9	13.1	33.5	22	16.9	10.1
Q64337	Sequestosome-1 OS=Mus musculus OX=10090 GN=Sqstm1 PE=1 SV=1	Sqstm1	28.2	16.6	21.1	34	38.3	32.6	5.3	23.1	13.9	15	5.6	8.8	12.9	13.5	14.7	5.9	15.6
Q64433	10 kDa heat shock protein, mitochondrial OS=Mus musculus OX=10090 GN=Hspe1 PE=1 SV=2	Hspe1	2752.6	1732.4	3214.2	3676.9	2753.8	3318.8	905.1	1213.7	474.1	411.8	682.6	532.1	657.8	775.8	752.4	1247.3	551.1
Q64449	C-type mannose receptor 2 OS=Mus musculus OX=10090 GN=Mrc2 PE=1 SV=3	Mrc2	684.3	532.1	879	770.6	909.7	814	251.2	133.8	88.6	82.1	63.3	63.1	109.3	310.8	200.2	183.4	92.7
Q64475	Histone H2B type 1-B OS=Mus musculus OX=10090 GN=H2bc3 PE=1 SV=3	H2bc3	7737	811.6	1402.7	4092	5506.9	3556.5	608	286.2	170	162.7	638.2	442.7	220.6	172.8	197.4	154.3	159.8
Q64514	Tripeptidyl-peptidase 2 OS=Mus musculus OX=10090 GN=Tpp2 PE=1 SV=3	Tpp2	351.8	251.6	334.1	271.6	354	389	86.6	127.9	71	84.2	78.6	51.8	86.1	178.1	147.2	123.2	92.2
Q64516	Glycerol kinase OS=Mus musculus OX=10090 GN=Gk PE=1 SV=2	Gk	332.7	235.2	382.4	208.4	296.8	331.2	96.7	35.3	15	16.1	14	11.4	20.2	20.3	20.7	13.5	19.5
Q64521	Glycerol-3-phosphate dehydrogenase, mitochondrial OS=Mus musculus OX=10090 GN=Gpd2 PE=1 SV=2	Gpd2	2235.6	1529	2863.4	1525.7	2066.6	2236.8	761.4	128.8	43.8	51.3	52.5	46.7	69.2	89	101.5	57.2	65.8
Q64523	Histone H2A type 2-C OS=Mus musculus OX=10090 GN=H2ac20 PE=1 SV=3	H2ac20	1259.8	139.1	277.2	411.5	632.8	416.8	79.4	62.7	36.8	40.3	146	84.7	61.1	52.5	63.3	49.6	55.2
Q64727	Vinculin OS=Mus musculus OX=10090 GN=Vcl PE=1 SV=4	Vcl	813.6	551.3	922.7	499.7	769.8	730	241.9	331.1	149.7	200.1	422.7	333	230.1	585.1	636.1	529.1	192.5
Q68FD5	Clathrin heavy chain 1 OS=Mus musculus OX=10090 GN=Cltc PE=1 SV=3	Cltc	1684.7	1025.3	1556.7	1063.4	1489.8	1539.4	492.9	470.3	295	339.2	352.1	262.2	308.3	698.1	782.4	422.4	252.6
Q69ZN7	Myoferlin OS=Mus musculus OX=10090 GN=Myof PE=1 SV=2	Myof	7317.4	5168.5	7740.8	5547.9	7536	7436.9	2570.1	2899.3	1741	1817.3	1533.3	1365.3	2524.7	4347.4	3506.4	2964	2171.3
Q6DID7	Protein wntless homolog OS=Mus musculus OX=10090 GN=Wls PE=1 SV=1	Wls	129.2	94.4	142.4	115.6	168.2	165.9	49.1	7.5	3.8	6.9	6	3.5	6.6	11.6	14.9	4.1	6.7
Q6GQT9	Nodal modulator 1 OS=Mus musculus OX=10090 GN=Nomo1 PE=1 SV=1	Nomo1	460.6	319.1	528.5	327.6	441.9	521	172.8	54.4	25.4	26.9	43.9	22.8	45.2	96.3	79.2	74.7	31.3
Q6GV12	3-ketodihydrosphingosine reductase OS=Mus musculus OX=10090 GN=Kdsr PE=1 SV=1	Kdsr	23.6	17.2	76	39.3	62.4	32.4	7.9	22.8	14.3	13.7	22.9	14.7	22.7	36.3	37	29.3	14.3
Q6IRU2	Tropomyosin alpha-4 chain OS=Mus musculus OX=10090 GN=Tpm4 PE=1 SV=3	Tpm4	6.6	7.7	7.1	8.1	10.8	8.3		2.8			12.7	4.2		5.8	5.7	17.3	3.8
Q6NTA4	Ras-related GTP-binding protein B OS=Mus musculus OX=10090 GN=Rragb PE=1 SV=1	Rragb	44.9	29	41.6	35.9	57.3	36.5	3.6	14.6	5.5	10	8.2	6.3	13.5	18.3	16.5	9.4	8.1
Q6NZJ6	Eukaryotic translation initiation factor 4 gamma 1 OS=Mus musculus OX=10090 GN=Eif4g1 PE=1 SV=1	Eif4g1	161	91.9	180.8	105.1	176.7	166.9	50.3	104	52.6	61.7	157.8	120.5	83.1	146.8	155.7	197.6	64.9
Q6P5E4	UDP-glucose:glycoprotein glucosyltransferase 1 OS=Mus musculus OX=10090 GN=Uggt1 PE=1 SV=4	Uggt1	1513.2	1074.2	1689.6	1000.2	1362.1	1614.2	520.9	180.5	77.5	96.4	114.6	81.2	116.7	147.7	140.5	118.5	96.5
Q6P5F9	Exportin-1 OS=Mus musculus OX=10090 GN=Xpo1 PE=1 SV=1	Xpo1	561.7	321.1	611.4	289.5	519.2	448.7	214.1	24.9	11.7	16.2	32.8	19.4	22.1	29.1	25.1	25.2	14.6
Q6P6M7	O-phosphoseryl-tRNA(Sec) selenium transferase OS=Mus musculus OX=10090 GN=Sepsecs PE=1 SV=2	Sepsecs	433.2	301	445.4	388.6	471.4	544.7	131.8	268.6	99.5	95.2	176.1	87.5	358.1	656.1	776.8	609.4	302
Q6PB66	Leucine-rich PPR motif-containing protein, mitochondrial OS=Mus musculus OX=10090 GN=Lrpprc PE=1 SV=2	Lrpprc	5784.2	4177.6	7034.4	3988.2	5424.3	6304.6	1860.8	1640.5	643.3	753.6	893	604.1	1083.4	1007.2	953.8	676.9	919.9
Q6PB93	Polypeptide N-acetylgalactosaminyltransferase 2 OS=Mus musculus OX=10090 GN=Galnt2 PE=1 SV=1	Galnt2	921.8	607.7	1041.3	660.8	1004	987.9	288.3	136.3	88.5	98.5	143.3	100.1	198.7	157.3	220.5	81.6	69.6
Q6PD26	GPI transamidase component PIG-S OS=Mus musculus OX=10090 GN=Pigs PE=1 SV=3	Pigs	321.2	206.3	340.3	152.8	219.4	246.8	94.7	8.6	4.4	7.8	8.7	5	8.2	8.2	6.4	7.1	5.3
Q6PDG8	Vacuolar fusion protein MON1 homolog A OS=Mus musculus OX=10090 GN=Mon1a PE=1 SV=3	Mon1a	5.8	4.8		3.4	5.2	4.8	6.1	186.6	76.1	68.9	89.9	49.6	104.3	168.9	114.8	125.7	101.6
Q6PHN9	Ras-related protein Rab-35 OS=Mus musculus OX=10090 GN=Rab35 PE=1 SV=1	Rab35	79.8	44.7	73.4	52.5	74	81.8	17.3	501.9	336.8	303.9	296.5	257.2	368.4	538.3	685.8	336	217.9
Q6TEK5	Vitamin K epoxide reductase complex subunit 1-like protein 1 OS=Mus musculus OX=10090 GN=Vkorc1l1 PE=1 SV=1	Vkorc1l1	58.2	38	90	75.6	113.8	70.6	19.5	20.3	11.9	44.4	12.6	13.9	20.3	30.7	22.7	11.9	10.3
Q6ZQ08	CCR4-NOT transcription complex subunit 1 OS=Mus musculus OX=10090 GN=Cnot1 PE=1 SV=2	Cnot1	129.3	86.1	148.4	86.3	134.2	136.7	43.7	17.6	8	10.3	25.7	18	10.8	20.5	17.8	19.5	10.3
Q6ZQ38	Cullin-associated NEDD8-dissociated protein 1 OS=Mus musculus OX=10090 GN=Cand1 PE=1 SV=2	Cand1	227.3	168	306.3	132.3	216.4	198.4	77.1	28.6	18.3	15.4	31.8	23.1	21.6	56.3	44	44.3	15.5
Q6ZQI3	Malectin OS=Mus musculus OX=10090 GN=Mlec PE=1 SV=2	Mlec	1044.6	655.4	1065.3	706.1	968.1	1021.8	402.1	143.3	64.7	80	82.6	64.2	90.2	122.1	123	78.5	71.9
Q6ZWN5	40S ribosomal protein S9 OS=Mus musculus OX=10090 GN=Rps9 PE=1 SV=3	Rps9	1558	1004.3	1616	976.2	1404.5	1572.2	442	591.5	302.8	325.3	598.9	465.7	438.6	731.9	782.9	780.2	362.6
Q6ZWQ7	Signal peptidase complex subunit 3 OS=Mus musculus OX=10090 GN=Spcs3 PE=1 SV=1	Spcs3	489.3	316.4	512.4	329.9	417.1	504	177.2	14.6	6.3	11.5	14.5	7.9	14.6	16.2	17.2	17.2	8.6
Q6ZWV3	60S ribosomal protein L10 OS=Mus musculus OX=10090 GN=Rpl10 PE=1 SV=3	Rpl10	563.5	412	843	611.1	869.4	709.9	188.6	314.7	166.4	180.3	344.7	302.7	237.5	432.8	399.2	280.1	209.6
Q6ZWV7	60S ribosomal protein L35 OS=Mus musculus OX=10090 GN=Rpl35 PE=1 SV=1	Rpl35	651.9	445.2	678	465	666	718.9	231.6	119.7	61.8	74.1	154.7	109.5	105	173.5	161.6	179.7	87.4
Q6ZWX6	Eukaryotic translation initiation factor 2 subunit 1 OS=Mus musculus OX=10090 GN=Eif2s1 PE=1 SV=3	Eif2s1	200.2	128.3	221.5	149.1	174.7	196.5	54.1	15.9	7	11	20.2	12.4	16.5	26	27.7	21.4	14.1
Q6ZWY3	40S ribosomal protein S27-like OS=Mus musculus OX=10090 GN=Rps27l PE=1 SV=3	Rps27l	67.7	43.1	88.4	65.7	99.4	74.3	18.2	22.2	12.9	14.3	30.2	30.1	14.9	33.9	23.1	26.7	9.1
Q76MZ3	Serine/threonine-protein phosphatase 2A 65 kDa regulatory subunit A alpha isoform OS=Mus musculus OX=10090 GN=Ppp2r1a PE=1 SV=3	Ppp2r1a	326.4	200.9	321.3	217.5	322.1	327.6	101.1	19.7	6.8	12.2	22.6	15.2	12.1	28.6	22.3	31.2	14
Q78IK4	MICOS complex subunit Mic27 OS=Mus musculus OX=10090 GN=Apool PE=1 SV=1	Apool	762.4	553.8	890.2	468.3	645.8	722.8	286.8	27.9	11.3	13.2	11	7.9	17.2	22.5	25.6	16.6	14.2
Q78PY7	Staphylococcal nuclease domain-containing protein 1 OS=Mus musculus OX=10090 GN=Snd1 PE=1 SV=1	Snd1	858.5	535.1	944.2	643.2	804.7	985.9	274.7	176.1	69.8	83.8	111	68.8	104.2	195.3	197.3	154	91.9
Q78XF5	Oligosaccharyltransferase complex subunit OSTC OS=Mus musculus OX=10090 GN=Ostc PE=1 SV=1	Ostc	85.8	56.5	163.6	103.9	142.4	131.5	28.5	59.8	24.7	28.7	29.1	22.7	30.6	62.1	45.5	44.3	28.9
Q791T5	Mitochondrial carrier homolog 1 OS=Mus musculus OX=10090 GN=Mtch1 PE=1 SV=1	Mtch1	538.7	360.2	598.3	287.4	383.7	439.3	176.8	21.1	8.6	7.4	13.5	8.6	17.3	15.8	13.6	10.2	9.7
Q791V5	Mitochondrial carrier homolog 2 OS=Mus musculus OX=10090 GN=Mtch2 PE=1 SV=1	Mtch2	527.1	371.1	606	372.1	523.7	653.8	193.3	94.2	35.6	35.3	43.1	40.9	54.1	60.9	47.3	45	51
Q7TMF3	NADH dehydrogenase [ubiquinone] 1 alpha subcomplex subunit 12 OS=Mus musculus OX=10090 GN=Ndufa12 PE=1 SV=2	Ndufa12	480.1	303.8	495.7	265.4	385.6	432.3	161.6	13.2		6	8.8	8.9	3.6	10	10.8	7.1	7.2
Q7TMK9	Heterogeneous nuclear ribonucleoprotein Q OS=Mus musculus OX=10090 GN=Syncrip PE=1 SV=2	Syncrip	634.5	398.1	624.7	455.7	647.6	708.9	222.3	262	139.6	154.3	269.2	201	185.5	318.9	296	256.2	159.3
Q7TMQ7	WD repeat-containing protein 91 OS=Mus musculus OX=10090 GN=Wdr91 PE=1 SV=1	Wdr91	24.8	17.4	27.7	15.1	25.1	25.9	4	10.1	4.7	7.1	9	6.7	10.6	20.2	23.6	11.3	3.7
Q7TMS5	Broad substrate specificity ATP-binding cassette transporter ABCG2 OS=Mus musculus OX=10090 GN=Abcg2 PE=1 SV=1	Abcg2	33.9	20.1	35.5	28.7	31.8	42.3	10.2	11.2	6.4	7.3	4.4	2.5	4.1	2.7	2.8		9.9
Q7TPC1	Corneodesmosin OS=Mus musculus OX=10090 GN=Cdsn PE=2 SV=2	Cdsn	20.1	20.7	14.7	15.3	32.4	33.9	24	8.2	7.6	10.4	4.7	8.5	12.2	10.6	15.1	5.5	14.4
Q7TPR4	Alpha-actinin-1 OS=Mus musculus OX=10090 GN=Actn1 PE=1 SV=1	Actn1	1913.2	1144.3	1921.9	1082	1513.5	1607.2	503.4	827.3	434.7	459.9	430.3	335.6	491.9	1297.6	1257.3	934.5	562.1
Q7TPV4	Myb-binding protein 1A OS=Mus musculus OX=10090 GN=Mybbp1a PE=1 SV=2	Mybbp1a	62.3	22.1	43.4	38.5	64.9	49.9	15.3	15.6	9.7	12.3	15.2	10.4	12.9	15.2	12.5	10.6	10.8
Q7TQ95	Endoplasmic reticulum junction formation protein lunapark OS=Mus musculus OX=10090 GN=Lnpk PE=1 SV=1	Lnpk	183.9	116.9	186	114.4	171.6	180.3	60.8	52.6	27.3	32.6	35.7	18.1	35.1	71.4	55.8	43.2	29.4
Q7TT50	Serine/threonine-protein kinase MRCK beta OS=Mus musculus OX=10090 GN=Cdc42bpb PE=1 SV=2	Cdc42bpb	26.4	16.7	25.8	16.7	23	24.3	7.6	6	5.5	5.4	6.2	3.9	3.1	10.5	10.3	5.7	7.1
Q80TH2	Erbin OS=Mus musculus OX=10090 GN=Erbin PE=1 SV=3	Erbin	50.2	35.7	59.6	29.8	34.7	38.1	16.7	7	4.3	4.1	5.4	4	3.7	8.5	5.8	6.1	4.2
Q80V26	Golgi-resident adenosine 3',5'-bisphosphate 3'-phosphatase OS=Mus musculus OX=10090 GN=Bpnt2 PE=1 SV=1	Bpnt2	205.2	162.9	245.4	153.4	244	234.1	76.5	32.8	16.9	24.8	18.2	16.4	29	25.4	25.1	8.3	13.7
Q80W54	CAAX prenyl protease 1 homolog OS=Mus musculus OX=10090 GN=Zmpste24 PE=1 SV=2	Zmpste24	850.6	534.8	827	454.4	657.9	679.7	222.9	210.6	115	121.1	163.4	117.9	201.8	283.6	286.3	200.7	139.4
Q80X41	Serine/threonine-protein kinase VRK1 OS=Mus musculus OX=10090 GN=Vrk1 PE=1 SV=2	Vrk1	68.2	43.8	55.9	37.4	53.2	63.7	21.2	25.7	18.1	20.3	19.1	11.7	21.7	15.5	21.6	17.7	21.1
Q80X45	Protein kish-B OS=Mus musculus OX=10090 GN=Tmem167b PE=3 SV=1	Tmem167b	61.2	34.7	60.8	47.7	67.5	68.8	19.3	14.2	3	5.8	9.8	6.4	11	10.2	12.6	5.1	4.7
Q80X90	Filamin-B OS=Mus musculus OX=10090 GN=Flnb PE=1 SV=3	Flnb	833.9	553.1	917.1	731.2	1044.9	926.9	226.4	326.8	171.9	175.5	356.8	274.2	259	455.2	416.7	422.1	212.2
Q80ZK0	28S ribosomal protein S10, mitochondrial OS=Mus musculus OX=10090 GN=Mrps10 PE=1 SV=1	Mrps10	206.1	135	229.4	131.5	228.6	281.3	65.9	51.8	14	21.6	19.6	12.6	25.1	35.5	34.8	25.2	26.6
Q8BFR5	Elongation factor Tu, mitochondrial OS=Mus musculus OX=10090 GN=Tufm PE=1 SV=1	Tufm	3159.7	2213.8	4234.3	2604.9	3713.7	3733.4	1069	419.9	141.2	174.3	183.7	124.9	292.4	407.1	482.2	319.9	258
Q8BFY9	Transportin-1 OS=Mus musculus OX=10090 GN=Tnpo1 PE=1 SV=2	Tnpo1	321.3	194.6	289.3	227.2	348.8	307.8	95.8	16.9	12.4	7.5	17.6	19.5	12.9	28.3	20	24.1	9.3
Q8BFZ9	Erlin-2 OS=Mus musculus OX=10090 GN=Erlin2 PE=1 SV=1	Erlin2	232	146.3	242.2	157	245.6	209.8	80.8	125	59.9	77.5	75.9	58.1	87.1	104.2	88.6	60.3	63.5
Q8BG05	Heterogeneous nuclear ribonucleoprotein A3 OS=Mus musculus OX=10090 GN=Hnrnpa3 PE=1 SV=1	Hnrnpa3	76.3	32.8	58.5	86.9	124.8	79.1	21	35.7	17.3	15	23.9	19.2	31.2	29.2	37.9	24.7	25.2
Q8BG51	Mitochondrial Rho GTPase 1 OS=Mus musculus OX=10090 GN=Rhot1 PE=1 SV=1	Rhot1	325.9	215.2	366.3	214.1	299.1	315.4	89.9	20.4	2.9	7.6	10.9	10	14.3	11.8	14.5	7.2	10.3
Q8BGA9	Mitochondrial inner membrane protein OXA1L OS=Mus musculus OX=10090 GN=Oxa1l PE=1 SV=1	Oxa1l	80.9	60.2	96.6	67.9	112.9	104.7	25.6	9.9	3.7	3.2	7.8	5.5	5.8	6	6.2	3.8	6
Q8BGH2	Sorting and assembly machinery component 50 homolog OS=Mus musculus OX=10090 GN=Samm50 PE=1 SV=1	Samm50	602.8	408.5	710.4	511.3	658.1	732.6	201.1	87.6	33.9	35.8	48.3	25.1	54	53.4	53.9	47.3	44.1
Q8BH04	Phosphoenolpyruvate carboxykinase [GTP], mitochondrial OS=Mus musculus OX=10090 GN=Pck2 PE=1 SV=1	Pck2	1734.4	1186.6	2270.9	1807.9	2467.2	2460.8	579.2	906.4	314.5	340.1	558.8	367.7	705.8	451	335.7	263.8	456.3
Q8BH24	Transmembrane 9 superfamily member 4 OS=Mus musculus OX=10090 GN=Tm9sf4 PE=1 SV=1	Tm9sf4	251.4	188.2	359.1	256.9	399.4	323.3	70.9	50.6	37.9	32.2	52.1	34.2	64.5	50.3	58.2	15.7	28.5
Q8BH59	Calcium-binding mitochondrial carrier protein Aralar1 OS=Mus musculus OX=10090 GN=Slc25a12 PE=1 SV=1	Slc25a12	2712.7	1903.3	3474.9	1453.1	2032.4	2362.3	988.4	304.8	103	122.3	132.9	105.4	159.1	266.1	305.1	181	145.4
Q8BH64	EH domain-containing protein 2 OS=Mus musculus OX=10090 GN=Ehd2 PE=1 SV=1	Ehd2	123.2	78.4	116.7	103.9	139.1	142.8	51.1	314	166.1	190.2	233.9	203.9	175	558.9	575	462.4	215.5
Q8BH95	Enoyl-CoA hydratase, mitochondrial OS=Mus musculus OX=10090 GN=Echs1 PE=1 SV=1	Echs1	1380.2	879.7	1639.3	812.1	1105.8	1184	410.4	100.8	40.2	44.2	54.7	30.9	51.2	76.2	57.8	49.8	39
Q8BHC4	Dephospho-CoA kinase domain-containing protein OS=Mus musculus OX=10090 GN=Dcakd PE=1 SV=1	Dcakd	317.3	203.5	345.8	206.6	292	348.6	98.4	15.4	7	6.6	9.5	4.6	12.3	8.5	7.5	7.8	8.7
Q8BHL4	Retinoic acid-induced protein 3 OS=Mus musculus OX=10090 GN=Gprc5a PE=1 SV=1	Gprc5a	137.2	92.2	125.9	98.4	113.1	148.6	42.8	51.3	34	28.5	16.7	19.7	33.5	32.7	26.9	19.8	41.8
Q8BHN3	Neutral alpha-glucosidase AB OS=Mus musculus OX=10090 GN=Ganab PE=1 SV=1	Ganab	2918.2	2067.6	3618.2	1857.5	2444.5	2823.3	1002.9	277.3	117.1	149.2	165.5	113.4	175.1	204.4	184	162.8	145.1
Q8BI84	Transport and Golgi organization protein 1 homolog OS=Mus musculus OX=10090 GN=Mia3 PE=1 SV=2	Mia3	272	216.9	328	223.9	276.8	352	106.3	47.3	15.7	23.9	24.2	16.9	27.8	50.5	33	35.5	24.2
Q8BIJ6	Isoleucine--tRNA ligase, mitochondrial OS=Mus musculus OX=10090 GN=Iars2 PE=1 SV=1	Iars2	820.9	550.2	978.3	607.6	811.5	985.6	269.7	27.8	9.5	14	13.5	11.9	23.4	18.4	14.3	15.1	16.3
Q8BJ03	Cytochrome c oxidase assembly protein COX15 homolog OS=Mus musculus OX=10090 GN=Cox15 PE=1 SV=1	Cox15	202.3	129.6	236.5	126.6	164	206.9	64.9	12.4	3.9	6.8	5.7	6.5	5.4	8.1	5.4	4.6	5.5
Q8BJ71	Nuclear pore complex protein Nup93 OS=Mus musculus OX=10090 GN=Nup93 PE=1 SV=1	Nup93	787.6	434.1	781.3	484.5	773.8	625.9	293.7	15.8	6.8	10.9	12.5	12	12.5	10.6	7.7	9.2	7.8
Q8BK63	Casein kinase I isoform alpha OS=Mus musculus OX=10090 GN=Csnk1a1 PE=1 SV=2	Csnk1a1	85.9	52.5	80.9	44.3	65.2	68.9	28.4	81.9	68.3	71.9	68.2	60.7	65	110	116.6	75.4	66.9
Q8BK72	28S ribosomal protein S27, mitochondrial OS=Mus musculus OX=10090 GN=Mrps27 PE=1 SV=2	Mrps27	352.9	228.7	357.2	217.3	331	357.5	110.4	7.3	4.2		6.6	2.9	4.5	8.6	5.1	6.1	4.7
Q8BKC5	Importin-5 OS=Mus musculus OX=10090 GN=Ipo5 PE=1 SV=3	Ipo5	546.1	407.9	734.8	428.3	624.2	744.1	200.3	103	45.4	68.6	137.4	104.6	81.7	178.2	152.8	168.7	58.7
Q8BKE6	Cytochrome P450 20A1 OS=Mus musculus OX=10090 GN=Cyp20a1 PE=1 SV=1	Cyp20a1	401.5	275.6	437.2	266.6	447.5	411.2	119.8	64	30.7	38.4	57.8	40.3	63.3	101.4	92.3	61.9	39.9
Q8BKG3	Inactive tyrosine-protein kinase 7 OS=Mus musculus OX=10090 GN=Ptk7 PE=1 SV=1	Ptk7	726.7	470.4	728.8	569.2	704.3	829.4	235.2	37.1	20.1	21.7	24.9	16.8	29.3	13.8	14.6	19.6	28.1
Q8BKZ9	Pyruvate dehydrogenase protein X component, mitochondrial OS=Mus musculus OX=10090 GN=Pdhx PE=1 SV=1	Pdhx	501.9	363.8	586.6	396.3	483	580.3	188.4	11.9	6.6	4.6	7.3	2.1	6.7	9.8	10.3	5.3	9.9
Q8BL97	Serine/arginine-rich splicing factor 7 OS=Mus musculus OX=10090 GN=Srsf7 PE=1 SV=1	Srsf7	36.1	20.1	25.2	41	50.6	42	15	20.8	5.5	10	18.3	8.6	14	19	20.4	15.9	8.6
Q8BLF1	Neutral cholesterol ester hydrolase 1 OS=Mus musculus OX=10090 GN=Nceh1 PE=1 SV=1	Nceh1	80.1	50.2	87.9	47.6	69.7	72.5	22	7.1		5	5	6	5.1	7.5	8.7	4.1	6.2
Q8BLN5	Lanosterol synthase OS=Mus musculus OX=10090 GN=Lss PE=1 SV=2	Lss	210.8	136.7	213.5	137.3	204.2	193.3	66.6	4.5	3.6	5	6.4	3.1	6.4	11.3	9.9	4.5	3.2
Q8BM55	Transmembrane protein 214 OS=Mus musculus OX=10090 GN=Tmem214 PE=1 SV=1	Tmem214	520.8	329.4	589.8	431.4	559.7	658.8	174.8	9.7	5.9	8.1	4.6	6.6	9	13.2	8.9	8.2	9.7
Q8BMA6	Signal recognition particle subunit SRP68 OS=Mus musculus OX=10090 GN=Srp68 PE=1 SV=2	Srp68	470.4	181.6	269.4	189.5	167.7	416.2	109	79.1	29.6	27.6	60.8	44.9	31.5	51.9	45.6	46.9	34.7
Q8BMD8	Calcium-binding mitochondrial carrier protein SCaMC-1 OS=Mus musculus OX=10090 GN=Slc25a24 PE=1 SV=1	Slc25a24	1602.9	1148.1	1975.3	1080.3	1459.5	1757.9	514.4	415	162.9	192.6	265.4	166.9	364.2	483.3	386.8	344.3	271.2
Q8BMF4	Dihydrolipoyllysine-residue acetyltransferase component of pyruvate dehydrogenase complex, mitochondrial OS=Mus musculus OX=10090 GN=Dlat PE=1 SV=2	Dlat	1660.2	1172.6	1962.4	1307.9	1699.5	1924.3	489.9	705.5	265.5	294	401.1	250.6	452	535.9	511.3	388.6	366.1
Q8BMK4	Cytoskeleton-associated protein 4 OS=Mus musculus OX=10090 GN=Ckap4 PE=1 SV=2	Ckap4	5987.9	3929.2	6856.8	5191.5	6877.8	8091.1	1941.7	1700.5	699.1	740.1	1155.8	788.7	1230	3475.6	2628.7	2670.3	926
Q8BMS1	Trifunctional enzyme subunit alpha, mitochondrial OS=Mus musculus OX=10090 GN=Hadha PE=1 SV=1	Hadha	4534.4	3171.5	5513.7	2470.1	3467.8	3974.2	1351.7	632.7	242.5	282.2	329.9	204.8	359.1	457.5	524.6	328.9	312.5
Q8BNY6	Neuronal calcium sensor 1 OS=Mus musculus OX=10090 GN=Ncs1 PE=1 SV=3	Ncs1	17.5	21.5	18.9	10.7	5.2	30.5	31.6	108.4	88.2	93.6	80.5	62.9	106.1	134	81.6	120.7	118.2
Q8BP67	60S ribosomal protein L24 OS=Mus musculus OX=10090 GN=Rpl24 PE=1 SV=2	Rpl24	588.4	387.1	642.5	494.3	745.2	672.4	178.5	253.7	121.4	124.2	321.6	215	186.7	250.4	245.8	260.6	148.8
Q8BRF7	Sec1 family domain-containing protein 1 OS=Mus musculus OX=10090 GN=Scfd1 PE=1 SV=1	Scfd1	517.2	337.7	611	321	523.2	496.1	214.3	52.9	27.3	30	31.8	19.5	34.8	40.5	43.5	32.7	24.4
Q8BRH0	Protein O-mannosyl-transferase TMTC3 OS=Mus musculus OX=10090 GN=Tmtc3 PE=1 SV=2	Tmtc3	193.3	133.5	219.1	168.9	217.5	258.3	76.8	14.9	9.3	6.3	8.6	7.3	10.3	19.6	13.4	16.7	11.7
Q8BSY0	Aspartyl/asparaginyl beta-hydroxylase OS=Mus musculus OX=10090 GN=Asph PE=1 SV=1	Asph	792.6	505.3	866.8	706.6	904.1	965	262	153.3	76.1	96.3	136.6	76.9	138.1	251.2	197.5	115.2	83.9
Q8BTM8	Filamin-A OS=Mus musculus OX=10090 GN=Flna PE=1 SV=5	Flna	2326	1557.4	2475.2	1562.7	2212.5	2121.3	533.1	937.9	492.7	540.1	1063.7	821.5	676.3	1724.1	1653.2	1606.1	619.4
Q8BTS4	Nuclear pore complex protein Nup54 OS=Mus musculus OX=10090 GN=Nup54 PE=1 SV=1	Nup54	103	59	96.4	56.1	95.3	79.2	40.7	7.6	3	4.5	7.8	6.7	8.1	7	5.1	5	6.9
Q8BU14	Translocation protein SEC62 OS=Mus musculus OX=10090 GN=Sec62 PE=1 SV=1	Sec62	253.7	123.8	283.5	193.3	223.6	280.2	54.6	180.5	84.2	90.4	132.3	76.2	122.9	222	228.5	168.9	85.9
Q8BU31	Ras-related protein Rap-2c OS=Mus musculus OX=10090 GN=Rap2c PE=1 SV=1	Rap2c	33	26.4	21.2	38	39.3	41	7.7	42	21.9	26.6	23	13.8	42.4	74.7	79.6	56.7	44.9
Q8BU33	2-hydroxyacyl-CoA lyase 2 OS=Mus musculus OX=10090 GN=Ilvbl PE=1 SV=1	Ilvbl	33.3	20.8	37.2	17.7	24.2	27.7	13.4				2.8	3.3		8.2	7.9	5.3
Q8BWT1	3-ketoacyl-CoA thiolase, mitochondrial OS=Mus musculus OX=10090 GN=Acaa2 PE=1 SV=3	Acaa2	1962.4	1324.5	2142.2	966.8	1305.5	1484.2	659.3	188.3	76.3	80.1	73.9	48.8	101.8	132.4	147.2	102.6	112.4
Q8BWY3	Eukaryotic peptide chain release factor subunit 1 OS=Mus musculus OX=10090 GN=Etf1 PE=1 SV=4	Etf1	14.9	7.7	16.7	8.8	11.1	11.8	3.3	6.3	2.9	4.2	12	9.6	6.6	15	7.6	11.7	4.5
Q8BX02	KN motif and ankyrin repeat domain-containing protein 2 OS=Mus musculus OX=10090 GN=Kank2 PE=1 SV=1	Kank2	200.3	116.8	206.9	138	154.6	183.1	63.7	17.2	11.7	8.6	20.5	20	9.9	28.7	28.9	35.2	12.4
Q8BX10	Serine/threonine-protein phosphatase PGAM5, mitochondrial OS=Mus musculus OX=10090 GN=Pgam5 PE=1 SV=1	Pgam5	628.1	434.8	716.7	491.9	623.3	771.9	188.4	24.9	11.8	11.7	14.8	10.3	13.5	23.4	18.1	16.3	9.4
Q8BXZ1	Protein disulfide-isomerase TMX3 OS=Mus musculus OX=10090 GN=Tmx3 PE=1 SV=2	Tmx3	379.7	260.6	397.7	195.2	269.7	292.2	124.1	145.4	63.8	83.7	77	51.8	109.1	81.2	78.3	63.3	98.7
Q8BYK6	YTH domain-containing family protein 3 OS=Mus musculus OX=10090 GN=Ythdf3 PE=1 SV=2	Ythdf3	149.8	94.8	163.1	90.7	145.7	151.6	50.7	3.1		4.1	29.6	16.3	6.5	6.5	5.6	21	3.1
Q8C0I1	Alkyldihydroxyacetonephosphate synthase, peroxisomal OS=Mus musculus OX=10090 GN=Agps PE=1 SV=1	Agps	202.2	132.3	203.5	140.6	216.7	237.5	66.9	11.6	7	9.5	2.1	6.3	7.8	16.8	15	6.8	5.8
Q8C172	Ceramide synthase 6 OS=Mus musculus OX=10090 GN=Cers6 PE=1 SV=1	Cers6	74.6	45.9	75.8	73.3	101.8	101.3	27.2	9.5	4.5	6.9	5.5	5	7.9	18.1	12	13.3	7.1
Q8C1B7	Septin-11 OS=Mus musculus OX=10090 GN=Septin11 PE=1 SV=4	Septin11	272.8	162.5	252.5	173.3	230.2	242.2	53.2	78.4	42.5	43.5	124	88	28.9	64.8	60	123.4	46.7
Q8C407	Protein YIPF4 OS=Mus musculus OX=10090 GN=Yipf4 PE=1 SV=1	Yipf4	71.7	39	78.1	49	84.1	74.1	20.5	49.3	29.2	29.7	48.5	35.1	60	41.3	67	23.2	27.7
Q8C570	mRNA export factor OS=Mus musculus OX=10090 GN=Rae1 PE=1 SV=1	Rae1	11.9	8.3	10.9	7.3	10.2	13	2.1	11.5	4.4	5.5	22.9	14.4	9.5	11.4	10.6	21.1	6.5
Q8C5Q4	G-rich sequence factor 1 OS=Mus musculus OX=10090 GN=Grsf1 PE=1 SV=2	Grsf1	111.3	86.8	147.8	76.2	107	132.6	35.2	17.4	5.4	9.4	10.9	7.4	14.9	10.2	11.3	5.7	9.6
Q8C7K6	Prenylcysteine oxidase-like OS=Mus musculus OX=10090 GN=Pcyox1l PE=1 SV=1	Pcyox1l	57.3	42.1	78.9	43	74.5	48	10.4	9.3	4.9	7.8	6.1	7.3	6.5	9.3	6.1	7.5	3.7
Q8C7X2	ER membrane protein complex subunit 1 OS=Mus musculus OX=10090 GN=Emc1 PE=1 SV=1	Emc1	750.1	529.3	845.7	484.1	707.9	760.4	252.2	129.8	62.4	78.4	88.5	56.2	105.4	122.3	128.6	102.5	73.2
Q8CAQ8	MICOS complex subunit Mic60 OS=Mus musculus OX=10090 GN=Immt PE=1 SV=1	Immt	7054.5	4918.8	8387.4	4947.2	6444.8	7836	2396.4	953.6	365	386.8	501.2	339.1	610.4	596.5	591.2	389.8	498.7
Q8CGK3	Lon protease homolog, mitochondrial OS=Mus musculus OX=10090 GN=Lonp1 PE=1 SV=2	Lonp1	1403.8	958.1	1984.5	1364.2	1798.1	1850.8	418.4	588.6	220.1	239.2	378.9	219.1	440.3	385.1	358.4	214.8	289.4
Q8CHK3	Lysophospholipid acyltransferase 7 OS=Mus musculus OX=10090 GN=Mboat7 PE=1 SV=1	Mboat7	83.8	60.4	100	51.9	79	88.5	32.5	5.8	4.3	3.1	5.5	3.7	6.4	5.3	7	3.8	3.1
Q8CHT0	Delta-1-pyrroline-5-carboxylate dehydrogenase, mitochondrial OS=Mus musculus OX=10090 GN=Aldh4a1 PE=1 SV=3	Aldh4a1	320.8	198.9	406.9	276.9	369.7	378.3	95.2	9.6	2.5	2.7	3.6		2.4	2.3	3.9	2.6	4.6
Q8CIB5	Fermitin family homolog 2 OS=Mus musculus OX=10090 GN=Fermt2 PE=1 SV=1	Fermt2	72.4	37.7	80.9	45	64.5	67.1	26.8	5.5	3.9	5	5.5	3.2	4.5	5.4	6.1	5.1	3.7
Q8CIE6	Coatomer subunit alpha OS=Mus musculus OX=10090 GN=Copa PE=1 SV=2	Copa	679.9	494.4	715	373	578.3	621.8	212.2	62.3	34.4	36.2	70	47	47.4	91.3	95.2	78.2	31.9
Q8CII2	Cell division cycle protein 123 homolog OS=Mus musculus OX=10090 GN=Cdc123 PE=1 SV=2	Cdc123	193.1	152.9	194.3	130.8	153.8	210.4	62	5.7	2.7		3.5	3.3	3.5	6.6	3.6	3.7	2.4
Q8JZN5	Complex I assembly factor ACAD9, mitochondrial OS=Mus musculus OX=10090 GN=Acad9 PE=1 SV=2	Acad9	1693.5	1169.1	2041.1	1004.1	1355.4	1617	523.5	83.5	40.2	55.4	59.3	44.8	60.5	73.4	80.1	59	59.3
Q8JZN7	Mitochondrial Rho GTPase 2 OS=Mus musculus OX=10090 GN=Rhot2 PE=1 SV=1	Rhot2	16.9	12.4	20.8	13	14.1	17.1	7	95	37.6	38	47.2	33.3	67.2	54.8	60.7	41.4	61.3
Q8JZQ2	AFG3-like protein 2 OS=Mus musculus OX=10090 GN=Afg3l2 PE=1 SV=1	Afg3l2	728	493.4	890.7	410.8	529.8	626.8	227.6	53.6	20	28.1	20.7	12.5	23.8	38.1	45.3	26.3	27.2
Q8JZQ9	Eukaryotic translation initiation factor 3 subunit B OS=Mus musculus OX=10090 GN=Eif3b PE=1 SV=1	Eif3b	47	31.1	53.5	43.2	57.2	58.2	16.5	62.2	31.6	40	54.5	44	43.4	96.1	85.5	72.6	41.4
Q8K009	Mitochondrial 10-formyltetrahydrofolate dehydrogenase OS=Mus musculus OX=10090 GN=Aldh1l2 PE=1 SV=2	Aldh1l2	1070.3	761	1319.4	1243.9	1665.2	1644.9	378.9	811	293	314.2	657.1	408.8	880.5	1166.8	827	622.2	385.2
Q8K021	Secretory carrier-associated membrane protein 1 OS=Mus musculus OX=10090 GN=Scamp1 PE=1 SV=1	Scamp1	547.1	431.1	539.3	395.8	516.6	529.8	163.1	22.9	15.4	18.4	18.3	14	29.4	32.3	46.2	14.7	14.4
Q8K0C4	Lanosterol 14-alpha demethylase OS=Mus musculus OX=10090 GN=Cyp51a1 PE=1 SV=1	Cyp51a1	776.4	503	875.8	643.1	979.4	994.4	269.4	79.6	43.1	48.4	40.3	32	42.2	119.7	113.1	88.2	41.9
Q8K0D5	Elongation factor G, mitochondrial OS=Mus musculus OX=10090 GN=Gfm1 PE=1 SV=1	Gfm1	1003.7	695	1157.4	992.2	1237.2	1550.5	342.1	39.7	14.7	14.9	20.5	17.5	19.9	21.2	23.3	17.6	20.4
Q8K1E0	Syntaxin-5 OS=Mus musculus OX=10090 GN=Stx5 PE=1 SV=3	Stx5	298	211.2	352.3	166.2	259.3	275.8	94.9	6.5	4	4.1	5	4.6	6.4	4.2	5.7	2	2.9
Q8K1R3	Polyribonucleotide nucleotidyltransferase 1, mitochondrial OS=Mus musculus OX=10090 GN=Pnpt1 PE=1 SV=1	Pnpt1	696.6	518.8	832.8	485.2	688.6	773.8	235.5	39.2	14.8	20.5	21	17.1	21.3	30.3	25.7	23	16.6
Q8K297	Procollagen galactosyltransferase 1 OS=Mus musculus OX=10090 GN=Colgalt1 PE=1 SV=2	Colgalt1	346.6	265.8	473.7	288.2	359.3	395.4	121.7	123.9	44.3	59.6	72.5	43.9	78.9	118.1	101.4	92.2	69.9
Q8K2B3	Succinate dehydrogenase [ubiquinone] flavoprotein subunit, mitochondrial OS=Mus musculus OX=10090 GN=Sdha PE=1 SV=1	Sdha	2130.3	1507	2894.5	2072.6	2814.6	2507.3	732.3	1316.5	487.8	516.2	625	435.9	743.7	755.5	758.4	485.6	637.8
Q8K2C9	Very-long-chain (3R)-3-hydroxyacyl-CoA dehydratase 3 OS=Mus musculus OX=10090 GN=Hacd3 PE=1 SV=2	Hacd3	133.6	98.6	156.8	116.2	164.2	152.1	44.5	6.9		5.5	5.7	5.5	5.2	5.7	9.2	3.5	5.7
Q8K411	Presequence protease, mitochondrial OS=Mus musculus OX=10090 GN=Pitrm1 PE=1 SV=1	Pitrm1	2476.4	1726.4	3009	2161.9	2847.8	3208.9	821.6	995.2	344.2	435	453.5	293.7	630.1	720.6	785.2	530.9	575.9
Q8K4Q8	Collectin-12 OS=Mus musculus OX=10090 GN=Colec12 PE=1 SV=1	Colec12	1292.6	824.4	1166.7	414	486.9	638.3	471.1	11.8	4.4	6.5	7.3	2.2	5.2	4.3	3.3	4.1	3.9
Q8K4Z3	NAD(P)H-hydrate epimerase OS=Mus musculus OX=10090 GN=Naxe PE=1 SV=1	Naxe	200.8	108.4	194	146.6	142.6	197	54.9	17.1	3.9	6.7	5.4	6.3	11.5	5.6	7.8	7.2	3.5
Q8QZT1	Acetyl-CoA acetyltransferase, mitochondrial OS=Mus musculus OX=10090 GN=Acat1 PE=1 SV=1	Acat1	3725	2596.9	4547.3	2421.1	3404.7	3959.6	1168.9	271.8	97.4	98.1	144.9	87.9	168.9	234.2	253.8	184.5	132
Q8QZY1	Eukaryotic translation initiation factor 3 subunit L OS=Mus musculus OX=10090 GN=Eif3l PE=1 SV=1	Eif3l	68.6	49.2	84.6	52.9	73.5	77.9	24.4	57.6	28	33.3	60.5	52.9	49	90.1	86.3	99.9	41.9
Q8R081	Heterogeneous nuclear ribonucleoprotein L OS=Mus musculus OX=10090 GN=Hnrnpl PE=1 SV=2	Hnrnpl	514.7	237.5	387.5	329.8	477.6	462.5	141.6	15.7	6	4.1	11	2.4	12.2	13.6	11	6.5	6.5
Q8R0X7	Sphingosine-1-phosphate lyase 1 OS=Mus musculus OX=10090 GN=Sgpl1 PE=1 SV=1	Sgpl1	406.2	247.4	433.1	306.6	409.9	377.3	86.2	24.9	10.6	15	18.8	13.5	19.1	28.7	34.8	21.5	15.9
Q8R180	ERO1-like protein alpha OS=Mus musculus OX=10090 GN=Ero1a PE=1 SV=2	Ero1a	234.9	167	281.5	154.6	220.7	245	65.6	52.6	18.3	26.4	46.1	23.6	55.7	132.6	87.4	74.4	32.6
Q8R1B4	Eukaryotic translation initiation factor 3 subunit C OS=Mus musculus OX=10090 GN=Eif3c PE=1 SV=1	Eif3c	124.9	72.1	135.7	90.8	129.1	145.8	30.4	2.6			6	4.7	3.3	5.5	4.6	4.3	2.2
Q8R1V4	Transmembrane emp24 domain-containing protein 4 OS=Mus musculus OX=10090 GN=Tmed4 PE=1 SV=1	Tmed4	457.7	323.6	562.5	220.9	369.3	362.8	142.3	4.6	2.3	5.7	3.3		3	3.8	5.9	4.2	3.3
Q8R2Y2	Cell surface glycoprotein MUC18 OS=Mus musculus OX=10090 GN=Mcam PE=1 SV=1	Mcam	45.9	31.5	41.2	37.7	53.9	57.9	14.6	24.7	14.4	22.1	26.7	18.1	30.7	6.7	9.1	5.4	18.8
Q8R2Y8	Peptidyl-tRNA hydrolase 2, mitochondrial OS=Mus musculus OX=10090 GN=Ptrh2 PE=1 SV=1	Ptrh2	307.1	195.5	314.9	271.3	314.7	364.9	93.2	35.4	12.9	16.4	11.1	11.9	15.8	27.3	23.6	23.5	13.7
Q8R3H7	Heparan sulfate 2-O-sulfotransferase 1 OS=Mus musculus OX=10090 GN=Hs2st1 PE=1 SV=2	Hs2st1	8.3	6.5	31.3	39.3	73.7	22.8	2.5	6.4	2.7	4	3	4.9	8	10.9	13.8	5.7	3.5
Q8R3Q6	Protein MIX23 OS=Mus musculus OX=10090 GN=Mix23 PE=1 SV=1	Mix23	299.2	220.6	345.8	244	331	306.4	90.4	15.5	6	8.7	6.9	5	11.1	17	16.5	13.9	9.7
Q8R422	CD109 antigen OS=Mus musculus OX=10090 GN=Cd109 PE=1 SV=1	Cd109	53.1	36.4	63.1	39	55.5	59.6	10.4	49.9	35	35.2	26.7	20	29.2	145.9	139.1	101.3	34.9
Q8R502	Volume-regulated anion channel subunit LRRC8C OS=Mus musculus OX=10090 GN=Lrrc8c PE=1 SV=1	Lrrc8c	40	31.2	43.6	27.6	42	52.8	13.9	7.8	4.1	5.6	5.4	2.3	4.2	8.1	8.5	5.5	4.8
Q8R5J9	PRA1 family protein 3 OS=Mus musculus OX=10090 GN=Arl6ip5 PE=1 SV=2	Arl6ip5	365.1	227.5	358.7	243.5	374.8	369.9	112.3	35.1	18.9	18.2	22.6	21.4	30.6	35.9	40.6	20.1	16.8
Q8VBT0	Thioredoxin-related transmembrane protein 1 OS=Mus musculus OX=10090 GN=Tmx1 PE=1 SV=1	Tmx1	796.4	440.9	739.4	446.4	642.2	591	242.2	141.5	78.1	84.8	78.3	54.3	104.8	138.9	143.7	87.6	79.8
Q8VCH8	UBX domain-containing protein 4 OS=Mus musculus OX=10090 GN=Ubxn4 PE=1 SV=1	Ubxn4	428.8	300.1	479.2	301	420.9	438.6	134.5	47.3	21.2	27.8	33.2	22.6	38.6	51	54.8	35.8	30.1
Q8VCM8	Nicalin OS=Mus musculus OX=10090 GN=Ncln PE=1 SV=2	Ncln	156	108.6	173.7	110.4	151.7	156.4	61.2	21.7	13.7	13.8	21	8.2	23	46.5	44.1	48.1	14.5
Q8VCX5	Calcium uptake protein 1, mitochondrial OS=Mus musculus OX=10090 GN=Micu1 PE=1 SV=1	Micu1	124.6	85.8	141	112.4	138.8	142.4	42.7	9.5	5.1	3.5	8.9	6.3	9.6	16.7	18.2	15	11.5
Q8VD00	Sigma intracellular receptor 2 OS=Mus musculus OX=10090 GN=Tmem97 PE=1 SV=1	Tmem97	38.1	22.4	43.2	26.1	41.4	39.2	13.2	3.2		2.1	3.2	3	2.5	5	4.9	2.5	3.7
Q8VDD5	Myosin-9 OS=Mus musculus OX=10090 GN=Myh9 PE=1 SV=4	Myh9	1738.5	1019.6	1616.1	1039.8	1535.3	1329.9	345.6	413.7	239.7	268.8	1000	763.5	327.8	889.5	975.6	1237.9	287.5
Q8VDJ3	Vigilin OS=Mus musculus OX=10090 GN=Hdlbp PE=1 SV=1	Hdlbp	1258.8	851.6	1472	1034	1368.3	1658.6	415.1	318.8	122.1	135	252.6	162.3	173.6	309.9	324.8	287.2	178.8
Q8VDL4	ADP-dependent glucokinase OS=Mus musculus OX=10090 GN=Adpgk PE=1 SV=2	Adpgk	175.2	112.7	228.4	186.4	271.3	217.1	54.2	3.2	3.1	3.1	3.8	3.4	5.3	6.2	4.8		4
Q8VDM4	26S proteasome non-ATPase regulatory subunit 2 OS=Mus musculus OX=10090 GN=Psmd2 PE=1 SV=1	Psmd2	108.9	78.4	124.4	79.3	122.8	102.6	23		2	2.9	10.7	7.2		4.9	4.7	8.9
Q8VDN2	Sodium/potassium-transporting ATPase subunit alpha-1 OS=Mus musculus OX=10090 GN=Atp1a1 PE=1 SV=1	Atp1a1	4218.7	2603.8	4238.6	2963.6	4006.4	4309.7	1202.7	853.7	507.9	537.7	568.8	428.8	629.2	1103.3	856.8	815.3	601.2
Q8VDP6	CDP-diacylglycerol--inositol 3-phosphatidyltransferase OS=Mus musculus OX=10090 GN=Cdipt PE=1 SV=1	Cdipt	112.8	75.6	118.3	75.2	110.7	118.1	33.3	4.7			2.7	2.8	7.1	7	8.1	6.8	2.3
Q8VE22	28S ribosomal protein S23, mitochondrial OS=Mus musculus OX=10090 GN=Mrps23 PE=1 SV=1	Mrps23	228.2	126.4	215.7	264.7	273.4	339.8	105.4	23	12.8	12.3	16.9	12.7	25.6	28	21.9	20.5	20.6
Q8VEK3	Heterogeneous nuclear ribonucleoprotein U OS=Mus musculus OX=10090 GN=Hnrnpu PE=1 SV=1	Hnrnpu	872.9	384.2	648.8	571.3	780.4	730.6	268.3	45.1	23.7	28.2	48.4	35.1	44.5	42.5	46.1	37.1	30.8
Q8VEM8	Phosphate carrier protein, mitochondrial OS=Mus musculus OX=10090 GN=Slc25a3 PE=1 SV=1	Slc25a3	3405.9	2405	4125	2271.9	3370.6	3676.6	1092.8	939.5	367.4	382.1	518.1	376.6	532.5	983.6	929.9	700.4	396.6
Q8VHE0	Translocation protein SEC63 homolog OS=Mus musculus OX=10090 GN=Sec63 PE=1 SV=4	Sec63	640.1	384.9	722.8	443.8	599.2	732.7	175.8	125.8	50.5	56.8	90	58.4	82.4	249.8	244.3	158.4	56.3
Q8VHX6	Filamin-C OS=Mus musculus OX=10090 GN=Flnc PE=1 SV=3	Flnc	1502.2	1220.4	1665.3	784.3	1075.3	947.3	174.9	137.7	72.8	85.5	124.9	109.7	59.1	114.7	112.7	87.6	56.5
Q8VIJ6	Splicing factor, proline- and glutamine-rich OS=Mus musculus OX=10090 GN=Sfpq PE=1 SV=1	Sfpq	307.5	158.9	258.4	224.1	361.6	268.3	154.5	77.7	37.9	52.6	98.6	68	80.9	74.1	80.7	59.8	53.3
Q91V01	Lysophospholipid acyltransferase 5 OS=Mus musculus OX=10090 GN=Lpcat3 PE=1 SV=1	Lpcat3	160.3	109.8	170.3	102.4	147.6	158.8	50.9	33.7	15.8	23.8	23.1	28	35.3	25.2	37.9	40.8	32
Q91V04	Translocating chain-associated membrane protein 1 OS=Mus musculus OX=10090 GN=Tram1 PE=1 SV=3	Tram1	326	227.5	377.9	186.6	286.7	306.6	129.1	49	25.2	27.5	34.3	23.8	23.8	48.3	29.1	37.4	21.6
Q91V61	Sideroflexin-3 OS=Mus musculus OX=10090 GN=Sfxn3 PE=1 SV=1	Sfxn3	584.6	383.8	654	256.7	366.4	445.7	192	20.4	3.8	10.1	12.7	8	13.3	16.2	16	12.2	10.2
Q91VA6	Polymerase delta-interacting protein 2 OS=Mus musculus OX=10090 GN=Poldip2 PE=1 SV=1	Poldip2	271.6	175.6	324.5	186.6	280.8	315.6	83.3	46.8	13.6	13.2	21.3	16.7	25.6	20.2	27.6	18	22
Q91VD9	NADH-ubiquinone oxidoreductase 75 kDa subunit, mitochondrial OS=Mus musculus OX=10090 GN=Ndufs1 PE=1 SV=2	Ndufs1	2169.8	1498.7	2624.6	1344.1	1817.6	2074.3	736.3	149.4	46.2	58.6	44.7	41	53	97.4	104.3	75.6	70.2
Q91VR2	ATP synthase subunit gamma, mitochondrial OS=Mus musculus OX=10090 GN=Atp5f1c PE=1 SV=1	Atp5f1c	4523.6	2976	4991.4	2159	3189.1	3633.9	1229.9	809.5	319.5	333	386	279.8	426.9	585	524.2	429.4	414.7
Q91VR5	ATP-dependent RNA helicase DDX1 OS=Mus musculus OX=10090 GN=Ddx1 PE=1 SV=1	Ddx1	159.2	99.9	140	112	145.9	167.7	56.9	7.8	5.8	7.5	10.1	7.3	7.6	7.7	14.2	10.2	4.6
Q91VU0	Protein FAM3C OS=Mus musculus OX=10090 GN=Fam3c PE=1 SV=1	Fam3c	131.5	87.7	205.8	125.5	205.6	167.8	37.3	26.2	13.7	21.1	18.9	13	26	25.3	17.8	13.1	13.2
Q91W36	Ubiquitin carboxyl-terminal hydrolase 3 OS=Mus musculus OX=10090 GN=Usp3 PE=2 SV=1	Usp3	6.3	9.6	13.1	8.2	13.8	11.8	5.8	27.7	21.9	25.8	20.9	18.7	21.5	26.9	25.7	17.7	25.9
Q91W90	Thioredoxin domain-containing protein 5 OS=Mus musculus OX=10090 GN=Txndc5 PE=1 SV=2	Txndc5	1122.2	803.2	1250.6	885.8	1113.9	1309.2	350.1	143.5	51.8	52	67.9	44.9	89.1	120.3	98.1	107.5	88.9
Q91W98	Solute carrier family 15 member 4 OS=Mus musculus OX=10090 GN=Slc15a4 PE=1 SV=1	Slc15a4	186.1	168	228.6	145.2	214	181.3	13.6	2.5		3.5	2.5		5.4	2.4	6.1	3.5	2.5
Q91WD5	NADH dehydrogenase [ubiquinone] iron-sulfur protein 2, mitochondrial OS=Mus musculus OX=10090 GN=Ndufs2 PE=1 SV=1	Ndufs2	721.6	528.4	826.5	456.7	616.2	772	267.8	44.6	20.3	24.8	19.9	13.5	21.9	31.2	23.2	15.2	22.6
Q91WS0	CDGSH iron-sulfur domain-containing protein 1 OS=Mus musculus OX=10090 GN=Cisd1 PE=1 SV=1	Cisd1	499	342.4	507.2	729	733.2	804.5	299.3	139.5	54	68	75.1	52.8	83.4	164.1	136.5	137.5	70.2
Q91X78	Erlin-1 OS=Mus musculus OX=10090 GN=Erlin1 PE=1 SV=2	Erlin1	824.4	540.7	858.2	448.4	654.4	625.3	253.8	14.6	5.1	5.5	10.3	5.4	10.2	7.9	8.4	8.2	7.2
Q91XV3	Brain acid soluble protein 1 OS=Mus musculus OX=10090 GN=Basp1 PE=1 SV=3	Basp1	248.5	194.1	110.4	1055.8	356	528.3	288.5	16.9	10.8	13	7.3	5.5	6.9	11.9	11.7	17.6	14.8
Q91YH5	Atlastin-3 OS=Mus musculus OX=10090 GN=Atl3 PE=1 SV=1	Atl3	382.5	276.7	416.5	183.1	273.4	299.8	131.6	79.5	47	68.9	56.6	54.9	71	126.9	107.5	86.1	50.3
Q91YM4	FAST kinase domain-containing protein 4 OS=Mus musculus OX=10090 GN=Tbrg4 PE=1 SV=1	Tbrg4	324.7	230.7	420.4	283	372.1	429.6	122.1	8.9	2.6	3	6.1	4.9	5.1	5.4	4	3.8	5.3
Q91YN9	BAG family molecular chaperone regulator 2 OS=Mus musculus OX=10090 GN=Bag2 PE=1 SV=1	Bag2	26.3	19.7	29.5	23.1	32	31.4	14.4	10.8	5.1	6.7	9	8.5	7.8	21.1	18.4	13	4.8
Q91YQ5	Dolichyl-diphosphooligosaccharide--protein glycosyltransferase subunit 1 OS=Mus musculus OX=10090 GN=Rpn1 PE=1 SV=1	Rpn1	3793.9	2545.8	4076.8	2754.3	3749.2	4230.5	1344.6	1249.6	547.5	603.8	760.4	486	970.5	1536.2	1459.7	836.4	828.9
Q91YT0	NADH dehydrogenase [ubiquinone] flavoprotein 1, mitochondrial OS=Mus musculus OX=10090 GN=Ndufv1 PE=1 SV=1	Ndufv1	1065.8	695.9	1307.2	563.5	786.7	957.3	315.8	34.6	8.3	15.2	8.5	7.2	12.7	20.9	16	12.3	17.5
Q91YW3	DnaJ homolog subfamily C member 3 OS=Mus musculus OX=10090 GN=Dnajc3 PE=1 SV=1	Dnajc3	487.1	322.5	563.8	369.7	477	559.3	152.9	44.7	17.5	23.1	60.7	54.4	28.9	42.4	26.7	33.3	16.9
Q91ZA3	Propionyl-CoA carboxylase alpha chain, mitochondrial OS=Mus musculus OX=10090 GN=Pcca PE=1 SV=2	Pcca	278.5	198	288.5	227.5	282.8	338.5	97.5	35.6	18.7	22.1	16.2	15.8	19.3	27.5	35.9	21.9	17.2
Q91ZX7	Prolow-density lipoprotein receptor-related protein 1 OS=Mus musculus OX=10090 GN=Lrp1 PE=1 SV=1	Lrp1	7162	4929.7	7690.2	4477.6	5499.1	5683.7	2126.9	2212.9	1452.6	1422.5	1116.2	1038.6	1724.4	2671.9	2812.6	1528.6	1548.5
Q920L1	Acyl-CoA (8-3)-desaturase OS=Mus musculus OX=10090 GN=Fads1 PE=1 SV=1	Fads1	102.5	59.2	105.1	56.9	94.1	87.8	31.8	15.8	10.3	10.7	9.4	5.9	10.8	15.9	15.6	9.4	7.6
Q921F2	TAR DNA-binding protein 43 OS=Mus musculus OX=10090 GN=Tardbp PE=1 SV=1	Tardbp	448	213.1	352.9	274.3	407.5	359.9	172.1	101.7	53.8	68.7	386.7	258	111.9	118.1	136.5	211	72.4
Q921M3	Splicing factor 3B subunit 3 OS=Mus musculus OX=10090 GN=Sf3b3 PE=1 SV=1	Sf3b3	80.2	37.8	65.1	42.4	58	53.6	31.1	25	17.2	19.5	30.1	22.1	25.5	23.9	24.3	17.7	18.3
Q921M4	Golgin subfamily A member 2 OS=Mus musculus OX=10090 GN=Golga2 PE=1 SV=3	Golga2	262.4	179.4	313.8	174.5	250	262.9	82.2	72.3	43.2	53.4	54.2	40.2	70.5	66	98.5	36.5	30.6
Q921M7	CYFIP-related Rac1 interactor B OS=Mus musculus OX=10090 GN=Cyrib PE=1 SV=1	Cyrib	41.7	33.8	56.1	23.8	28.7	38.5	14.1	7.1	5.5	6	7.4	3.3	4.1	9.5	7.9	7	8.9
Q921S7	39S ribosomal protein L37, mitochondrial OS=Mus musculus OX=10090 GN=Mrpl37 PE=1 SV=1	Mrpl37	800	559.7	992	514.8	686.4	816.6	253.6	6.1		3.2	3.6		3.1	5	4	5.5	3.6
Q921T2	Torsin-1A-interacting protein 1 OS=Mus musculus OX=10090 GN=Tor1aip1 PE=1 SV=3	Tor1aip1	656.9	336.6	656.5	516	854.9	532.2	257.6	21.6	13.1	16.1	24.7	13.6	23.2	21	16.9	9.9	15.7
Q921X9	Protein disulfide-isomerase A5 OS=Mus musculus OX=10090 GN=Pdia5 PE=1 SV=1	Pdia5	87.1	42.1	89.1	92.8	98.5	122.6	21	130.4	61.3	54.2	60.3	41.4	68.1	175	145.6	119.3	60.8
Q922Q1	Mitochondrial amidoxime reducing component 2 OS=Mus musculus OX=10090 GN=Mtarc2 PE=1 SV=1	Mtarc2	584.4	406.5	695.2	389.2	518.1	597.7	174.7	116	41.2	48.3	52.3	32.9	72.5	105.6	102.4	67.2	52.6
Q922Q4	Pyrroline-5-carboxylate reductase 2 OS=Mus musculus OX=10090 GN=Pycr2 PE=1 SV=1	Pycr2	586.3	389.5	662.8	573.2	763.3	808	185.7	922	339.3	397.9	502.3	329.7	642.7	467.1	397.4	311.6	477.9
Q922Q8	Leucine-rich repeat-containing protein 59 OS=Mus musculus OX=10090 GN=Lrrc59 PE=1 SV=1	Lrrc59	877.8	457.5	1177.3	1585.9	1503.7	1568.6	220.5	632.1	245.4	258.8	379.7	226.7	468.1	808.3	726.1	677	411.9
Q922R8	Protein disulfide-isomerase A6 OS=Mus musculus OX=10090 GN=Pdia6 PE=1 SV=3	Pdia6	3136.2	2132.7	3878.2	1602.3	2166.7	2573.6	934	557.7	241.2	305.8	282.7	210.2	339.4	578.9	474.4	467.5	330
Q924Z4	Ceramide synthase 2 OS=Mus musculus OX=10090 GN=Cers2 PE=1 SV=1	Cers2	244.4	165.4	255.2	145.7	249.6	221.3	76.9	49.5	21.2	34.9	42.1	33.7	41.2	52	47.1	46.4	21
Q925I1	ATPase family AAA domain-containing protein 3 OS=Mus musculus OX=10090 GN=Atad3 PE=1 SV=1	Atad3	1287.9	904.2	1520.1	1192.2	1601.1	1947.8	453.4	113.8	43	48.7	73.8	46.5	91.9	86.4	67.8	62.2	58.2
Q99020	Heterogeneous nuclear ribonucleoprotein A/B OS=Mus musculus OX=10090 GN=Hnrnpab PE=1 SV=1	Hnrnpab	386	194.7	462	667.4	931.3	543.4	141.3	184.5	70.9	83.9	158.2	91.3	165.8	131	143.3	115.3	106.6
Q99J56	Derlin-1 OS=Mus musculus OX=10090 GN=Derl1 PE=1 SV=1	Derl1	36.1	16.4	27.5	19.9	26.5	29.1	11.2	7	3.3	3.7	3	4	4.6	9.9	9.9	6.2	4.1
Q99JB2	Stomatin-like protein 2, mitochondrial OS=Mus musculus OX=10090 GN=Stoml2 PE=1 SV=1	Stoml2	541.8	388.7	518.5	553.5	532.2	690.9	203.5	16.8	6.7	5.7	7.2	4.6	6.6	5.7	6.5	4.4	6.8
Q99JF8	PC4 and SFRS1-interacting protein OS=Mus musculus OX=10090 GN=Psip1 PE=1 SV=1	Psip1	350.9	132.7	234.2	218.9	287.6	239.9	84.4	10.6	7	7.9	13.6	10.3	11.3	10.8	9.6	9.5	6.5
Q99JI6	Ras-related protein Rap-1b OS=Mus musculus OX=10090 GN=Rap1b PE=1 SV=2	Rap1b	1135	766.7	1200.9	958.9	1299.4	1186.9	234.3	282.4	176.8	166.5	199.6	174.2	215.3	564.6	595.5	429.3	147.6
Q99JR1	Sideroflexin-1 OS=Mus musculus OX=10090 GN=Sfxn1 PE=1 SV=3	Sfxn1	742.2	492.3	889.5	456.3	632.8	728.4	232.8	109.4	41	55.5	70.6	53.1	82.5	84.9	69.9	51.9	53.3
Q99JW4	LIM and senescent cell antigen-like-containing domain protein 1 OS=Mus musculus OX=10090 GN=Lims1 PE=1 SV=3	Lims1	144.2	85.6	149.5	85.4	120.9	130.5	46.1	41.1	25.2	25.4	52.9	32.6	16.2	87.5	71	86.2	23.3
Q99JX4	Eukaryotic translation initiation factor 3 subunit M OS=Mus musculus OX=10090 GN=Eif3m PE=1 SV=1	Eif3m	23.1	11.4	20.3	15	19.3	22.8	6.6	29	13.5	19	23.9	22.9	18.3	43.1	38.1	40.8	16.5
Q99JY0	Trifunctional enzyme subunit beta, mitochondrial OS=Mus musculus OX=10090 GN=Hadhb PE=1 SV=1	Hadhb	1444.8	1009	1652.5	960.8	1251.1	1472.7	480.4	206.4	77.4	105.5	111.2	96	133.2	198.8	216.7	139.1	101.7
Q99K01	Pyridoxal-dependent decarboxylase domain-containing protein 1 OS=Mus musculus OX=10090 GN=Pdxdc1 PE=1 SV=2	Pdxdc1	57.4	35.5	63.7	19.3	33.9	42.1	20.4	7.2	3.7	6.2	17.7	13.8	5.9	11.8	10.7	8.3	3.6
Q99K43	Protein regulator of cytokinesis 1 OS=Mus musculus OX=10090 GN=Prc1 PE=1 SV=2	Prc1	24.7	21.2	24.4	14.4	18.2	19.6	6.5	40.6	22.4	33	30.8	25.8	30.4	35.6	31	29.8	22.5
Q99K48	Non-POU domain-containing octamer-binding protein OS=Mus musculus OX=10090 GN=Nono PE=1 SV=3	Nono	718	325.2	500.1	397.9	627.6	502.9	277.7	369.3	178.3	234.4	411	272.7	370.9	271.7	337.9	191	256.9
Q99KE1	NAD-dependent malic enzyme, mitochondrial OS=Mus musculus OX=10090 GN=Me2 PE=1 SV=1	Me2	1317.7	887.3	1582.2	824.3	1092.2	1086.2	388.7	190.7	66.8	90.7	74.2	55.3	81.7	123	88.8	82.6	94.1
Q99KF1	Transmembrane emp24 domain-containing protein 9 OS=Mus musculus OX=10090 GN=Tmed9 PE=1 SV=2	Tmed9	1193.1	802.1	1250	762.5	1139.6	1142.6	403.5	69.4	32.7	36.3	59.9	29.4	80.9	98.7	132	63	47.1
Q99KI0	Aconitate hydratase, mitochondrial OS=Mus musculus OX=10090 GN=Aco2 PE=1 SV=1	Aco2	7457.2	5288.8	8741.2	3172.4	4274.9	5044.9	2479.9	1495.3	537.8	623.2	476.8	315.8	640.5	901.2	901.1	633.4	835.8
Q99KN9	Clathrin interactor 1 OS=Mus musculus OX=10090 GN=Clint1 PE=1 SV=2	Clint1	7.9	3.4	4.5	3.6	4.8	3.6	3.3	35.2	17.2	18.6	91.3	76.4	19.2	42.7	42.6	59.9	14.9
Q99KR7	Peptidyl-prolyl cis-trans isomerase F, mitochondrial OS=Mus musculus OX=10090 GN=Ppif PE=1 SV=1	Ppif	524.8	365.4	607.2	480.4	596.7	711	155.6	87	31.6	34.2	39.6	30.3	51.6	35.4	25.7	24.8	45.3
Q99KV1	DnaJ homolog subfamily B member 11 OS=Mus musculus OX=10090 GN=Dnajb11 PE=1 SV=1	Dnajb11	396	282.1	420.8	303.8	388.6	427.6	150.5	19.2	8.5	5.7	9.3	2.7	12.5	15.1	12.8	9.7	8.2
Q99L04	Dehydrogenase/reductase SDR family member 1 OS=Mus musculus OX=10090 GN=Dhrs1 PE=1 SV=1	Dhrs1	117.9	79.1	148.6	111.8	157.7	139.9	36.7	34.7	18.9	27.8	29	18.5	20.8	28.6	35.4	21.2	20.1
Q99L45	Eukaryotic translation initiation factor 2 subunit 2 OS=Mus musculus OX=10090 GN=Eif2s2 PE=1 SV=1	Eif2s2	50.8	20.7	50.4	35.8	39.6	42.9	12.6	20.7	2.7	9	26.2	14.3	21.1	27.8	37	33	18.1
Q99L47	Hsc70-interacting protein OS=Mus musculus OX=10090 GN=St13 PE=1 SV=1	St13	76	49.5	80.3	46.7	49	61.4	19.9	32.6	17.4	24.9	159.1	132.1	20	60.4	46.1	85.9	21.9
Q99LC3	NADH dehydrogenase [ubiquinone] 1 alpha subcomplex subunit 10, mitochondrial OS=Mus musculus OX=10090 GN=Ndufa10 PE=1 SV=1	Ndufa10	388.5	278.4	568.5	316	408	436.4	148.2	15.2	7	8.2	6.4	2.3	9.3	15.3	15.6	12	17.3
Q99LC5	Electron transfer flavoprotein subunit alpha, mitochondrial OS=Mus musculus OX=10090 GN=Etfa PE=1 SV=2	Etfa	2875.6	1960.1	3797.7	2637.2	3424.2	3353.6	919.3	567.8	247.2	255.6	264.5	181.4	358.5	408.7	392.5	267.9	339.5
Q99LE6	ATP-binding cassette sub-family F member 2 OS=Mus musculus OX=10090 GN=Abcf2 PE=1 SV=1	Abcf2	36.6	29.3	37.6	23.7	25.8	34.7	13.9	89	57	69.1	92.6	62	131.4	150.5	164.6	108.1	88.7
Q99LI8	Hepatocyte growth factor-regulated tyrosine kinase substrate OS=Mus musculus OX=10090 GN=Hgs PE=1 SV=2	Hgs	308	191.4	304	215.5	273.1	301.5	66.5	124.8	65.8	73.5	72	63.5	85.3	155.4	159	107.1	44.5
Q99LP6	GrpE protein homolog 1, mitochondrial OS=Mus musculus OX=10090 GN=Grpel1 PE=1 SV=1	Grpel1	364.9	311.9	327.3	1049.2	464	708	337.6	181.5	86.6	91.8	120	66.4	145.9	194.8	201.7	197.3	117.2
Q99M87	DnaJ homolog subfamily A member 3, mitochondrial OS=Mus musculus OX=10090 GN=Dnaja3 PE=1 SV=1	Dnaja3	30.7	18.7	32.9	27.3	26.1	32.2	9.8	6.8	4.2	2.7	7.7	3	5.9	3.7	3.1	3.7	4
Q99MN1	Lysine--tRNA ligase OS=Mus musculus OX=10090 GN=Kars1 PE=1 SV=1	Kars1	164.6	112.4	224	164.3	198.9	204.7	42.4	7.4		3.4	9.3	8.3	5.4	7.9	4.3	8.5	7
Q99N87	28S ribosomal protein S5, mitochondrial OS=Mus musculus OX=10090 GN=Mrps5 PE=1 SV=1	Mrps5	418.7	315.4	545.9	318.8	398.3	493.5	137	14.7	5.2	4.7	10.9	6.7	8.8	15.5	9.4	7.4	9.7
Q99N94	39S ribosomal protein L9, mitochondrial OS=Mus musculus OX=10090 GN=Mrpl9 PE=1 SV=2	Mrpl9	186.4	130.8	234.6	115.3	159.2	197.7	57.6	18.2	8.6	9.8	9.9	4.4	14	12.7	10.2	14.8	8.8
Q99N95	39S ribosomal protein L3, mitochondrial OS=Mus musculus OX=10090 GN=Mrpl3 PE=1 SV=1	Mrpl3	513.1	372.6	646.6	443.6	639.6	680	208.8	76.3	33.3	29.3	47.1	33.3	33.2	48.9	51.5	42.5	42
Q99P72	Reticulon-4 OS=Mus musculus OX=10090 GN=Rtn4 PE=1 SV=2	Rtn4	659.7	439.5	621.8	503.6	716.3	647.2	213.7	60	27.9	32.7	71.8	39.9	60.3	99.4	111.5	92.8	30.5
Q99P88	Nuclear pore complex protein Nup155 OS=Mus musculus OX=10090 GN=Nup155 PE=1 SV=1	Nup155	54.1	27.8	51	33.1	56.9	52.5	24.9	6.4	2.8	4.7	5.8	3.5	7.4	6.9	4.6	6.5	5
Q99PL5	Ribosome-binding protein 1 OS=Mus musculus OX=10090 GN=Rrbp1 PE=1 SV=2	Rrbp1	11221.4	7847.7	12986	9311.3	11482.3	14538.3	4149.6	1206.4	480.7	514	640.5	423.5	640.8	1380.2	1172.5	1036.8	680.6
Q9CPN8	Insulin-like growth factor 2 mRNA-binding protein 3 OS=Mus musculus OX=10090 GN=Igf2bp3 PE=1 SV=1	Igf2bp3	52	36.9	66.1	44.5	57.2	59.7	18	33.3	15	24.4	38.3	31.4	25.8	47.8	50.4	34.2	24
Q9CPQ1	Cytochrome c oxidase subunit 6C OS=Mus musculus OX=10090 GN=Cox6c PE=1 SV=3	Cox6c	698.5	358.6	722.3	474.2	548.8	616.3	225.4	113	54.6	56.3	60.1	34	47.6	71.7	71.6	67.1	56
Q9CPQ8	ATP synthase subunit g, mitochondrial OS=Mus musculus OX=10090 GN=Atp5mg PE=1 SV=1	Atp5mg	1418.8	785.5	1634.1	775.6	1107	1216	393.4	221.7	83.4	112.1	96	78.5	78.8	118.7	103.8	94.1	67.4
Q9CPR4	60S ribosomal protein L17 OS=Mus musculus OX=10090 GN=Rpl17 PE=1 SV=3	Rpl17	580.9	381.5	564	459.1	671.6	745.8	199.2	202.3	111.7	130.2	282.6	173.7	190.1	270.4	242.2	280.5	139.9
Q9CPR5	39S ribosomal protein L15, mitochondrial OS=Mus musculus OX=10090 GN=Mrpl15 PE=1 SV=1	Mrpl15	185.7	143.8	268.4	118.1	170.5	196.9	60	8.3	4.2		4.1		4.4	3.2	3.4	3.1	4.8
Q9CPT4	Myeloid-derived growth factor OS=Mus musculus OX=10090 GN=Mydgf PE=1 SV=1	Mydgf	756.7	585.4	949	440.8	678.5	751.7	260.8	74.3	35.3	42.9	54.1	37.3	52.7	57.7	40.9	34.7	35.4
Q9CPY7	Cytosol aminopeptidase OS=Mus musculus OX=10090 GN=Lap3 PE=1 SV=3	Lap3	766.3	562.2	916.7	567.2	766.3	873.4	225.1	169.8	56.5	73.9	74.1	54.5	93.7	89.7	83.1	65.3	81.7
Q9CQ62	2,4-dienoyl-CoA reductase [(3E)-enoyl-CoA-producing], mitochondrial OS=Mus musculus OX=10090 GN=Decr1 PE=1 SV=1	Decr1	1690	1139.2	1866.2	875.2	1137.8	1368.4	462.6	312.1	120	123.6	155.5	100.4	193.8	90.1	76.6	48.3	152.3
Q9CQ69	Cytochrome b-c1 complex subunit 8 OS=Mus musculus OX=10090 GN=Uqcrq PE=1 SV=3	Uqcrq	142	74.2	122.3	159.2	130.4	177.9	57.4	55	21.2	21.5	23.2	17.7	19.7	19.9	14.2	22.1	18.8
Q9CQ92	Mitochondrial fission 1 protein OS=Mus musculus OX=10090 GN=Fis1 PE=1 SV=1	Fis1	167.4	108.1	214.3	93.3	133.5	140.4	52.5	38.5	12.5	19.1	34.9	33.2	15.5	21	26.3	40.1	17.1
Q9CQA3	Succinate dehydrogenase [ubiquinone] iron-sulfur subunit, mitochondrial OS=Mus musculus OX=10090 GN=Sdhb PE=1 SV=1	Sdhb	2467.4	1643	2924.9	1433.8	2071.4	2211.9	700.7	119.6	44.3	49.7	53.2	37.2	71.8	73.1	66.7	48.5	51.9
Q9CQB5	CDGSH iron-sulfur domain-containing protein 2 OS=Mus musculus OX=10090 GN=Cisd2 PE=1 SV=1	Cisd2	414.1	235.4	381.7	306.3	438.5	399.8	122.6	74.8	29.3	44.8	55.5	36.7	50.1	69.1	50.9	55.2	40.5
Q9CQC6	Basic leucine zipper and W2 domain-containing protein 1 OS=Mus musculus OX=10090 GN=Bzw1 PE=1 SV=1	Bzw1	124	75.3	140.7	74.4	128.8	126.6	37.4	83.4	35.1	43.5	87.9	66.4	50.7	124.3	111.7	118.5	45.6
Q9CQC7	NADH dehydrogenase [ubiquinone] 1 beta subcomplex subunit 4 OS=Mus musculus OX=10090 GN=Ndufb4 PE=1 SV=3	Ndufb4	152.8	86	144.6	116.3	120.7	130.7	72.7	9.1	3.9	2.7				5.7	7.9	6.7	3.7
Q9CQE3	28S ribosomal protein S17, mitochondrial OS=Mus musculus OX=10090 GN=Mrps17 PE=1 SV=1	Mrps17	343	224.3	431.8	289.1	414.9	484.2	98.9	29.5	9.6	11.5	9.2	10	11.1	19.2	17.6	13.9	14.8
Q9CQE7	Endoplasmic reticulum-Golgi intermediate compartment protein 3 OS=Mus musculus OX=10090 GN=Ergic3 PE=1 SV=1	Ergic3	289.2	209.3	363.7	180.6	286.4	263	92.4	6.7	3.4		4.7		7.5	4.7	7	3.6	7.7
Q9CQE8	RNA transcription, translation and transport factor protein OS=Mus musculus OX=10090 GN=RTRAF PE=1 SV=1	RTRAF	289.5	182.7	279.8	168.7	282.6	275.6	95.5	17.2	6.4	10.3	15.5	11	7.3	19	23.6	26.9	11.7
Q9CQF9	Prenylcysteine oxidase OS=Mus musculus OX=10090 GN=Pcyox1 PE=1 SV=1	Pcyox1	583.2	404	620.7	298.1	421.6	429.3	142.8	48.5	21.7	28.5	23.8	22	28	46.7	47	29.1	23.4
Q9CQH3	NADH dehydrogenase [ubiquinone] 1 beta subcomplex subunit 5, mitochondrial OS=Mus musculus OX=10090 GN=Ndufb5 PE=1 SV=1	Ndufb5	25.7	19.4	25.6	21.7	21.4	29.1	12.1	11	6.8	7.4	6.7	6.2	14.1	11.2	13	16.7	12.4
Q9CQN1	Heat shock protein 75 kDa, mitochondrial OS=Mus musculus OX=10090 GN=Trap1 PE=1 SV=1	Trap1	2710.1	1907.6	3224.3	1785	2354.9	2687.4	908.4	447.1	181.4	161.9	192	141.9	223.4	237.6	226.5	172.9	226.8
Q9CQN7	39S ribosomal protein L41, mitochondrial OS=Mus musculus OX=10090 GN=Mrpl41 PE=1 SV=1	Mrpl41	267.1	183	295.9	212	266.3	322.5	102.5	11.1	5.4	6.5	9.2	5.6	8.6	16.3	16	9	9
Q9CQQ7	ATP synthase F(0) complex subunit B1, mitochondrial OS=Mus musculus OX=10090 GN=Atp5pb PE=1 SV=1	Atp5pb	2555.8	1711.4	2852.5	1281.9	1793.7	2232.5	716.4	970.2	338.7	373.6	395.4	243.4	458.9	620.9	592.3	582.7	504.5
Q9CQR4	Acyl-coenzyme A thioesterase 13 OS=Mus musculus OX=10090 GN=Acot13 PE=1 SV=1	Acot13	433.4	241.7	399.1	357.4	368.3	476.3	119.9	17.1	6.1	8.4	10.6	6	10.7	18.1	11.3	17.3	5
Q9CQS8	Protein transport protein Sec61 subunit beta OS=Mus musculus OX=10090 GN=Sec61b PE=1 SV=3	Sec61b	571.7	323.1	517.6	411.6	561.8	639.9	161.1	254.6	95.2	125.7	162.5	115.1	165.3	250.5	237.5	221.5	144
Q9CQU0	Thioredoxin domain-containing protein 12 OS=Mus musculus OX=10090 GN=Txndc12 PE=1 SV=1	Txndc12	117.7	95.6	135.9	104.5	96.5	131.6	41.4	23.2	13.7	12.8	16.4	9.7	19.3	21.4	17.2	22.2	15.8
Q9CQV8	14-3-3 protein beta/alpha OS=Mus musculus OX=10090 GN=Ywhab PE=1 SV=3	Ywhab	66.2	43	51.7	43.4	74.5	74.5	16.6	26.9	13	16.3	34.5	24.5	19.5	46.2	43.3	56.8	17.2
Q9CQY5	Magnesium transporter protein 1 OS=Mus musculus OX=10090 GN=Magt1 PE=1 SV=1	Magt1	244.3	165.1	326.4	180.2	285	257.1	73.7	32.9	23.2	23	28.4	17.3	26.8	41	39	28.4	18.6
Q9CQZ5	NADH dehydrogenase [ubiquinone] 1 alpha subcomplex subunit 6 OS=Mus musculus OX=10090 GN=Ndufa6 PE=1 SV=1	Ndufa6	323.3	240.9	403.1	152	236.3	297.2	106.5	21.9	6.2	8.2	6.1	7.8	9.9	11.8	6.1	8.5	6.8
Q9CR57	60S ribosomal protein L14 OS=Mus musculus OX=10090 GN=Rpl14 PE=1 SV=3	Rpl14	583.9	401.2	933.1	550.4	760.9	692	160.9	174.5	99.4	101.6	207.8	167.2	119.5	191.6	159.9	199	108.2
Q9CR59	Growth arrest and DNA damage-inducible proteins-interacting protein 1 OS=Mus musculus OX=10090 GN=Gadd45gip1 PE=1 SV=1	Gadd45gip1	14.6	13.9	20.1	6.3	11.7	14.4	5.6	3.8	2.6		2.7		3.8	4.2	5.4	2.9	3.4
Q9CR62	Mitochondrial 2-oxoglutarate/malate carrier protein OS=Mus musculus OX=10090 GN=Slc25a11 PE=1 SV=3	Slc25a11	768.5	571.9	953.1	413.2	598.5	683.5	242.9	143.9	51.7	60.1	79.8	55.4	79	87.3	92	54.8	69.5
Q9CR68	Cytochrome b-c1 complex subunit Rieske, mitochondrial OS=Mus musculus OX=10090 GN=Uqcrfs1 PE=1 SV=1	Uqcrfs1	1158.5	768.8	1357.1	688.4	923.7	1077.9	360.9	502.7	187.4	223.8	231.2	159.1	257.9	245.9	256.8	179.6	273.5
Q9CR84	ATP synthase F(0) complex subunit C1, mitochondrial OS=Mus musculus OX=10090 GN=Atp5mc1 PE=1 SV=1	Atp5mc1	1063	394.3	597	504.8	741.5	902.9	104	236.5	86.5	91.9	102.6	70.9	127.2	192	134.3	162.9	94.3
Q9CRA4	Methylsterol monooxygenase 1 OS=Mus musculus OX=10090 GN=Msmo1 PE=1 SV=1	Msmo1	263.6	151.3	257.7	139.6	233.1	194.6	75.1	18.8	11.2	11.1	12.9	7.3	13.5	36.1	33.1	19	13
Q9CRB9	MICOS complex subunit Mic19 OS=Mus musculus OX=10090 GN=Chchd3 PE=1 SV=1	Chchd3	1457.9	1001.2	1792.9	1188.8	1517.8	1760	483.2	61.4	34.2	27	38.4	25.8	38.2	36.5	47.4	31.1	29
Q9CRD0	OCIA domain-containing protein 1 OS=Mus musculus OX=10090 GN=Ociad1 PE=1 SV=1	Ociad1	549	330.5	600	346.3	484.5	532.6	178.3	28	12.1	15.8	14.7	10.8	23.7	23	16.9	15.4	13.9
Q9CRD2	ER membrane protein complex subunit 2 OS=Mus musculus OX=10090 GN=Emc2 PE=1 SV=1	Emc2	368	228.5	400	265.2	351.8	386.1	123.3	8.6	2.4	3.1	4.3	2.5	3	8.3	5.9	6.2	3
Q9CRG1	Transmembrane 7 superfamily member 3 OS=Mus musculus OX=10090 GN=Tm7sf3 PE=2 SV=2	Tm7sf3	48.4	40.1	50.3	32.9	63.4	48.4	18.4	14.3	3.6	7	7	5.6	6.9	14.8	18.2	7.8	2.6
Q9CWU2	Palmitoyltransferase ZDHHC13 OS=Mus musculus OX=10090 GN=Zdhhc13 PE=1 SV=2	Zdhhc13	41.6	33.7	60.4	31	52.1	43.1	18.2	12.5	9.9	16.9	13.4	14	15.6	12.4	20.5	7.6	8
Q9CX34	Protein SGT1 homolog OS=Mus musculus OX=10090 GN=Sugt1 PE=1 SV=3	Sugt1	55.1	41.6	71.7	40.9	55.2	48.3	23.6	4.5	2.7	3.9	7.8	4.8	3.2	5.4	6.4	8	3
Q9CX86	Heterogeneous nuclear ribonucleoprotein A0 OS=Mus musculus OX=10090 GN=Hnrnpa0 PE=1 SV=1	Hnrnpa0	655.3	338.9	543.4	435.5	647.7	541.1	263.7	27.4	15.3	20.3	30.6	24.7	26.9	30	28.8	28.5	19.5
Q9CXE7	Transmembrane emp24 domain-containing protein 5 OS=Mus musculus OX=10090 GN=Tmed5 PE=1 SV=1	Tmed5	177.1	129.7	208.3	142.5	184.1	185.6	69.9	56.8	32.9	37.2	46.2	28	56.5	89.5	100.2	53	36.7
Q9CXI5	Mesencephalic astrocyte-derived neurotrophic factor OS=Mus musculus OX=10090 GN=Manf PE=1 SV=1	Manf	403.4	281.1	628.5	387.4	526.4	524.9	123.1	77.6	30.2	32.5	34.2	22.3	38.5	73.2	48.3	55.7	46.5
Q9CXV1	Succinate dehydrogenase [ubiquinone] cytochrome b small subunit, mitochondrial OS=Mus musculus OX=10090 GN=Sdhd PE=1 SV=2	Sdhd	44.1	23.6	41.5	47.1	53.3	48.9	7.3	11.6	3.3	4.5	3.6	6.6	4.2	9.1	5.7	8.8	2.7
Q9CXW2	28S ribosomal protein S22, mitochondrial OS=Mus musculus OX=10090 GN=Mrps22 PE=1 SV=1	Mrps22	351.1	234.8	357.5	314.2	394.3	479	113.9	31.3	10.4	10.7	12.4	8.7	14.4	20.9	15.6	15.4	14.9
Q9CXW4	60S ribosomal protein L11 OS=Mus musculus OX=10090 GN=Rpl11 PE=1 SV=4	Rpl11	696.3	430	740.3	354.2	516.4	584.3	181.7	226.4	117.5	125.8	289.5	213	172.7	273.7	223	260.3	135.7
Q9CXY6	Interleukin enhancer-binding factor 2 OS=Mus musculus OX=10090 GN=Ilf2 PE=1 SV=1	Ilf2	171.4	90.5	144.4	116.4	149.2	152.4	48.7	4.5	2.9	4.4	6	2.5	5	2.6	4.1		4.7
Q9CY27	Very-long-chain enoyl-CoA reductase OS=Mus musculus OX=10090 GN=Tecr PE=1 SV=1	Tecr	1189.6	790.7	1240.7	800.2	1124.6	1099.1	409.8	41.6	18.5	25.4	28.7	20.4	22.2	38.8	41.4	25.4	19.4
Q9CY50	Translocon-associated protein subunit alpha OS=Mus musculus OX=10090 GN=Ssr1 PE=1 SV=1	Ssr1	437.9	280.6	427.2	373.5	477.5	548	150.6	279.8	137.3	130.9	183	124.8	182.9	260.3	228.2	193.9	136.7
Q9CY58	Plasminogen activator inhibitor 1 RNA-binding protein OS=Mus musculus OX=10090 GN=Serbp1 PE=1 SV=2	Serbp1	956.2	611.6	823.5	649.5	973.4	987	312.9	94.2	42.6	39.8	136.1	73	70.9	104.7	104.1	115.5	62.9
Q9CYL5	Golgi-associated plant pathogenesis-related protein 1 OS=Mus musculus OX=10090 GN=Glipr2 PE=1 SV=3	Glipr2	129.2	99.6	138.7	91.1	130.2	129.8	40.1	5	5.8	4.5	3.7	3.8	3.2	5.5	6	3.3	3.5
Q9CYN2	Signal peptidase complex subunit 2 OS=Mus musculus OX=10090 GN=Spcs2 PE=1 SV=1	Spcs2	246.8	171.6	247.7	195.6	264.9	279.6	98.6	12.6	5.8	7.2	7	5.6	8.1	11.7	12.7	11.7	6.6
Q9CYR0	Single-stranded DNA-binding protein, mitochondrial OS=Mus musculus OX=10090 GN=Ssbp1 PE=1 SV=1	Ssbp1	446.5	288.2	475.9	314.8	451.8	497.3	133.5	46.7	12.4	19.2	23	14.7	26.2	25.2	20.3	19.7	22.4
Q9CYZ2	Tumor protein D54 OS=Mus musculus OX=10090 GN=Tpd52l2 PE=1 SV=1	Tpd52l2	139.8	105.3	148.7	79.1	125.3	127.5	44.3	141.2	76.4	81.5	93.9	71	92.6	230.7	249.7	202.6	70.6
Q9CZ13	Cytochrome b-c1 complex subunit 1, mitochondrial OS=Mus musculus OX=10090 GN=Uqcrc1 PE=1 SV=2	Uqcrc1	2003.3	1385.4	2328.4	1534.7	2034.6	1960.5	599.7	953	406.4	455.4	424.8	292.8	478.7	473.5	414.6	168.7	405.6
Q9CZB0	Succinate dehydrogenase cytochrome b560 subunit, mitochondrial OS=Mus musculus OX=10090 GN=Sdhc PE=1 SV=1	Sdhc	67.3	38.1	128.9	124.8	172.5	96.2	8.5	75.5	25.9	37.3	46.9	23	40.4	50.2	40	32.9	31.5
Q9CZM2	60S ribosomal protein L15 OS=Mus musculus OX=10090 GN=Rpl15 PE=1 SV=4	Rpl15	570.9	368.9	601.7	360.9	494	568.1	198.4	232.5	143.7	157.3	303.7	264.8	125.4	224.7	169.6	153.3	102.9
Q9CZN7	Serine hydroxymethyltransferase, mitochondrial OS=Mus musculus OX=10090 GN=Shmt2 PE=1 SV=1	Shmt2	3002.8	2087.9	3595.3	3546.2	4821.7	4876.4	1008.2	1510.7	554.3	539	1002.9	639.7	1306.4	1452.5	1134.5	1005.3	829
Q9CZR8	Elongation factor Ts, mitochondrial OS=Mus musculus OX=10090 GN=Tsfm PE=1 SV=1	Tsfm	280.2	190.3	322.1	218.1	293.2	356.5	94.6	31.2	9.6	10.8	11.9	9.8	22.5	34.8	35	26.3	18
Q9CZU6	Citrate synthase, mitochondrial OS=Mus musculus OX=10090 GN=Cs PE=1 SV=1	Cs	5216.6	3591.1	6695.9	4173.7	5798	5779.2	1511.7	992	366.8	387.7	535.1	363	570	1167.8	1291.7	879.7	432
Q9CZW4	Fatty acid CoA ligase Acsl3 OS=Mus musculus OX=10090 GN=Acsl3 PE=1 SV=2	Acsl3	84.8	60.8	102.4	52.9	89	77.7	28.6	39.6	20	21.4	20.4	16.9	26.2	39.1	45.6	34.4	31.3
Q9CZW5	Mitochondrial import receptor subunit TOM70 OS=Mus musculus OX=10090 GN=Tomm70 PE=1 SV=2	Tomm70	2178.2	1535.7	2631.6	1929.7	2597.2	2743.8	754.2	469.7	176.4	184.2	245.7	163.6	304.3	298.8	310.9	210.8	265.1
Q9CZX8	40S ribosomal protein S19 OS=Mus musculus OX=10090 GN=Rps19 PE=1 SV=3	Rps19	1804.4	1146.8	1921.5	1055.7	1531.3	1732.4	516.6	479.9	230.2	258.1	490	339.1	323.3	520.7	512.1	577.3	261.3
Q9D023	Mitochondrial pyruvate carrier 2 OS=Mus musculus OX=10090 GN=Mpc2 PE=1 SV=1	Mpc2	406.4	288.8	459.4	229.5	296.8	366.1	122.5	30.1	9.1	10.2	11.6	7.3	28.4	34.3	33.4	26.9	23.1
Q9D024	PAT complex subunit CCDC47 OS=Mus musculus OX=10090 GN=Ccdc47 PE=1 SV=2	Ccdc47	363.4	252.7	423.9	333.6	429.7	475.7	126	31.8	18.6	20.5	54.7	42.1	30.5	64.5	44.2	55	20.6
Q9D051	Pyruvate dehydrogenase E1 component subunit beta, mitochondrial OS=Mus musculus OX=10090 GN=Pdhb PE=1 SV=1	Pdhb	1640.9	1140.9	1857.2	1156.5	1585.2	1727	472.8	238.4	83.1	72.3	107.6	68.3	132	139.7	141	93.7	131.3
Q9D0E1	Heterogeneous nuclear ribonucleoprotein M OS=Mus musculus OX=10090 GN=Hnrnpm PE=1 SV=3	Hnrnpm	474.1	241.4	442.9	286.6	446.4	435.9	201.7	82.7	44.6	62.3	321.7	248.2	92.7	66.5	85.8	129.8	58.1
Q9D0G0	28S ribosomal protein S30, mitochondrial OS=Mus musculus OX=10090 GN=Mrps30 PE=1 SV=1	Mrps30	288.7	222.6	412.5	201	249.7	308	105.3	26.6	6.4	10.7	7.8	3.1	11.7	18.3	15.3	14.8	9.7
Q9D0K2	Succinyl-CoA:3-ketoacid coenzyme A transferase 1, mitochondrial OS=Mus musculus OX=10090 GN=Oxct1 PE=1 SV=1	Oxct1	2552.2	1725.4	3385.6	1657.1	2253.1	2200.6	807.3	179.2	71.7	83.9	73.4	53.7	88	157.9	148.3	97.5	84.6
Q9D0L7	Armadillo repeat-containing protein 10 OS=Mus musculus OX=10090 GN=Armc10 PE=1 SV=1	Armc10	697.9	435.6	713.4	436	597.8	676.9	211.9	26.1	8.3	7.5	8.3	6.4	9.8	14.6	8	8	10.6
Q9D0M3	Cytochrome c1, heme protein, mitochondrial OS=Mus musculus OX=10090 GN=Cyc1 PE=1 SV=1	Cyc1	308	201.5	319.8	207.7	253.5	287.1	112.2	82.9	32.7	40	42	31	48.8	93.7	73.4	59.8	40.4
Q9D172	Glutamine amidotransferase-like class 1 domain-containing protein 3, mitochondrial OS=Mus musculus OX=10090 GN=Gatd3 PE=1 SV=1	Gatd3	930.8	594.5	940.9	540.5	654.9	739.7	296.8	125.7	41.9	56.5	65.8	56.5	80.4	149.6	121.9	114.7	69.3
Q9D1D4	Transmembrane emp24 domain-containing protein 10 OS=Mus musculus OX=10090 GN=Tmed10 PE=1 SV=1	Tmed10	994.7	663.5	1047	633.7	900.3	923.3	324.8	322.3	205.8	209.1	275.7	192.4	317.6	422.1	595.5	273.7	183.5
Q9D1I6	39S ribosomal protein L14, mitochondrial OS=Mus musculus OX=10090 GN=Mrpl14 PE=1 SV=1	Mrpl14	158.2	126.6	186.8	100.9	130.6	166.7	47.3	51.8	19.1	22.4	22.7	15.4	27.1	37	30.9	29.1	27.9
Q9D1M0	Protein SEC13 homolog OS=Mus musculus OX=10090 GN=Sec13 PE=1 SV=3	Sec13	4.1		5.9	5.2	11.4	6.4		7.3	2.2	3	5.8	6.8	3.6	6	3.6	4.8	2
Q9D1M7	Peptidyl-prolyl cis-trans isomerase FKBP11 OS=Mus musculus OX=10090 GN=Fkbp11 PE=1 SV=1	Fkbp11	134.7	97	152.2	135.6	158.9	163.9	56	177.5	70.5	74.3	94.6	62.8	130.4	273.7	222.3	210.7	117.6
Q9D1Q6	Endoplasmic reticulum resident protein 44 OS=Mus musculus OX=10090 GN=Erp44 PE=1 SV=1	Erp44	848.8	594.5	1047.5	678.7	871.6	967.3	282.1	198.3	95.7	105.8	127.3	78.7	196	250.4	275.4	175	127.4
Q9D1R9	60S ribosomal protein L34 OS=Mus musculus OX=10090 GN=Rpl34 PE=1 SV=2	Rpl34	843	567.5	994.1	643.6	952.7	1010.5	272.7	270	136.5	158.7	320.8	252.4	191	293	269.8	290	145.7
Q9D2G2	Dihydrolipoyllysine-residue succinyltransferase component of 2-oxoglutarate dehydrogenase complex, mitochondrial OS=Mus musculus OX=10090 GN=Dlst PE=1 SV=1	Dlst	2730.4	1930.9	3081.5	1825.2	2526	2892.8	972.3	145.7	59.7	50.1	60.1	42.2	80.8	112.7	110.4	91	57.7
Q9D2R8	28S ribosomal protein S33, mitochondrial OS=Mus musculus OX=10090 GN=Mrps33 PE=1 SV=1	Mrps33	70.2	46.7	89.2	45.6	59.5	72.7	20.1	49.5	20.8	25.2	19.5	15.4	26.6	29.3	32.7	26	25.9
Q9D379	Epoxide hydrolase 1 OS=Mus musculus OX=10090 GN=Ephx1 PE=1 SV=2	Ephx1	557.1	407	582.9	330.7	534.9	527.1	140.7	37.1	28.2	26.8	37.8	28.1	50.5	203.8	230	139.1	23.1
Q9D3B1	Very-long-chain (3R)-3-hydroxyacyl-CoA dehydratase 2 OS=Mus musculus OX=10090 GN=Hacd2 PE=1 SV=1	Hacd2	222.7	120.2	228.1	123.2	173.7	173.4	64	4.7	3.1	4	4.5	2.8	6.8	5.6	3.4	7.9	4
Q9D4J7	PHD finger protein 6 OS=Mus musculus OX=10090 GN=Phf6 PE=1 SV=1	Phf6	374.4	244	300.3	325.6	471.5	321.6	137.4	60.4	38.1	36.7	25.7	23.5	43	32.3	26.3	24.7	40.1
Q9D6K8	FUN14 domain-containing protein 2 OS=Mus musculus OX=10090 GN=Fundc2 PE=1 SV=1	Fundc2	740.1	500.3	785.1	480.7	671.1	712.8	246.8	71.3	32.8	35.5	41.2	26.2	58	67.1	61.7	50.8	64.4
Q9D6R2	Isocitrate dehydrogenase [NAD] subunit alpha, mitochondrial OS=Mus musculus OX=10090 GN=Idh3a PE=1 SV=1	Idh3a	2462.6	1554.9	2537.6	2105.7	2655.8	2981.2	711.6	545.4	200.7	221.6	249	159	367.4	475.4	470.3	323.7	278.9
Q9D6U8	Protein FAM162A OS=Mus musculus OX=10090 GN=Fam162a PE=1 SV=1	Fam162a	174.2	134.9	217.2	118.1	169.4	179.5	60	39.2	11.9	8.3	18.6	15.7	14.1	30	20.5	17.7	13.4
Q9D710	Thioredoxin-related transmembrane protein 2 OS=Mus musculus OX=10090 GN=Tmx2 PE=1 SV=1	Tmx2	234.9	164.7	249.8	122.5	182.3	200.4	81.2	52.9	23.6	30.4	29.4	15.6	27.6	33.2	44.8	23.1	23.5
Q9D787	RING-type E3 ubiquitin-protein ligase PPIL2 OS=Mus musculus OX=10090 GN=Ppil2 PE=1 SV=2	Ppil2	22.4	16.9	17.1	9	13.7	19.4	11.6	27.1	18.2	25.8	30.2	25.3	22.8	21.5	16.3	20.7	21.4
Q9D7B7	Probable glutathione peroxidase 8 OS=Mus musculus OX=10090 GN=Gpx8 PE=1 SV=1	Gpx8	261	162.4	274.8	204.9	280.9	263.2	87.1	27.2	11	11.3	27.8	13.8	20.4	61.1	56.8	43	14.1
Q9D7N3	28S ribosomal protein S9, mitochondrial OS=Mus musculus OX=10090 GN=Mrps9 PE=1 SV=3	Mrps9	566.4	389	686.2	411.9	559	621.4	181.2	23.2	10.7	14.6	6	5.2	10.2	14.9	10.4	11	13.1
Q9D7N9	Adipocyte plasma membrane-associated protein OS=Mus musculus OX=10090 GN=Apmap PE=1 SV=1	Apmap	404.1	263.3	389.8	258.1	348.5	376.6	153	18.2	8.7	13.2	18.7	12.6	19.9	20.5	20.6	18.6	9.9
Q9D7S7	60S ribosomal protein L22-like 1 OS=Mus musculus OX=10090 GN=Rpl22l1 PE=1 SV=1	Rpl22l1	416.7	228.1	282	158.4	210.2	209.6	129.8	52.3	42.8	38.7	58.1	41.4	44	128.9	97.6	69.7	31.8
Q9D823	60S ribosomal protein L37 OS=Mus musculus OX=10090 GN=Rpl37 PE=1 SV=3	Rpl37	423	275.4	534.8	127.9	219.6	215.9	102.3	30.2	19.1	17.5	42	19	26.4	54	46.2	58.7	29.5
Q9D824	Pre-mRNA 3'-end-processing factor FIP1 OS=Mus musculus OX=10090 GN=Fip1l1 PE=1 SV=1	Fip1l1	365.2	263	308.4	306.5	283.1	388.5	123.8	31.8	25.5	25.1	24.5	20	34.9	35.1	25.7	27	25.1
Q9D880	Mitochondrial import inner membrane translocase subunit TIM50 OS=Mus musculus OX=10090 GN=Timm50 PE=1 SV=1	Timm50	662.6	448	850.5	791.6	1086.9	1097.4	216.5	41.4	11.8	16.1	19.9	12.3	22.2	31.5	25.8	23.6	17.3
Q9D8E6	60S ribosomal protein L4 OS=Mus musculus OX=10090 GN=Rpl4 PE=1 SV=3	Rpl4	2208.4	1538.3	2440.9	1591.8	2244.9	2307.9	746.7	585.7	310.2	362.8	747.7	591.4	444.7	724	678.7	697.1	380.9
Q9D8N0	Elongation factor 1-gamma OS=Mus musculus OX=10090 GN=Eef1g PE=1 SV=3	Eef1g	630.7	374.7	659.3	412.1	512.3	546.2	162.3	81.8	44.6	42.8	97.9	67.5	49.2	111.1	120.6	111.2	38
Q9D8V0	Minor histocompatibility antigen H13 OS=Mus musculus OX=10090 GN=Hm13 PE=1 SV=1	Hm13	358.8	233.1	362.3	251	363.5	350.6	109.8	60.2	29.5	39.4	47.2	32.2	47.5	80.4	85.5	64.7	37.5
Q9D8X2	Coiled-coil domain-containing protein 124 OS=Mus musculus OX=10090 GN=Ccdc124 PE=1 SV=1	Ccdc124	14	8.4	12.8	4.4	7.1	9.6	3.4	32.4	29.4	23.2	29.5	26.5	32.6	38.9	56.7	26.6	21.3
Q9D8Y1	Transmembrane protein 126A OS=Mus musculus OX=10090 GN=Tmem126a PE=1 SV=1	Tmem126a	51.4	28.3	40.6	35.4	51.5	63	12.2	10.9	3	5.2	6.2	5.3	7.7	9.6	12.2	9.3	7.4
Q9DAW9	Calponin-3 OS=Mus musculus OX=10090 GN=Cnn3 PE=1 SV=1	Cnn3	176	112.1	220.2	151.5	216.4	209.3	72.5	22.3	11.6	10.5	141	103.1	14.8	46.1	36.8	137.7	12
Q9DB20	ATP synthase subunit O, mitochondrial OS=Mus musculus OX=10090 GN=Atp5po PE=1 SV=1	Atp5po	2865	1804.9	3166	1823.5	2388.6	2840.2	882.8	806.2	307.9	351.8	354	229.9	380.9	473.2	460.5	366.9	357.5
Q9DB73	NADH-cytochrome b5 reductase 1 OS=Mus musculus OX=10090 GN=Cyb5r1 PE=1 SV=1	Cyb5r1	768.7	510.1	850.3	542.2	737.7	846	234.7	58.7	19.8	23.8	39.6	34	46.6	59.7	43.2	31.7	26.6
Q9DB77	Cytochrome b-c1 complex subunit 2, mitochondrial OS=Mus musculus OX=10090 GN=Uqcrc2 PE=1 SV=1	Uqcrc2	2549.2	1774.5	2946.1	1685.2	2305.4	2699.7	843.1	534.2	203	237.1	234	169	278.9	287.9	256	194.8	281.9
Q9DBG3	AP-2 complex subunit beta OS=Mus musculus OX=10090 GN=Ap2b1 PE=1 SV=1	Ap2b1	1161.7	705.3	1091.9	766.4	1020.5	1055.2	286.2	350.4	209.4	231.2	259.5	214.3	252.1	457.1	460.5	318.5	229.4
Q9DBG5	Perilipin-3 OS=Mus musculus OX=10090 GN=Plin3 PE=1 SV=1	Plin3	375.6	255.4	387.1	193.7	332.6	302.2	140.9	20.3	12	18.4	50.9	31	12.9	17.7	13.8	16.5	12.3
Q9DBG6	Dolichyl-diphosphooligosaccharide--protein glycosyltransferase subunit 2 OS=Mus musculus OX=10090 GN=Rpn2 PE=1 SV=1	Rpn2	2466.5	1667.6	2731.1	1624	2291.6	2538	898.2	846.7	390.3	417.5	521.9	338.6	590.6	1007.9	916	613.6	490.4
Q9DBG7	Signal recognition particle receptor subunit alpha OS=Mus musculus OX=10090 GN=Srpra PE=1 SV=1	Srpra	286.4	151.6	331	254.5	320.5	379.9	66.7	84	39.9	43.8	52.8	41.8	53.3	151.7	125.8	102.8	44
Q9DBR7	Protein phosphatase 1 regulatory subunit 12A OS=Mus musculus OX=10090 GN=Ppp1r12a PE=1 SV=2	Ppp1r12a	24.8	9.8	20.9	14.2	16.5	16.1	5	18.4	10	9.7	30.7	22.9	11.3	57.4	69.3	61.6	11.4
Q9DBS1	Transmembrane protein 43 OS=Mus musculus OX=10090 GN=Tmem43 PE=1 SV=1	Tmem43	724.1	461.2	759.8	420	630.3	622.1	260.3	274	130.6	165.6	201.8	131.2	222.1	369.2	367.2	248.7	155.7
Q9DBZ1	Inhibitor of nuclear factor kappa-B kinase-interacting protein OS=Mus musculus OX=10090 GN=Ikbip PE=1 SV=2	Ikbip	676.5	448.7	797.6	490.3	678.6	743.4	231.7	92.1	41.7	40.2	42.1	36.5	59.8	204.8	202.6	149.4	47.1
Q9DC16	Endoplasmic reticulum-Golgi intermediate compartment protein 1 OS=Mus musculus OX=10090 GN=Ergic1 PE=1 SV=1	Ergic1	499.1	324.5	503.8	377.8	573	594.1	163	274.9	146.4	176.9	226.1	175.7	309.8	523.8	797.6	302.8	126.9
Q9DC23	DnaJ homolog subfamily C member 10 OS=Mus musculus OX=10090 GN=Dnajc10 PE=1 SV=2	Dnajc10	334.2	234.5	399.2	221.4	298.3	349	104.9	6.2		2.5			2.6	7.4	7.3	4.7	5
Q9DC61	Mitochondrial-processing peptidase subunit alpha OS=Mus musculus OX=10090 GN=Pmpca PE=1 SV=1	Pmpca	797.9	549.4	1073.2	615	836.9	920.4	267.9	188.9	68.4	78.4	83.1	53.6	105.8	104.2	116.6	70.9	92.8
Q9DC69	NADH dehydrogenase [ubiquinone] 1 alpha subcomplex subunit 9, mitochondrial OS=Mus musculus OX=10090 GN=Ndufa9 PE=1 SV=2	Ndufa9	1193.7	861.6	1533	629.5	863	1050.3	435.8	83.9	30.6	42.5	23.6	20.6	15.2	22.9	18.8	8.7	14.9
Q9DC70	NADH dehydrogenase [ubiquinone] iron-sulfur protein 7, mitochondrial OS=Mus musculus OX=10090 GN=Ndufs7 PE=1 SV=1	Ndufs7	456.1	319.7	550.2	216.6	312.2	365.1	147	40.8	14.6	20.8	20.6	17.4	22.8	41.5	34.7	21.3	33.6
Q9DCC8	Mitochondrial import receptor subunit TOM20 homolog OS=Mus musculus OX=10090 GN=Tomm20 PE=1 SV=1	Tomm20	711.9	479.9	645.9	648.5	706.5	806.2	213.9	20.3	5.8	7.5	14.6	5.4	13.4	18	14.3	15.6	14.2
Q9DCF9	Translocon-associated protein subunit gamma OS=Mus musculus OX=10090 GN=Ssr3 PE=1 SV=1	Ssr3	135.4	94.1	158.4	113.2	152.9	190.2	52.7	45.5	19.7	19.8	25.1	21	30	52	42.2	38.7	26.6
Q9DCJ5	NADH dehydrogenase [ubiquinone] 1 alpha subcomplex subunit 8 OS=Mus musculus OX=10090 GN=Ndufa8 PE=1 SV=3	Ndufa8	606.5	432.5	880.3	414.7	668.3	670.9	167.6	76.5	31	31.9	23.4	16	35.4	39.1	42.3	31.5	31.4
Q9DCM0	Persulfide dioxygenase ETHE1, mitochondrial OS=Mus musculus OX=10090 GN=Ethe1 PE=1 SV=2	Ethe1	202.3	144.3	312.1	214.4	287.4	286.9	52.9	45.8	23.5	21.1	20.9	19.8	30.3	33.2	30.5	20.1	28.6
Q9DCN2	NADH-cytochrome b5 reductase 3 OS=Mus musculus OX=10090 GN=Cyb5r3 PE=1 SV=3	Cyb5r3	3043.2	1946.5	3294.8	1519.6	2150.3	2449.5	999.1	847.3	377.4	467.8	446.2	323	524.1	584.8	576.4	386.6	464
Q9DCS9	NADH dehydrogenase [ubiquinone] 1 beta subcomplex subunit 10 OS=Mus musculus OX=10090 GN=Ndufb10 PE=1 SV=3	Ndufb10	398.8	266.6	682.6	388.6	616	520.3	116.9	5.8	3.6	4.3	2.4	4.6	6.6	6.5	7	5	4.3
Q9DCT2	NADH dehydrogenase [ubiquinone] iron-sulfur protein 3, mitochondrial OS=Mus musculus OX=10090 GN=Ndufs3 PE=1 SV=2	Ndufs3	160.4	124	161.9	157.8	161.9	189.2	69.6	10.8	2.7	4.1	2.7	2.7	3.4	3.5	6	6.7	4
Q9DCW4	Electron transfer flavoprotein subunit beta OS=Mus musculus OX=10090 GN=Etfb PE=1 SV=3	Etfb	3521.8	2452.9	4276.4	2025.7	2790.9	3107.7	1029.6	640.2	224.6	247.1	304.8	201.1	455.5	468.2	479.9	337.1	357.5
Q9DCX2	ATP synthase subunit d, mitochondrial OS=Mus musculus OX=10090 GN=Atp5pd PE=1 SV=3	Atp5pd	870.9	605	817.2	915.9	672.2	844.8	441.8	224.5	97.4	112.7	170.3	106.2	131.4	189	159.5	179.4	124.8
Q9DCZ4	MICOS complex subunit Mic26 OS=Mus musculus OX=10090 GN=Apoo PE=1 SV=2	Apoo	292.5	166.5	286.3	180.8	225	275.1	84.6	5.5	2.3	4.7	4.3		3.9	4.9	6.5	3.8	4
Q9EP69	Phosphatidylinositol-3-phosphatase SAC1 OS=Mus musculus OX=10090 GN=Sacm1l PE=1 SV=1	Sacm1l	626.7	421.4	592.6	444.4	648.9	583.1	168.3	86.1	39	48.3	59	42.9	62.7	104.7	116.7	70	43.2
Q9EP72	ER membrane protein complex subunit 7 OS=Mus musculus OX=10090 GN=Emc7 PE=1 SV=1	Emc7	314.6	200	361.3	201.4	267.2	313.1	105.4	65	26.5	38.6	39.6	27	56.3	66.1	63.9	45.2	35
Q9EPC1	Alpha-parvin OS=Mus musculus OX=10090 GN=Parva PE=1 SV=1	Parva	363.7	210.1	350.3	240.6	347.1	373.9	103.9	9.9		5.2	7.1	2.6	8.1	34.1	31.2	33.8	11.6
Q9EPE9	Endoplasmic reticulum transmembrane helix translocase OS=Mus musculus OX=10090 GN=Atp13a1 PE=1 SV=2	Atp13a1	556.2	375.5	563.3	322.3	486.6	508.1	177.1	16.2	8.3	10.7	10.8	8.5	13.2	25.1	21.8	14.1	8.3
Q9EPJ9	ADP-ribosylation factor GTPase-activating protein 1 OS=Mus musculus OX=10090 GN=Arfgap1 PE=1 SV=2	Arfgap1	524.7	341	597.9	381.3	511.4	558.5	171.7	96.6	39.7	45.2	92.1	69.9	59.3	98.1	104.4	103.5	51.3
Q9EPL8	Importin-7 OS=Mus musculus OX=10090 GN=Ipo7 PE=1 SV=2	Ipo7	45.5	37.2	79.8	36.4	43.7	56.4	17	41.7	14.9	23.8	45	32.5	28.1	66.9	53.9	56.7	20.5
Q9EQH3	Vacuolar protein sorting-associated protein 35 OS=Mus musculus OX=10090 GN=Vps35 PE=1 SV=1	Vps35	561.9	380.6	573.8	441.2	512.8	571.8	107.9	116.3	70.1	77.9	56.2	53.9	82.2	153.9	180.5	111.3	47.9
Q9EQI8	39S ribosomal protein L46, mitochondrial OS=Mus musculus OX=10090 GN=Mrpl46 PE=1 SV=1	Mrpl46	332.8	230.6	327.9	242.5	298.3	371.4	120.4	55.8	22	24	24	18.9	33	40.3	42.3	35.2	34.2
Q9EQQ2	Protein YIPF5 OS=Mus musculus OX=10090 GN=Yipf5 PE=1 SV=1	Yipf5	202.1	111.6	232.7	129.9	194.1	190.1	56.6	33.2	24	29.7	33.6	19.6	32.2	77.9	89.6	39.8	25
Q9ER88	28S ribosomal protein S29, mitochondrial OS=Mus musculus OX=10090 GN=Dap3 PE=1 SV=1	Dap3	467.1	323.2	582	346.5	478.6	569.2	152.5	35.6	14.1	16.2	24.7	11.9	26.5	24.7	21.1	23.1	22.1
Q9ERE7	LRP chaperone MESD OS=Mus musculus OX=10090 GN=Mesd PE=1 SV=1	Mesd	97.6	58.7	116.3	68.9	88.2	97.2	32	58.4	27.1	37.8	36.1	30.2	45.8	76.8	68	57.5	38
Q9ERK4	Exportin-2 OS=Mus musculus OX=10090 GN=Cse1l PE=1 SV=1	Cse1l	179.5	36.1	66.4	43.2	50.7	87.7	21.2	37.4	14.6	19.2	65.9	54.6	23.5	38.2	26.4	31.4	18.9
Q9ERS2	NADH dehydrogenase [ubiquinone] 1 alpha subcomplex subunit 13 OS=Mus musculus OX=10090 GN=Ndufa13 PE=1 SV=3	Ndufa13	60.4	39.4	62.4	45.4	52.5	63.6	14	14.1	2.4	4.5	4.9	2.9	4.2	6.8	5.3	6.9	4.2
Q9ES97	Reticulon-3 OS=Mus musculus OX=10090 GN=Rtn3 PE=1 SV=2	Rtn3	174.8	110.6	151.8	91.9	146.2	139.3	49.9	604.3	360.8	461.5	562.8	415.4	580.6	582.7	680.3	376.9	318.1
Q9JHS4	ATP-dependent Clp protease ATP-binding subunit clpX-like, mitochondrial OS=Mus musculus OX=10090 GN=Clpx PE=1 SV=2	Clpx	1047.5	717.1	1219.2	817.3	1127.8	1342.5	335.2	9	3.4	4.4	2.1	3	5.5	4.5	4.3	6.2	4.6
Q9JHU4	Cytoplasmic dynein 1 heavy chain 1 OS=Mus musculus OX=10090 GN=Dync1h1 PE=1 SV=2	Dync1h1	564.7	379.4	630.8	360.5	526.4	526.9	163.9	88.9	59.5	69.3	115.3	89.9	79.3	158.9	141.6	146.3	58.4
Q9JIG8	PRA1 family protein 2 OS=Mus musculus OX=10090 GN=Praf2 PE=1 SV=1	Praf2	338.5	230.8	395.5	183.2	275.4	284.4	113	29.2	14.4	22.3	23.4	13.8	26	19.1	26.8	14.1	15.4
Q9JIM1	Equilibrative nucleoside transporter 1 OS=Mus musculus OX=10090 GN=Slc29a1 PE=1 SV=3	Slc29a1	42	30.1	37.9	21	27.1	25.6	15	6.9	5.7	3.2	3.5	3.9		3.9	2.7	3.7	2.4
Q9JIS8	Solute carrier family 12 member 4 OS=Mus musculus OX=10090 GN=Slc12a4 PE=1 SV=2	Slc12a4	501.2	366.9	514	314.8	441	476.3	121.5	86.7	52.9	66.8	53.9	40.1	57.8	119	99.5	65.6	36.5
Q9JIW9	Ras-related protein Ral-B OS=Mus musculus OX=10090 GN=Ralb PE=1 SV=1	Ralb	117.8	88	130.4	83.8	113.8	121.7	34.1	161.2	110.2	118.6	98.8	73.7	117.4	193.7	199.8	133.9	96.7
Q9JIY5	Serine protease HTRA2, mitochondrial OS=Mus musculus OX=10090 GN=Htra2 PE=1 SV=2	Htra2	304	232.6	417.6	143.8	233.6	259.2	95.8	68.4	21.7	28.2	36.2	29.9	48.3	37.5	34.9	30.1	31.6
Q9JIZ9	Phospholipid scramblase 3 OS=Mus musculus OX=10090 GN=Plscr3 PE=1 SV=1	Plscr3	169.5	122.6	168.8	100	147.9	145.6	23.9	40.3	35.6	25.1	22.1	13.1	27	77.9	83	44.1	18.6
Q9JJ00	Phospholipid scramblase 1 OS=Mus musculus OX=10090 GN=Plscr1 PE=1 SV=1	Plscr1	210.8	143.9	206.9	137.1	170.5	196.8	43.1	8.5	8	9.5	7	6.9	9.4	7.4	8	3.1	6.9
Q9JJE7	Fatty acid desaturase 3 OS=Mus musculus OX=10090 GN=Fads3 PE=1 SV=2	Fads3	40.5	25.3	42.7	30.5	44.7	38.6	10.8	4.3	2.8	5.9	9.8	2.2	6.9	9	11.3	5.7	4.9
Q9JJR8	Transmembrane protein 9B OS=Mus musculus OX=10090 GN=Tmem9b PE=1 SV=1	Tmem9b	26.9	18.6	23.6	35.3	39.5	39.1	12.9	30.3	21.5	26.5	18.8	12.5	19.9	30.7	30.6	12.2	8.5
Q9JKF1	Ras GTPase-activating-like protein IQGAP1 OS=Mus musculus OX=10090 GN=Iqgap1 PE=1 SV=2	Iqgap1	272.7	172	265.8	220.8	312.3	326.7	91.6	247.1	167.2	210.2	203.2	199.2	272	416.4	425.1	303.7	291.7
Q9JKF7	39S ribosomal protein L39, mitochondrial OS=Mus musculus OX=10090 GN=Mrpl39 PE=1 SV=4	Mrpl39	315.5	191.3	354.7	213	297.4	341.8	94.7	15.8		9.1	7.7	2.5	5.6	7.8	8.4	6.7	8.6
Q9JKR6	Hypoxia up-regulated protein 1 OS=Mus musculus OX=10090 GN=Hyou1 PE=1 SV=1	Hyou1	2647	2010.7	2983.8	2241.3	2861.5	3509.7	923.6	736	309.2	371.8	484.6	377.6	532.2	610.2	484.1	437.1	415.5
Q9JKW0	ADP-ribosylation factor-like protein 6-interacting protein 1 OS=Mus musculus OX=10090 GN=Arl6ip1 PE=1 SV=1	Arl6ip1	93.5	67	94.1	63.8	80.4	88	26.2	35.2	23.8	30.9	38.1	23.5	35.2	55	60.4	35.4	21.6
Q9JLN9	Serine/threonine-protein kinase mTOR OS=Mus musculus OX=10090 GN=Mtor PE=1 SV=2	Mtor	103	78.7	105.3	79.2	124.5	113.4	16	5.5	3.5	2.2	3.2		4.6	7.1	3	7.6	3.7
Q9QUI0	Transforming protein RhoA OS=Mus musculus OX=10090 GN=Rhoa PE=1 SV=1	Rhoa	508.8	361.8	842.2	874.2	1087.2	989.4	124.1	211.3	101.5	119	144.5	87.7	133.8	270.8	267.5	222.7	122.1
Q9QXS1	Plectin OS=Mus musculus OX=10090 GN=Plec PE=1 SV=3	Plec	15114.7	9185.4	15325.5	11961.4	16140.2	16036.1	5457.3	5211.5	2670	2917.7	6088.1	3889.7	7100.3	10617.2	9825.7	6956.4	3586.5
Q9QXS6	Drebrin OS=Mus musculus OX=10090 GN=Dbn1 PE=1 SV=4	Dbn1	95.4	73.9	76.6	109.6	121.7	149.6	38.3	7.2	2.2	3.3	3.7	4.2	4	10.6	7.5	3.3	4
Q9QXT0	Protein canopy homolog 2 OS=Mus musculus OX=10090 GN=Cnpy2 PE=1 SV=1	Cnpy2	86.6	59.5	88.9	125.8	68	101.1	66.6	10.3	5	7.5	9.6	6.8	9.7	19.1	6.3	12.4	9
Q9QXX4	Calcium-binding mitochondrial carrier protein Aralar2 OS=Mus musculus OX=10090 GN=Slc25a13 PE=1 SV=1	Slc25a13	1227.2	902.6	1559.7	838.3	1202.3	1359	381.6	41.6	18	23.7	16.6	14.5	21.2	18.9	15	15.9	19.8
Q9QY76	Vesicle-associated membrane protein-associated protein B OS=Mus musculus OX=10090 GN=Vapb PE=1 SV=3	Vapb	1397.7	811.7	1011.5	974.8	1299.5	1175.8	372	76.7	46	50	51.2	38.9	55.9	97.6	87.5	77.8	46
Q9QYA2	Mitochondrial import receptor subunit TOM40 homolog OS=Mus musculus OX=10090 GN=Tomm40 PE=1 SV=3	Tomm40	334.8	239.9	419.3	337.2	442.1	489.8	113.6	280.1	106	114	171.8	124	196.9	245.1	228.4	174	141.6
Q9QYE6	Golgin subfamily A member 5 OS=Mus musculus OX=10090 GN=Golga5 PE=1 SV=2	Golga5	186	138.1	251.2	85.2	144.6	133.1	54.9	16.3	11.9	10.7	11.9	9.4	18.3	18.2	26.4	10.8	12.4
Q9QYF1	Retinol dehydrogenase 11 OS=Mus musculus OX=10090 GN=Rdh11 PE=1 SV=2	Rdh11	499.6	334.8	555.7	247.4	393.9	358.4	157.9	129	68.5	80.5	82.6	55.8	89.9	210.4	205.6	116.2	73.2
Q9QYJ0	DnaJ homolog subfamily A member 2 OS=Mus musculus OX=10090 GN=Dnaja2 PE=1 SV=1	Dnaja2	948	684.9	995.8	597.3	686.4	1043.9	386.5	1060.6	649.6	700.4	1004.7	788	701.4	1659.1	1749.1	1833	1016.3
Q9QYR9	Acyl-coenzyme A thioesterase 2, mitochondrial OS=Mus musculus OX=10090 GN=Acot2 PE=1 SV=2	Acot2	55.6	42.1	51.6	65.2	86.6	90.4	22.1	54.6	21.3	29	46.2	22.8	57.1	135	71.8	73.9	31.2
Q9QZD8	Mitochondrial dicarboxylate carrier OS=Mus musculus OX=10090 GN=Slc25a10 PE=1 SV=2	Slc25a10	979.7	658.9	1209.6	550.1	822.5	676.5	285.2	29.5	10.8	12.7	17.5	15.3	10.9	14.3	11.5	4.6	7.5
Q9QZD9	Eukaryotic translation initiation factor 3 subunit I OS=Mus musculus OX=10090 GN=Eif3i PE=1 SV=1	Eif3i	66.5	39.2	64.4	64.8	87.5	87.9	24.1	5.8	3.7	2.7	7	5.2	3.6	9.1	8.4	8.3	5.5
Q9QZE5	Coatomer subunit gamma-1 OS=Mus musculus OX=10090 GN=Copg1 PE=1 SV=1	Copg1	153.7	90.7	200	108.9	159.5	161.9	55.4	15.9	9.1	9	21.8	18.7	11	17.9	18.2	18.4	8
Q9QZH6	Evolutionarily conserved signaling intermediate in Toll pathway, mitochondrial OS=Mus musculus OX=10090 GN=Ecsit PE=1 SV=2	Ecsit	35.7	22.9	46.8	29.1	36.2	44.7	10.2	6.6	2.6	2.6	4.6	2.8	5.5	4.4	3.3	4.8	4.6
Q9R0B9	Procollagen-lysine,2-oxoglutarate 5-dioxygenase 2 OS=Mus musculus OX=10090 GN=Plod2 PE=1 SV=2	Plod2	130.9	101.2	171.1	84	118.1	158.3	47.8	101.9	36.9	42.3	80.5	50.1	93.5	280.6	179.9	163.5	71.1
Q9R0E1	Multifunctional procollagen lysine hydroxylase and glycosyltransferase LH3 OS=Mus musculus OX=10090 GN=Plod3 PE=1 SV=1	Plod3	671.3	494.4	869.3	572.1	679.2	843	230.5	112.9	48.9	57.5	57.4	48.1	63.5	117.8	88.3	76.5	56.4
Q9R0E2	Procollagen-lysine,2-oxoglutarate 5-dioxygenase 1 OS=Mus musculus OX=10090 GN=Plod1 PE=1 SV=1	Plod1	751	566.5	937.3	515	655	768.1	249.2	86.1	28.1	30.5	35.1	31.7	50.1	69.1	60.7	53.9	51.2
Q9R0P5	Destrin OS=Mus musculus OX=10090 GN=Dstn PE=1 SV=3	Dstn	107.2	79.7	113.5	69.4	106.2	92	14.7	37.3	18.6	23.7	46.9	45	24.8	85.3	75	88.6	13.9
Q9R0P6	Signal peptidase complex catalytic subunit SEC11A OS=Mus musculus OX=10090 GN=Sec11a PE=1 SV=1	Sec11a	556.8	362.3	545	409.7	595.3	595.1	200.5	35.3	16.1	20.7	26.2	17.7	32	42	41.9	30.4	19.1
Q9R0Q3	Transmembrane emp24 domain-containing protein 2 OS=Mus musculus OX=10090 GN=Tmed2 PE=1 SV=1	Tmed2	531.2	342.4	585.1	301.7	474	463.9	161.5	112.1	52.9	67.2	62.2	40.2	88.5	123.6	169.8	73.8	70.8
Q9R0Q4	Mortality factor 4-like protein 2 OS=Mus musculus OX=10090 GN=Morf4l2 PE=1 SV=1	Morf4l2	27.7	21.9	22.9	8.6	10.7	29.2	8.6	56.1	43.4	42.1	38.5	23.2	52.3	60.7	51.3	38.8	57.4
Q9R0X4	Acyl-coenzyme A thioesterase 9, mitochondrial OS=Mus musculus OX=10090 GN=Acot9 PE=1 SV=1	Acot9	1799.3	1196.1	2006.3	1227.5	1633.2	1944.6	575.4	145.7	57.9	56.9	78.3	61.8	95.4	134.1	99.4	88.4	85.8
Q9R112	Sulfide:quinone oxidoreductase, mitochondrial OS=Mus musculus OX=10090 GN=Sqor PE=1 SV=3	Sqor	565.1	431.7	699.2	239.4	319.8	345.5	197.8	29.9	13.9	15.9	12.7	11.2	14.7	21.6	22.5	13.2	14.9
Q9R1J0	Sterol-4-alpha-carboxylate 3-dehydrogenase, decarboxylating OS=Mus musculus OX=10090 GN=Nsdhl PE=1 SV=1	Nsdhl	267.6	183.2	297.5	176.1	217.5	221.9	95.9	14.3	7.7	9	5.9	6.7	6.9	14.5	16.7	9.5	5.8
Q9R1P4	Proteasome subunit alpha type-1 OS=Mus musculus OX=10090 GN=Psma1 PE=1 SV=1	Psma1	182.4	142.1	194.8	89.4	111.3	107.1	22.8	23.5	15.7	20.4	34.6	31.3	19.9	30.3	31.9	35.7	15.6
Q9R1Q7	Proteolipid protein 2 OS=Mus musculus OX=10090 GN=Plp2 PE=1 SV=1	Plp2	292.6	195.5	273	187.8	247.8	262.1	84.9	43.8	32	31.1	26.7	17	44.3	59.4	45	45.5	24
Q9R1Q9	V-type proton ATPase subunit S1 OS=Mus musculus OX=10090 GN=Atp6ap1 PE=1 SV=1	Atp6ap1	383.8	279.7	348.5	273	374.7	350.6	72	8.1		4.7	7.5	6.7	9.3	9.8	13.1	8.4	1.9
Q9WTI7	Unconventional myosin-Ic OS=Mus musculus OX=10090 GN=Myo1c PE=1 SV=2	Myo1c	135.2	74.8	105.6	83.2	109.4	115.4	39.3	44.1	26.7	32.9	29.4	21.4	26.7	54.8	53.2	37	44.9
Q9WTP6	Adenylate kinase 2, mitochondrial OS=Mus musculus OX=10090 GN=Ak2 PE=1 SV=5	Ak2	1188.6	931.9	1226.3	1348.2	1510.2	1574.9	441	653.2	211.7	245.5	328.6	197.4	365.6	361.9	329.8	319.7	311.7
Q9WTQ8	Mitochondrial import inner membrane translocase subunit Tim23 OS=Mus musculus OX=10090 GN=Timm23 PE=1 SV=1	Timm23	143.4	90.6	150.3	99.2	144.3	166.4	44.8	160.1	66.6	72.8	98.8	65.3	107.8	106.3	93	78.5	80.4
Q9WUH1	Transmembrane protein 115 OS=Mus musculus OX=10090 GN=Tmem115 PE=1 SV=1	Tmem115	35.9	25	37.4	18.9	42	28.2	5.7	4.7		2.1	6	2.6	6.8	6	7.9	3.5
Q9WUM4	Coronin-1C OS=Mus musculus OX=10090 GN=Coro1c PE=1 SV=2	Coro1c	738.9	520.2	742.3	715	851.4	842.9	144.8	284.5	155.6	165	208.3	118.6	247.6	419	373.2	296.5	163
Q9WUM5	Succinate--CoA ligase [ADP/GDP-forming] subunit alpha, mitochondrial OS=Mus musculus OX=10090 GN=Suclg1 PE=1 SV=4	Suclg1	1762.4	1184.8	2432.2	1378.5	1913.7	1797	576.6	694	259.8	280.5	306.3	218.5	388.8	599.6	620.9	334.1	376.7
Q9WUR2	Enoyl-CoA delta isomerase 2 OS=Mus musculus OX=10090 GN=Eci2 PE=1 SV=2	Eci2	385.5	264	395.4	269.2	384	450.1	126.8	25.4	9.1	12.8	18.6	12.5	16.4	18.5	17.4	12	11.9
Q9WV55	Vesicle-associated membrane protein-associated protein A OS=Mus musculus OX=10090 GN=Vapa PE=1 SV=2	Vapa	1092.2	695.8	1073.9	702.5	1047.1	1042.9	285.8	350.2	189.9	201.2	227.1	119.2	275.8	385.7	341.7	246.5	178.2
Q9Z0R9	Acyl-CoA 6-desaturase OS=Mus musculus OX=10090 GN=Fads2 PE=1 SV=1	Fads2	186.6	122.9	188.7	154.5	225	225.1	70.2	5.1	3.2	5.2	5.3	2.2	4.2	5.5	3.2	5.3	2.3
Q9Z0V7	Mitochondrial import inner membrane translocase subunit Tim17-B OS=Mus musculus OX=10090 GN=Timm17b PE=1 SV=1	Timm17b	6.6	4.7	5.6		3	7.3		23.3	5.9	13	13.5	7	12.8	10.2	9.8	7.4	13.1
Q9Z0X1	Apoptosis-inducing factor 1, mitochondrial OS=Mus musculus OX=10090 GN=Aifm1 PE=1 SV=1	Aifm1	3481.1	2481.8	4058	2474.7	3211.5	3783.2	1235.8	484.7	211.6	229.2	250.6	167.3	306	268.4	308.2	187.3	266.8
Q9Z110	Delta-1-pyrroline-5-carboxylate synthase OS=Mus musculus OX=10090 GN=Aldh18a1 PE=1 SV=2	Aldh18a1	2399.8	1704.1	3002.4	2286.3	2977.4	3226.4	788.2	1087.7	410.2	429.2	672	417.7	783	573.2	460.1	353.9	606.1
Q9Z1G4	V-type proton ATPase 116 kDa subunit a1 OS=Mus musculus OX=10090 GN=Atp6v0a1 PE=1 SV=3	Atp6v0a1	792.2	606.4	756.2	455.7	578.2	589	159.5	84.3	62.9	71.4	44	36.4	59.4	100.6	104.8	56.6	53.4
Q9Z1P6	NADH dehydrogenase [ubiquinone] 1 alpha subcomplex subunit 7 OS=Mus musculus OX=10090 GN=Ndufa7 PE=1 SV=3	Ndufa7	244.3	136.4	246.8	174.4	229.8	269.6	88.9	17.6	7.8	9	4.4	6.1	8.7	16.7	17	9.1	10.3
Q9Z1R2	Large proline-rich protein BAG6 OS=Mus musculus OX=10090 GN=Bag6 PE=1 SV=1	Bag6	44.7	27.1	41.2	22.8	38.6	52	16.7	4.1	5.2	6.8	17.4	8.7	8.2	10	5.9	16.2	6.3
Q9Z1Z0	General vesicular transport factor p115 OS=Mus musculus OX=10090 GN=Uso1 PE=1 SV=2	Uso1	266.5	173.8	309.7	216.5	321.2	312.6	75.4	5.4	4.2	5	8.7	5.2	5.2	6	9.3	8.9	4.2
Q9Z207	Protein diaphanous homolog 3 OS=Mus musculus OX=10090 GN=Diaph3 PE=1 SV=1	Diaph3	663.1	542	690.8	475.7	596.3	713.3	248.4	425.8	279.9	349.1	227.2	179	245	242.3	176.8	199.9	307.3
Q9Z247	Peptidyl-prolyl cis-trans isomerase FKBP9 OS=Mus musculus OX=10090 GN=Fkbp9 PE=1 SV=1	Fkbp9	482.6	360.1	575.9	517.9	637	732.7	189.9	293.5	126	125	182.9	132.7	218.5	386.4	308.8	302.3	197.4
Q9Z2I0	Mitochondrial proton/calcium exchanger protein OS=Mus musculus OX=10090 GN=Letm1 PE=1 SV=1	Letm1	901.1	636.1	1102.7	581.6	804.3	958.7	315.1	105.3	37.5	40	58.2	41.1	80.7	86	92	66.4	55.8
Q9Z2I9	Succinate--CoA ligase [ADP-forming] subunit beta, mitochondrial OS=Mus musculus OX=10090 GN=Sucla2 PE=1 SV=2	Sucla2	3243.5	2237.4	3869.3	2236.6	3127.6	3025.5	980.2	259	89	104.9	111.2	80.9	133.6	179.9	178.8	132.7	142.2
Q9Z2X1	Heterogeneous nuclear ribonucleoprotein F OS=Mus musculus OX=10090 GN=Hnrnpf PE=1 SV=3	Hnrnpf	96.5	50.5	79	53.3	103	73.2	37.8	16.9	8.3	11.4	118.2	82.1	19.3	20.3	23.8	59.4	12.6

## Sheet: Figure 5g
5g
HDF LysoIP Raw Data
TMT-MS
Protein FDR Confidence Combined	Master	Accession	Description	% Coverage	# Peptides	# PSMs	# Unique Peptides	MW in kDa	Gene Symbol	Abundance Control	Abundance HDF Het 1	Abundance HDF Het 2	Abundance HDF Het 3	Abundance HDF WT 1	Abundance HDF WT 2	Abundance HDF WT 3	Abundance HDF Het 1	Abundance HDF Het 2	Abundance HDF Het 3
High	Master Protein	Q09666	Neuroblast differentiation-associated protein AHNAK OS=Homo sapiens OX=9606 GN=AHNAK PE=1 SV=2	79	354	538	352	628.7	AHNAK	6946.3	536704	190262	257760	53913.5	65273.2	47781.8	26308.7	19707.7	37442.8
High	Master Protein	P60709	Actin, cytoplasmic 1 OS=Homo sapiens OX=9606 GN=ACTB PE=1 SV=1	78	31	293	13	41.7	ACTB	5339	115331	43376.2	53803.7	21638.9	31136.4	26038.3	19097	10542.9	29558.2
High	Master Protein	Q9NZM1	Myoferlin OS=Homo sapiens OX=9606 GN=MYOF PE=1 SV=1	69	151	276	151	234.6	MYOF	5469.8	113750	60604	56094.9	38045.3	44744.5	42103.9	28427.6	26369.9	41430.2
High	Master Protein	Q15149	Plectin OS=Homo sapiens OX=9606 GN=PLEC PE=1 SV=3	52	221	268	220	531.5	PLEC	5539.9	60387.3	27590.9	23644.1	28358.6	30729.9	36050.3	12312.6	12311.6	14285.1
High	Master Protein	P68032	Actin, alpha cardiac muscle 1 OS=Homo sapiens OX=9606 GN=ACTC1 PE=1 SV=1	64	26	235	8	42	ACTC1	704.8	9115.3	3699.1	4646.5	2164.8	3282.3	2722.4	1513.8	842.4	2232.6
High	Master Protein	Q07954	Prolow-density lipoprotein receptor-related protein 1 OS=Homo sapiens OX=9606 GN=LRP1 PE=1 SV=2	38	157	224	157	504.3	LRP1	5693	44178.9	28622.3	22716.4	19404.8	21600.7	22066.1	30207.4	29967.6	32795.3
High	Master Protein	P21333	Filamin-A OS=Homo sapiens OX=9606 GN=FLNA PE=1 SV=4	64	135	203	121	280.6	FLNA	2053.4	89415.2	31964.1	42033.1	13812.8	19873.6	15626	14840.1	7131.4	36330.9
High	Master Protein	Q15075	Early endosome antigen 1 OS=Homo sapiens OX=9606 GN=EEA1 PE=1 SV=2	77	140	186	140	162.4	EEA1	1326.9	53290.5	26176.9	25280.6	21967.2	30069.4	30596.2	27939.3	29555.6	29455.2
High	Master Protein	Q14315	Filamin-C OS=Homo sapiens OX=9606 GN=FLNC PE=1 SV=3	51	105	143	91	290.8	FLNC	1719.9	39073.4	17846.7	20082	14203.7	16909.7	16430.6	19292.2	14655	26922
High	Master Protein	O43707	Alpha-actinin-4 OS=Homo sapiens OX=9606 GN=ACTN4 PE=1 SV=2	74	71	121	54	104.8	ACTN4	1584.4	45671.5	22999.7	24847.7	13347.4	19814.3	16404.6	8525	4935.2	14451.9
High	Master Protein	Q00610	Clathrin heavy chain 1 OS=Homo sapiens OX=9606 GN=CLTC PE=1 SV=5	57	81	121	81	191.5	CLTC	3840.2	45196.6	21086.4	20499	11493.6	14107.7	13074.7	12607.3	10270.1	19914.7
High	Master Protein	P07355	Annexin A2 OS=Homo sapiens OX=9606 GN=ANXA2 PE=1 SV=2	90	49	117	49	38.6	ANXA2	3213.7	66981.4	23153.6	27255.2	8738.3	11792.6	10949.8	6348	4118.9	11635.3
High	Master Protein	Q9Y490	Talin-1 OS=Homo sapiens OX=9606 GN=TLN1 PE=1 SV=3	47	87	108	74	269.6	TLN1	903.5	37131.4	13632.8	17554.6	7809.1	10220.2	9218.2	3191.9	2412.7	6222.8
High	Master Protein	P15144	Aminopeptidase N OS=Homo sapiens OX=9606 GN=ANPEP PE=1 SV=4	53	51	107	51	109.5	ANPEP	423	39414.6	19307.3	18341.2	11034.4	12955.6	12558.5	13565	13022.4	16279.5
High	Master Protein	P12814	Alpha-actinin-1 OS=Homo sapiens OX=9606 GN=ACTN1 PE=1 SV=2	72	56	106	37	103	ACTN1	653.9	23376.3	10181.6	11269.5	5960.1	8818	7243.8	4306.7	2332.3	7436.5
High	Master Protein	Q9UBG0	C-type mannose receptor 2 OS=Homo sapiens OX=9606 GN=MRC2 PE=1 SV=2	46	55	92	55	166.6	MRC2	847.7	25884.2	16603.4	9108	9626.9	9751.8	9994.7	13524.5	11559.2	13283.9
High	Master Protein	P08670	Vimentin OS=Homo sapiens OX=9606 GN=VIM PE=1 SV=4	92	56	90	55	53.6	VIM	6127.1	35004.9	15287.8	16923.5	7911	10315.4	10593	11702.4	12629.8	13869.4
High	Master Protein	P02751	Fibronectin OS=Homo sapiens OX=9606 GN=FN1 PE=1 SV=5	38	66	89	66	272.2	FN1	764.2	13010.8	7994.9	6482	9287	9057.1	11149.9	4939.1	5384.7	4417.4
High	Master Protein	P35579	Myosin-9 OS=Homo sapiens OX=9606 GN=MYH9 PE=1 SV=4	40	72	88	64	226.4	MYH9	1113	47622.7	17598.3	24321.2	4349	7091	4717.3	2110.8	1629.4	6866.9
High	Master Protein	O75369	Filamin-B OS=Homo sapiens OX=9606 GN=FLNB PE=1 SV=2	39	75	84	61	278	FLNB	1070	17250.4	6605.1	8679.9	2214.2	3170.9	2432.4	6918	3294.4	12560.5
High	Master Protein	P11021	Endoplasmic reticulum chaperone BiP OS=Homo sapiens OX=9606 GN=HSPA5 PE=1 SV=2	61	47	81	44	72.3	HSPA5	4565.3	24059.4	11169.3	9675.1	15559.6	15159.9	21049.6	8265.9	9089.6	8248.9
High	Master Protein	P05556	Integrin beta-1 OS=Homo sapiens OX=9606 GN=ITGB1 PE=1 SV=2	56	40	81	40	88.4	ITGB1	1061.7	33377.2	13980.7	15153	9450.3	11811.5	12021.7	10484.3	6939.5	15974.7
High	Master Protein	P23634	Plasma membrane calcium-transporting ATPase 4 OS=Homo sapiens OX=9606 GN=ATP2B4 PE=1 SV=2	49	54	78	33	137.8	ATP2B4	536.3	40057.8	13589.2	19177.2	6396.4	9543.8	7786.7	9877.9	5095.7	19823.2
High	Master Protein	Q9NZN4	EH domain-containing protein 2 OS=Homo sapiens OX=9606 GN=EHD2 PE=1 SV=2	78	40	76	37	61.1	EHD2	503.6	24859	8596.4	10293.7	5824.6	8985	7773	7533.5	3887.5	14400.1
High	Master Protein	P04406	Glyceraldehyde-3-phosphate dehydrogenase OS=Homo sapiens OX=9606 GN=GAPDH PE=1 SV=3	70	27	73	27	36	GAPDH	974.7	34057.7	18852.1	18552	10356.2	10614.3	11318	10226.6	8339.6	11129.6
High	Master Protein	P14625	Endoplasmin OS=Homo sapiens OX=9606 GN=HSP90B1 PE=1 SV=1	53	49	70	47	92.4	HSP90B1	4256.4	22421.9	10018.3	8141.3	11834.6	10710.6	15911.8	7363.8	7942.9	7913.1
High	Master Protein	P26038	Moesin OS=Homo sapiens OX=9606 GN=MSN PE=1 SV=3	66	51	70	36	67.8	MSN	646.5	27305.8	9828.6	15764	1764.6	2466.9	1494.1	1094	694.7	2743.9
High	Master Protein	P02786	Transferrin receptor protein 1 OS=Homo sapiens OX=9606 GN=TFRC PE=1 SV=2	51	41	69	41	84.8	TFRC	1396.4	24617.2	14097.3	12682.7	11089.1	12539.2	12626.3	13309.1	13192.2	15923.1
High	Master Protein	P11142	Heat shock cognate 71 kDa protein OS=Homo sapiens OX=9606 GN=HSPA8 PE=1 SV=1	71	46	68	39	70.9	HSPA8	3399.8	23323.3	10369.4	9882.7	7653.3	9263.6	8640.8	6146.1	5375.2	7942
High	Master Protein	P11717	Cation-independent mannose-6-phosphate receptor OS=Homo sapiens OX=9606 GN=IGF2R PE=1 SV=3	29	59	68	59	274.2	IGF2R	244.4	5726.6	3884.6	2782.8	6279.7	6615.3	6906.3	3866.2	3842.2	3868.3
High	Master Protein	P05023	Sodium/potassium-transporting ATPase subunit alpha-1 OS=Homo sapiens OX=9606 GN=ATP1A1 PE=1 SV=1	46	43	66	43	112.8	ATP1A1	1589.7	24147.5	8641.7	12891.4	3074.5	4596.4	3702.7	5263.8	2782.5	10945
High	Master Protein	P07339	Cathepsin D OS=Homo sapiens OX=9606 GN=CTSD PE=1 SV=1	65	26	66	26	44.5	CTSD	468.1	13728.9	9534.5	7227.2	12366.9	11880.2	14270.7	11448.2	12300.1	9614.2
High	Master Protein	P12111	Collagen alpha-3(VI) chain OS=Homo sapiens OX=9606 GN=COL6A3 PE=1 SV=5	24	59	65	59	343.5	COL6A3	264.2	8839.1	4259.1	3424.2	7049.6	7303	9347.3	2983	3166.8	2988.9
High	Master Protein	P07237	Protein disulfide-isomerase OS=Homo sapiens OX=9606 GN=P4HB PE=1 SV=3	76	43	61	43	57.1	P4HB	2141	24122.6	11596.2	9151.9	14908.5	13524.9	20503.4	9085.1	10072.8	9188.7
High	Master Protein	P46940	Ras GTPase-activating-like protein IQGAP1 OS=Homo sapiens OX=9606 GN=IQGAP1 PE=1 SV=1	40	48	59	47	189.1	IQGAP1	719.1	26331.8	8973.6	14051.7	2044.8	2570.6	1788.9	1304.8	1011.9	2573.3
High	Master Protein	P09382	Galectin-1 OS=Homo sapiens OX=9606 GN=LGALS1 PE=1 SV=2	96	15	58	15	14.7	LGALS1	347.2	39501.3	13968.5	15509.7	3704.1	5034.3	3933.1	6373.2	3129.1	8092.9
High	Master Protein	P06756	Integrin alpha-V OS=Homo sapiens OX=9606 GN=ITGAV PE=1 SV=2	46	41	58	41	116	ITGAV	907.8	19792	9283.8	9545.8	4702.4	5936.4	5450.7	9516.4	6075.9	15449.7
High	Master Protein	P02452	Collagen alpha-1(I) chain OS=Homo sapiens OX=9606 GN=COL1A1 PE=1 SV=6	35	38	57	36	138.8	COL1A1	370.5	9718.5	6055.1	4671.5	8019.1	7826.2	9739.8	2964	2859.8	2423.9
High	Master Protein	Q99715	Collagen alpha-1(XII) chain OS=Homo sapiens OX=9606 GN=COL12A1 PE=1 SV=2	24	50	57	50	332.9	COL12A1	383.4	14336.8	7095.8	6827.3	3289.6	3026.4	3730.3	1054.9	972.8	1057.6
High	Master Protein	Q05682	Caldesmon OS=Homo sapiens OX=9606 GN=CALD1 PE=1 SV=3	44	45	54	45	93.2	CALD1	422.7	18336.8	6130.8	9422.7	2258.8	3587.9	2486.2	2648.7	1292.3	6757
High	Master Protein	P17301	Integrin alpha-2 OS=Homo sapiens OX=9606 GN=ITGA2 PE=1 SV=2	42	41	54	41	129.2	ITGA2	312.7	22522.1	8371.9	10903.7	4603.5	6260.6	5383.8	5434.8	3371.3	9214.2
High	Master Protein	P18206	Vinculin OS=Homo sapiens OX=9606 GN=VCL PE=1 SV=4	47	40	53	40	123.7	VCL	1516.8	17983.2	7066.8	8454.6	5582.1	7694.5	6621.8	4420	3138.3	7316.9
High	Master Protein	P10809	60 kDa heat shock protein, mitochondrial OS=Homo sapiens OX=9606 GN=HSPD1 PE=1 SV=2	69	37	52	37	61	HSPD1	12962.3	14140.7	6885.9	5281.9	8240	8486.4	11482.2	5258.3	5864.1	4979.4
High	Master Protein	Q07065	Cytoskeleton-associated protein 4 OS=Homo sapiens OX=9606 GN=CKAP4 PE=1 SV=2	65	42	52	42	66	CKAP4	881.1	18761.3	8017.4	6699.2	8085.5	7639	10917.5	1891	1983.5	2055.1
High	Master Protein	Q9P2E9	Ribosome-binding protein 1 OS=Homo sapiens OX=9606 GN=RRBP1 PE=1 SV=5	44	42	51	42	152.4	RRBP1	233.5	9045.9	3886.1	3041	3158.8	2748.2	4149.2	616.4	649.1	587.1
High	Master Protein	P35221	Catenin alpha-1 OS=Homo sapiens OX=9606 GN=CTNNA1 PE=1 SV=1	59	41	50	32	100	CTNNA1	1365.8	20220.3	7547.3	9149.1	2663.9	3507.8	3023.7	2667.2	1617.9	4839.2
High	Master Protein	P46459	Vesicle-fusing ATPase OS=Homo sapiens OX=9606 GN=NSF PE=1 SV=3	58	41	50	41	82.5	NSF	977.9	15168.2	8479	7246.3	7419.9	8437	8918.9	9313.4	9429.8	10381.6
High	Master Protein	P30101	Protein disulfide-isomerase A3 OS=Homo sapiens OX=9606 GN=PDIA3 PE=1 SV=4	64	35	49	35	56.7	PDIA3	3279.9	17434.2	8715.9	7032	10645.1	9926.9	15004.4	6901	7567.1	7159.6
High	Master Protein	P25705	ATP synthase subunit alpha, mitochondrial OS=Homo sapiens OX=9606 GN=ATP5F1A PE=1 SV=1	59	33	49	33	59.7	ATP5F1A	8717.7	14178.9	6008.6	4984.4	8134.6	8350.8	11842.7	5126.7	5815.1	4991.2
High	Master Protein	P09493	Tropomyosin alpha-1 chain OS=Homo sapiens OX=9606 GN=TPM1 PE=1 SV=2	74	36	48	16	32.7	TPM1	1281.9	23779.6	10087.5	13842.8	3513.6	4859	3685.6	5603.1	2493.2	9786
High	Master Protein	P14618	Pyruvate kinase PKM OS=Homo sapiens OX=9606 GN=PKM PE=1 SV=4	69	38	48	38	57.9	PKM	741.5	15942.3	6850.7	7896.2	3470.5	4392.2	4083.5	6017.2	3553.9	10840.9
High	Master Protein	O00571	ATP-dependent RNA helicase DDX3X OS=Homo sapiens OX=9606 GN=DDX3X PE=1 SV=3	55	35	46	12	73.2	DDX3X	8030.1	9388	8192	6269.6	5498.3	5498.5	5147.4	5198.9	4979.3	5295
High	Master Protein	P68104	Elongation factor 1-alpha 1 OS=Homo sapiens OX=9606 GN=EEF1A1 PE=1 SV=1	68	24	46	24	50.1	EEF1A1	2294.9	18726.3	8827.7	9188.2	5462.5	6451.5	5470.1	4502.7	3538.5	7624.3
High	Master Protein	P51149	Ras-related protein Rab-7a OS=Homo sapiens OX=9606 GN=RAB7A PE=1 SV=1	86	23	46	23	23.5	RAB7A	1160.8	10934.4	7110	5863.5	5548.9	5663	6758.3	6201.3	6028.7	6238.9
High	Master Protein	P08962	CD63 antigen OS=Homo sapiens OX=9606 GN=CD63 PE=1 SV=2	33	9	46	9	25.6	CD63	122	3441.7	2568.2	1983.9	1676.8	1652.2	1962.1	2501.7	2486.8	2300.8
High	Master Protein	P20020	Plasma membrane calcium-transporting ATPase 1 OS=Homo sapiens OX=9606 GN=ATP2B1 PE=1 SV=4	29	34	45	13	134.6	ATP2B1	204.6	4586	1761.7	2081.5	672.7	998.7	838.3	1366.3	671.6	2867.5
High	Master Protein	Q14764	Major vault protein OS=Homo sapiens OX=9606 GN=MVP PE=1 SV=4	55	35	45	35	99.3	MVP	357.4	17273.6	7347.5	9127.1	1768.8	2179.2	1700.5	3827.9	2320.3	7259.3
High	Master Protein	Q13740	CD166 antigen OS=Homo sapiens OX=9606 GN=ALCAM PE=1 SV=2	51	26	45	26	65.1	ALCAM	264.4	22000.9	7221.5	10093.2	2725.7	3760.6	3153.9	2607.2	1317	4108.1
High	Master Protein	P06576	ATP synthase subunit beta, mitochondrial OS=Homo sapiens OX=9606 GN=ATP5F1B PE=1 SV=3	72	25	45	25	56.5	ATP5F1B	8134.5	11461.6	5375.2	4683.3	6886.4	7207.8	9903.2	4531.9	5169.2	4594.7
High	Master Protein	O43491	Band 4.1-like protein 2 OS=Homo sapiens OX=9606 GN=EPB41L2 PE=1 SV=1	38	36	45	31	112.5	EPB41L2	647.7	15944.9	5548.2	7963.6	1535.2	2194.5	1663.5	3096.6	1424.3	7599.2
High	Master Protein	P27797	Calreticulin OS=Homo sapiens OX=9606 GN=CALR PE=1 SV=1	69	25	45	25	48.1	CALR	2294.3	14096.6	6425.1	4582.3	10350.6	9525	14174.9	5793.8	5830.5	5642.2
High	Master Protein	P42892	Endothelin-converting enzyme 1 OS=Homo sapiens OX=9606 GN=ECE1 PE=1 SV=2	41	31	44	31	87.1	ECE1	1802.6	12956.5	7729	7007.8	3741.9	4370.7	4308.3	6789.7	6928.2	7229.9
High	Master Protein	P07996	Thrombospondin-1 OS=Homo sapiens OX=9606 GN=THBS1 PE=1 SV=2	31	36	44	36	129.3	THBS1	467.6	11552.8	8096.5	5587.3	5194.8	4899.7	5764.7	2547.9	2383.6	2744
High	Master Protein	P46939	Utrophin OS=Homo sapiens OX=9606 GN=UTRN PE=1 SV=2	14	40	43	40	394.2	UTRN	340.2	11219.3	4063.9	5891.5	1799	2728.2	2160.9	1987.6	1182.3	4914.9
High	Master Protein	P51659	Peroxisomal multifunctional enzyme type 2 OS=Homo sapiens OX=9606 GN=HSD17B4 PE=1 SV=3	54	31	43	31	79.6	HSD17B4	7356.9	6325	3945	3219.4	3416	3150.9	3877.7	3076.5	2555.3	2966.1
High	Master Protein	Q13813	Spectrin alpha chain, non-erythrocytic 1 OS=Homo sapiens OX=9606 GN=SPTAN1 PE=1 SV=3	21	42	43	42	284.4	SPTAN1	963.2	14281.6	5578.6	6940.8	1510.8	1654.3	1417.1	1021.7	762.8	1834.9
High	Master Protein	Q8IVF2	Protein AHNAK2 OS=Homo sapiens OX=9606 GN=AHNAK2 PE=1 SV=2	23	40	43	39	616.2	AHNAK2	296.7	18392.1	10190.8	10336.9	5164.2	6101.8	5540	1310.1	1069.9	1904.6
High	Master Protein	P08123	Collagen alpha-2(I) chain OS=Homo sapiens OX=9606 GN=COL1A2 PE=1 SV=7	34	36	43	36	129.2	COL1A2	322.4	5958.4	3429.1	3163	4416.4	4413.6	5438	1692.2	1675.6	1475.7
High	Master Protein	P38646	Stress-70 protein, mitochondrial OS=Homo sapiens OX=9606 GN=HSPA9 PE=1 SV=2	54	34	43	33	73.6	HSPA9	5544.6	8446.5	4114.7	3366.4	5409.1	5644.4	7788.1	2983.3	3338.7	2999
High	Master Protein	P50454	Serpin H1 OS=Homo sapiens OX=9606 GN=SERPINH1 PE=1 SV=2	61	24	42	24	46.4	SERPINH1	2551.5	18389.6	8482	6659.4	10798.4	9942	14035.3	5132.3	5536.4	4387.2
High	Master Protein	O95782	AP-2 complex subunit alpha-1 OS=Homo sapiens OX=9606 GN=AP2A1 PE=1 SV=3	42	35	41	22	107.5	AP2A1	524.3	21777.5	7984.7	9976	1760.8	2197.1	1722.9	1241.3	926.1	2108.7
High	Master Protein	P67936	Tropomyosin alpha-4 chain OS=Homo sapiens OX=9606 GN=TPM4 PE=1 SV=3	81	30	41	13	28.5	TPM4	190.5	8105	3349.4	4777.5	922.6	1386.9	1080.5	2507.7	1083.5	4568.3
High	Master Protein	O00159	Unconventional myosin-Ic OS=Homo sapiens OX=9606 GN=MYO1C PE=1 SV=4	38	33	40	33	121.6	MYO1C	455.4	18872.3	6249.1	8875	2862.7	4073.6	3234.3	1298.5	812.8	2674.4
High	Master Protein	O60664	Perilipin-3 OS=Homo sapiens OX=9606 GN=PLIN3 PE=1 SV=3	69	30	40	30	47	PLIN3	243.3	10230.3	4416.7	4142.5	4912.9	6168.4	6609.3	3353.7	2444.2	3677.9
High	Master Protein	O75165	DnaJ homolog subfamily C member 13 OS=Homo sapiens OX=9606 GN=DNAJC13 PE=1 SV=5	19	35	39	35	254.3	DNAJC13	474	8958	4986.2	4870.6	2363.5	3016.1	2710.8	1232.3	1036.2	1854
High	Master Protein	Q01995	Transgelin OS=Homo sapiens OX=9606 GN=TAGLN PE=1 SV=4	86	21	39	20	22.6	TAGLN	450.1	11768.1	4737.7	5643.8	7555.4	9158.7	9281	3303.6	2191.2	4635
High	Master Protein	Q14204	Cytoplasmic dynein 1 heavy chain 1 OS=Homo sapiens OX=9606 GN=DYNC1H1 PE=1 SV=5	10	37	39	37	532.1	DYNC1H1	503.8	6299.5	2568.5	3336.5	1461.6	2027.9	1688.8	1206.9	818.1	2954.2
High	Master Protein	P40939	Trifunctional enzyme subunit alpha, mitochondrial OS=Homo sapiens OX=9606 GN=HADHA PE=1 SV=2	44	29	39	29	82.9	HADHA	717.6	11539.2	4904.3	4074.1	5897.1	5838.7	8607.6	4890.8	5605.8	5090.2
High	Master Protein	P07437	Tubulin beta chain OS=Homo sapiens OX=9606 GN=TUBB PE=1 SV=2	61	20	39	4	49.6	TUBB	1886.6	12954	5090.3	5952.4	2082.1	2942.2	2325.3	4656.9	2354.6	8242.5
High	Master Protein	P04062	Lysosomal acid glucosylceramidase OS=Homo sapiens OX=9606 GN=GBA PE=1 SV=3	43	18	38	18	59.7	GBA	136.9	8530	5356.1	4739.9	4552	4426.9	5255.2	5458.4	5899.9	5184.9
High	Master Protein	P51148	Ras-related protein Rab-5C OS=Homo sapiens OX=9606 GN=RAB5C PE=1 SV=2	86	14	38	10	23.5	RAB5C	668.3	10284.2	4349.8	5040.3	4070.5	5421.9	5227.3	4246.6	4077.2	4766.8
High	Master Protein	P07951	Tropomyosin beta chain OS=Homo sapiens OX=9606 GN=TPM2 PE=1 SV=1	58	27	38	9	32.8	TPM2	148.2	4485.3	2088	2836.2	627.8	881.3	639.8	1146.1	438.6	2362.2
High	Master Protein	P06753	Tropomyosin alpha-3 chain OS=Homo sapiens OX=9606 GN=TPM3 PE=1 SV=2	56	27	38	7	32.9	TPM3	93.1	2265.9	929.4	1261.2	265.4	391.1	290.3	621.5	251.9	1304.3
High	Master Protein	P19367	Hexokinase-1 OS=Homo sapiens OX=9606 GN=HK1 PE=1 SV=3	38	33	37	33	102.4	HK1	510	5976.3	2549.8	2331.9	4180.4	4330.9	5763.4	3138.5	3747.2	3406.3
High	Master Protein	P15924	Desmoplakin OS=Homo sapiens OX=9606 GN=DSP PE=1 SV=3	12	34	37	34	331.6	DSP	1989.2	2738.4	2474.8	2745.7	2021.3	3455.5	1572.9	2874.2	1523.7	2763.1
High	Master Protein	P16615	Sarcoplasmic/endoplasmic reticulum calcium ATPase 2 OS=Homo sapiens OX=9606 GN=ATP2A2 PE=1 SV=1	35	30	37	30	114.7	ATP2A2	1638.7	7408.5	3482.5	2971.4	4092.1	4161.5	5388.8	2700.8	2751.4	2871.4
High	Master Protein	O15523	ATP-dependent RNA helicase DDX3Y OS=Homo sapiens OX=9606 GN=DDX3Y PE=1 SV=2	49	29	37	6	73.1	DDX3Y	338.7	1213.9	1002.4	793.8	508.9	469.7	464.3	621.8	626.2	706.5
High	Master Protein	Q01082	Spectrin beta chain, non-erythrocytic 1 OS=Homo sapiens OX=9606 GN=SPTBN1 PE=1 SV=2	17	36	37	36	274.4	SPTBN1	568.2	12178.6	4745.5	5568.2	1178.4	1458.7	1171.3	868.3	628.9	1361.1
High	Master Protein	Q8WWI1	LIM domain only protein 7 OS=Homo sapiens OX=9606 GN=LMO7 PE=1 SV=3	25	33	36	33	192.6	LMO7	173.9	8216.4	4058.4	4303.9	2028.5	2809.7	2505.9	1511.8	1034.1	2482.7
High	Master Protein	Q9BSJ8	Extended synaptotagmin-1 OS=Homo sapiens OX=9606 GN=ESYT1 PE=1 SV=1	38	31	36	31	122.8	ESYT1	328.2	4633.5	2141.8	2129.8	2063.5	2172.8	2818.8	1476.2	1256.3	2113.1
High	Master Protein	P40926	Malate dehydrogenase, mitochondrial OS=Homo sapiens OX=9606 GN=MDH2 PE=1 SV=3	68	21	36	21	35.5	MDH2	6317.9	8608.7	4135.9	2825.7	5314.3	5284.4	7214.6	4040.4	3910.3	3864.3
High	Master Protein	P27824	Calnexin OS=Homo sapiens OX=9606 GN=CANX PE=1 SV=2	43	27	36	27	67.5	CANX	1460.7	8339.6	4053.7	3866.2	5449.1	5506.4	7647.3	3253.2	2978.1	3484.9
High	Master Protein	Q14108	Lysosome membrane protein 2 OS=Homo sapiens OX=9606 GN=SCARB2 PE=1 SV=2	44	20	36	20	54.3	SCARB2	151.9	7971.6	5494.7	4785.1	3875.3	3950	4663.4	4960.7	5504.1	4454.6
High	Master Protein	P62491	Ras-related protein Rab-11A OS=Homo sapiens OX=9606 GN=RAB11A PE=1 SV=3	76	14	35	2	24.4	RAB11A	220.1	1206.1	770	696.9	649.3	704.8	613.7	736.3	814.6	871
High	Master Protein	P08648	Integrin alpha-5 OS=Homo sapiens OX=9606 GN=ITGA5 PE=1 SV=2	32	24	35	24	114.5	ITGA5	333.7	11975.5	5109.5	4880.7	4099.3	5213.9	4896.6	4614.6	3213.8	6474.9
High	Master Protein	P07858	Cathepsin B OS=Homo sapiens OX=9606 GN=CTSB PE=1 SV=3	45	14	34	14	37.8	CTSB	131.7	7265.6	5470.1	3134.4	4966.4	4900.1	5824.5	7835.7	8227.8	6105
High	Master Protein	Q99536	Synaptic vesicle membrane protein VAT-1 homolog OS=Homo sapiens OX=9606 GN=VAT1 PE=1 SV=2	58	19	34	19	41.9	VAT1	662.7	17326.9	7541.8	7168.8	4511.6	5353.4	5180.6	6464.3	4436.6	9041.6
High	Master Protein	P35241	Radixin OS=Homo sapiens OX=9606 GN=RDX PE=1 SV=1	34	24	34	8	68.5	RDX	107.8	2985.1	1225.7	1702.9	314.9	409.2	309.1	275.6	162.5	566.1
High	Master Protein	P07686	Beta-hexosaminidase subunit beta OS=Homo sapiens OX=9606 GN=HEXB PE=1 SV=4	36	21	34	21	63.1	HEXB	303.6	9193.7	6204.3	5438.4	8195.1	8290.7	9422.5	5950.2	7195.8	5030.5
High	Master Protein	P63010	AP-2 complex subunit beta OS=Homo sapiens OX=9606 GN=AP2B1 PE=1 SV=1	33	28	34	16	104.5	AP2B1	856.5	19245.6	7135.1	9050.1	2333.1	2648.7	2447.3	1740	1590.3	2397.4
High	Master Protein	P13797	Plastin-3 OS=Homo sapiens OX=9606 GN=PLS3 PE=1 SV=4	53	27	34	27	70.8	PLS3	532.6	21734.9	7686.4	10102.5	2410.4	3331.9	2647.8	2596.5	1816.7	4663.8
High	Master Protein	P55072	Transitional endoplasmic reticulum ATPase OS=Homo sapiens OX=9606 GN=VCP PE=1 SV=4	53	28	33	28	89.3	VCP	1329.3	9400.4	4345.8	4077.6	4405.9	4543.7	5351.8	3379.7	2927.8	4754
High	Master Protein	P29144	Tripeptidyl-peptidase 2 OS=Homo sapiens OX=9606 GN=TPP2 PE=1 SV=4	26	31	33	31	138.3	TPP2	528.4	12538.6	4432.8	5672.7	1731.7	2719.5	2044.6	3039.2	1532.8	6368.9
High	Master Protein	Q15084	Protein disulfide-isomerase A6 OS=Homo sapiens OX=9606 GN=PDIA6 PE=1 SV=1	54	24	33	24	48.1	PDIA6	855.5	6039.9	2923.1	2513.3	4264.8	4174.9	5741.3	2975.8	3393.6	3295.4
High	Master Protein	P68371	Tubulin beta-4B chain OS=Homo sapiens OX=9606 GN=TUBB4B PE=1 SV=1	63	19	33	2	49.8	TUBB4B	300	2875.5	1118.4	1465.5	413.8	564.7	448.7	947.3	478.3	1860.3
High	Master Protein	Q9UIQ6	Leucyl-cystinyl aminopeptidase OS=Homo sapiens OX=9606 GN=LNPEP PE=1 SV=3	32	29	33	29	117.3	LNPEP	568.2	7586.2	4072.5	3412.2	3438	3971.1	4008.1	4396.7	4575.5	4487.4
High	Master Protein	P15311	Ezrin OS=Homo sapiens OX=9606 GN=EZR PE=1 SV=4	36	25	32	11	69.4	EZR	137.1	6091.2	2069.1	3035.1	563.8	714.7	555.2	329.8	202.6	620.6
High	Master Protein	P13639	Elongation factor 2 OS=Homo sapiens OX=9606 GN=EEF2 PE=1 SV=4	40	27	32	27	95.3	EEF2	505.7	6285.4	2704.8	3243.2	1316.1	1879.2	1517.4	1972.7	1172.1	3637
High	Master Protein	P06733	Alpha-enolase OS=Homo sapiens OX=9606 GN=ENO1 PE=1 SV=2	69	24	32	24	47.1	ENO1	1046.9	18478.7	7395.8	8930.8	3420.1	4363.1	3925.1	5949.9	3825.6	10510.5
High	Master Protein	P62820	Ras-related protein Rab-1A OS=Homo sapiens OX=9606 GN=RAB1A PE=1 SV=3	84	18	31	9	22.7	RAB1A	2015.7	16300.5	7742.6	8492.1	7170.9	7981.5	8402	6594.4	5949.7	7604.1
High	Master Protein	P61106	Ras-related protein Rab-14 OS=Homo sapiens OX=9606 GN=RAB14 PE=1 SV=4	80	19	31	17	23.9	RAB14	1883.5	12358.2	6577.3	5824.2	4960.6	5804.8	5677	5669	5577.4	5808.6
High	Master Protein	P16278	Beta-galactosidase OS=Homo sapiens OX=9606 GN=GLB1 PE=1 SV=2	27	15	31	15	76	GLB1	162.5	9221.3	5716.2	4606	5448.9	5240.3	5880.2	5142.3	5636.3	4558.6
High	Master Protein	P21796	Voltage-dependent anion-selective channel protein 1 OS=Homo sapiens OX=9606 GN=VDAC1 PE=1 SV=2	76	18	31	17	30.8	VDAC1	3895.5	10383.1	5533.6	4370.8	5987.5	5918.4	8015	4738.3	5213.8	4455.6
High	Master Protein	Q71U36	Tubulin alpha-1A chain OS=Homo sapiens OX=9606 GN=TUBA1A PE=1 SV=1	56	18	31	1	50.1	TUBA1A	214.4	1713.8	734.6	612.3	328.4	467.6	373.6	734.2	344.6	1343.8
High	Master Protein	Q9UHG3	Prenylcysteine oxidase 1 OS=Homo sapiens OX=9606 GN=PCYOX1 PE=1 SV=3	49	21	31	21	56.6	PCYOX1	309.1	9133.1	5197.7	4673	3793.2	3752	4526.8	4452.1	4851.8	4755.7
High	Master Protein	Q15907	Ras-related protein Rab-11B OS=Homo sapiens OX=9606 GN=RAB11B PE=1 SV=4	65	14	31	2	24.5	RAB11B	1951	9987.6	6432.4	5520.5	4412.6	4643.3	4831.7	6081	6598.2	7058.1
High	Master Protein	P68363	Tubulin alpha-1B chain OS=Homo sapiens OX=9606 GN=TUBA1B PE=1 SV=1	56	18	31	1	50.1	TUBA1B	1914.2	17928	5845.9	8457	2630.2	3770.7	2938	6063.4	2764.8	10493.8
High	Master Protein	P04083	Annexin A1 OS=Homo sapiens OX=9606 GN=ANXA1 PE=1 SV=2	71	26	31	26	38.7	ANXA1	654.2	14135.9	5473.8	6282.1	3984.1	5305.8	5072	5572	4029.6	9543.1
High	Master Protein	P00387	NADH-cytochrome b5 reductase 3 OS=Homo sapiens OX=9606 GN=CYB5R3 PE=1 SV=3	78	19	31	19	34.2	CYB5R3	390.7	11038.8	4763.3	4323.5	4433.2	4653.8	6011.1	4632.5	4324.5	4861.1
High	Master Protein	P08758	Annexin A5 OS=Homo sapiens OX=9606 GN=ANXA5 PE=1 SV=2	80	26	31	26	35.9	ANXA5	433.7	15134.5	5867	6920.2	4112	5449.2	4968.8	5544.6	3440.7	9151.3
High	Master Protein	O15031	Plexin-B2 OS=Homo sapiens OX=9606 GN=PLXNB2 PE=1 SV=3	17	29	31	27	205	PLXNB2	1497.2	8341.6	3304.5	4170.1	1434.4	1877.2	1652.4	1752.5	1073.5	3349.2
High	Master Protein	P18084	Integrin beta-5 OS=Homo sapiens OX=9606 GN=ITGB5 PE=1 SV=1	39	23	31	23	88	ITGB5	318.7	5256.9	2627	2081.2	1692.6	1978.2	1966.9	2079.9	1484.8	3160.6
High	Master Protein	P13667	Protein disulfide-isomerase A4 OS=Homo sapiens OX=9606 GN=PDIA4 PE=1 SV=2	42	24	30	24	72.9	PDIA4	1151	8318	4014.5	3317.4	5379.1	5233	7148.1	2651	2895	2922.8
High	Master Protein	P62070	Ras-related protein R-Ras2 OS=Homo sapiens OX=9606 GN=RRAS2 PE=1 SV=1	76	18	30	15	23.4	RRAS2	581.7	7859.7	3077.7	3917.9	1854.4	2551.5	2345.1	4377.1	2815.2	7928.1
High	Master Protein	P62979	Ubiquitin-40S ribosomal protein S27a OS=Homo sapiens OX=9606 GN=RPS27A PE=1 SV=2	44	10	30	1	18	RPS27A	317.6	3910	1981.9	2054.3	1323.4	1630.7	1532.1	1324.4	1458.9	1332.8
High	Master Protein	P00533	Epidermal growth factor receptor OS=Homo sapiens OX=9606 GN=EGFR PE=1 SV=2	25	25	30	25	134.2	EGFR	125	5631.9	2351.9	3034.3	1074.9	1490.3	1270.4	1767.7	1273.3	3081.1
High	Master Protein	P04843	Dolichyl-diphosphooligosaccharide--protein glycosyltransferase subunit 1 OS=Homo sapiens OX=9606 GN=RPN1 PE=1 SV=1	51	26	30	26	68.5	RPN1	1916.4	10958.2	5023.7	3976	6213.8	6122.4	8390.9	2785.6	3103.9	2863.2
High	Master Protein	P16070	CD44 antigen OS=Homo sapiens OX=9606 GN=CD44 PE=1 SV=3	13	11	30	11	81.5	CD44	127	10026.8	3825.2	3875.5	1696.6	2128.7	1849.3	2121.8	1115.8	3750.4
High	Master Protein	P35609	Alpha-actinin-2 OS=Homo sapiens OX=9606 GN=ACTN2 PE=1 SV=1	16	12	30	1	103.8	ACTN2	11.9	561.1	280.6	307.4	143.7	235.6	195.7	96.2	59.7	155.4
High	Master Protein	O43852	Calumenin OS=Homo sapiens OX=9606 GN=CALU PE=1 SV=2	64	18	30	18	37.1	CALU	519.8	7926.2	4471.5	3905.5	5261.1	5010.1	6826.1	3950.5	4310	4897.7
High	Master Protein	O00754	Lysosomal alpha-mannosidase OS=Homo sapiens OX=9606 GN=MAN2B1 PE=1 SV=3	29	22	30	22	113.7	MAN2B1	225.2	5327.6	3770.5	3228.1	3427.9	3300.8	4039.4	3127.4	3543.8	2845.5
High	Master Protein	Q13885	Tubulin beta-2A chain OS=Homo sapiens OX=9606 GN=TUBB2A PE=1 SV=1	48	16	29	2	49.9	TUBB2A	37.2	470.6	184.3	257	71.8	94.1	66.2	164.7	95.6	414.8
High	Master Protein	Q13308	Inactive tyrosine-protein kinase 7 OS=Homo sapiens OX=9606 GN=PTK7 PE=1 SV=2	37	26	29	26	118.3	PTK7	299.2	10377.8	3597.8	4683.1	1410	1895.9	1622.2	1299.4	752.8	2539.3
High	Master Protein	P00338	L-lactate dehydrogenase A chain OS=Homo sapiens OX=9606 GN=LDHA PE=1 SV=2	56	20	29	19	36.7	LDHA	326.5	12775.6	5084.3	6928.1	1841.8	2394.9	2084.5	4668.6	2567.9	9278.7
High	Master Protein	Q12884	Prolyl endopeptidase FAP OS=Homo sapiens OX=9606 GN=FAP PE=1 SV=5	30	22	29	22	87.7	FAP	223.3	5976.8	3169.9	2934.7	2884.2	3243.4	3401.1	3656.6	3425.1	4777.3
High	Master Protein	Q9BQE3	Tubulin alpha-1C chain OS=Homo sapiens OX=9606 GN=TUBA1C PE=1 SV=1	51	17	29	1	49.9	TUBA1C	2.7	23.4	9.9	7.3	6.2	10.2	4.5	10.5	7.6	11.4
High	Master Protein	P07602	Prosaposin OS=Homo sapiens OX=9606 GN=PSAP PE=1 SV=2	31	17	29	17	58.1	PSAP	181.5	8162.4	5393.3	3244.8	5283.6	5096.6	6697.7	7240.9	6439.9	4327.2
High	Master Protein	P08133	Annexin A6 OS=Homo sapiens OX=9606 GN=ANXA6 PE=1 SV=3	45	27	28	27	75.8	ANXA6	543.2	10040.7	4249.7	5372.1	2304.9	3044	2855.9	3280.3	2224.5	7113.5
High	Master Protein	P08238	Heat shock protein HSP 90-beta OS=Homo sapiens OX=9606 GN=HSP90AB1 PE=1 SV=4	31	23	28	13	83.2	HSP90AB1	1342.9	9473.8	3890.6	4838.3	2153.2	2765.4	2609.7	2417.5	1535.7	4779.7
High	Master Protein	Q10567	AP-1 complex subunit beta-1 OS=Homo sapiens OX=9606 GN=AP1B1 PE=1 SV=3	28	23	28	11	104.5	AP1B1	101.6	1259	662.6	699.6	539.7	591.4	564.2	510.3	536.1	598.4
High	Master Protein	Q6UVK1	Chondroitin sulfate proteoglycan 4 OS=Homo sapiens OX=9606 GN=CSPG4 PE=1 SV=2	19	27	28	27	250.4	CSPG4	141.1	4605.5	2024.1	2071	2308.4	3461.1	2941.4	1272.4	851.4	1787
High	Master Protein	P63104	14-3-3 protein zeta/delta OS=Homo sapiens OX=9606 GN=YWHAZ PE=1 SV=1	74	19	27	15	27.7	YWHAZ	518.7	9663	3853	4867.5	1692	2301.1	1959.8	2994.6	1779.9	6038.2
High	Master Protein	P22413	Ectonucleotide pyrophosphatase/phosphodiesterase family member 1 OS=Homo sapiens OX=9606 GN=ENPP1 PE=1 SV=2	30	25	27	25	104.9	ENPP1	110.3	6671.7	2505.6	3145.4	1261.2	1890.5	1608.5	369.8	287.4	563.9
High	Master Protein	P17813	Endoglin OS=Homo sapiens OX=9606 GN=ENG PE=1 SV=2	35	18	27	18	70.5	ENG	256.2	9920.2	3327.7	3434.2	1745.4	2494.2	2094.4	2061.8	1020.2	3043
High	Master Protein	P26006	Integrin alpha-3 OS=Homo sapiens OX=9606 GN=ITGA3 PE=1 SV=5	21	19	27	19	116.5	ITGA3	178.7	4058.5	1769	1915.1	1750.3	2317.6	2171.9	1478.2	949.8	2426.3
High	Master Protein	P23528	Cofilin-1 OS=Homo sapiens OX=9606 GN=CFL1 PE=1 SV=3	79	17	27	13	18.5	CFL1	425.2	11842.1	5026.6	5277.4	1755.6	2469.1	1978.9	2745.2	1562.1	4834.6
High	Master Protein	Q06481	Amyloid beta precursor like protein 2 OS=Homo sapiens OX=9606 GN=APLP2 PE=1 SV=2	27	19	26	19	86.9	APLP2	337.4	7876	5283.6	3674.4	3106	3395.1	3667.1	3945.1	4325.6	3923.7
High	Master Protein	P36578	60S ribosomal protein L4 OS=Homo sapiens OX=9606 GN=RPL4 PE=1 SV=5	42	19	26	19	47.7	RPL4	1017.2	12319.8	5663.6	5249.9	3544.6	3696.1	4355.9	2849.2	2401.8	3562.6
High	Master Protein	P61224	Ras-related protein Rap-1b OS=Homo sapiens OX=9606 GN=RAP1B PE=1 SV=1	84	17	26	6	20.8	RAP1B	739.2	14961.5	6715.1	7971.3	3231.2	4052.4	3746.6	4693.4	3100.3	7864.2
High	Master Protein	P10619	Lysosomal protective protein OS=Homo sapiens OX=9606 GN=CTSA PE=1 SV=2	36	14	26	14	54.4	CTSA	98	5262.1	3571.2	2474.3	3459.5	3267.1	3786.4	3912.4	4072.8	3171.1
High	Master Protein	P21589	5'-nucleotidase OS=Homo sapiens OX=9606 GN=NT5E PE=1 SV=1	49	22	26	22	63.3	NT5E	161.4	9523.8	5230.3	3951.4	2571.7	3144.4	2978.2	2459.5	2265	2883.1
High	Master Protein	P35222	Catenin beta-1 OS=Homo sapiens OX=9606 GN=CTNNB1 PE=1 SV=1	36	22	26	19	85.4	CTNNB1	499.2	9997.9	3435.2	4659.9	1131.1	1587.4	1291.2	1213.5	690.4	2422.7
High	Master Protein	P27105	Stomatin OS=Homo sapiens OX=9606 GN=STOM PE=1 SV=3	61	18	26	18	31.7	STOM	265.1	8654	4292.2	4538.5	1956.8	2434.6	2162.2	3659.7	4092.4	3706.4
High	Master Protein	P63244	Receptor of activated protein C kinase 1 OS=Homo sapiens OX=9606 GN=RACK1 PE=1 SV=3	78	21	26	21	35.1	RACK1	1699.4	8286.7	3898.6	2810.6	4056.9	4082.5	5115.1	2455	2185.7	3014.4
High	Master Protein	Q13509	Tubulin beta-3 chain OS=Homo sapiens OX=9606 GN=TUBB3 PE=1 SV=2	40	14	25	2	50.4	TUBB3	46.2	229.7	101.4	130.8	49.2	60.5	75.2	89.5	49.2	177.7
High	Master Protein	O43399	Tumor protein D54 OS=Homo sapiens OX=9606 GN=TPD52L2 PE=1 SV=2	78	20	25	20	22.2	TPD52L2	361.4	9568.8	5504.8	4902.8	2738.9	3406.8	3043.1	3065.8	2864.5	3896.6
High	Master Protein	P15586	N-acetylglucosamine-6-sulfatase OS=Homo sapiens OX=9606 GN=GNS PE=1 SV=3	32	16	25	16	62	GNS	239.2	5910.6	4354.3	3461.6	5307.5	5051.7	5874.5	4808.5	6192.4	4532.1
High	Master Protein	P04899	Guanine nucleotide-binding protein G(i) subunit alpha-2 OS=Homo sapiens OX=9606 GN=GNAI2 PE=1 SV=3	62	19	25	12	40.4	GNAI2	722.4	8883.4	4205	3490.4	2228	2788.3	2650.1	2098.1	1643.8	2845
High	Master Protein	O60716	Catenin delta-1 OS=Homo sapiens OX=9606 GN=CTNND1 PE=1 SV=1	31	22	25	22	108.1	CTNND1	306.5	7795.6	2635.3	3459.3	982.3	1387.2	1030.2	834.6	444.6	1545.2
High	Master Protein	Q9UKX5	Integrin alpha-11 OS=Homo sapiens OX=9606 GN=ITGA11 PE=1 SV=2	22	22	25	22	133.4	ITGA11	150.2	9616.6	3573.5	5072.5	1299	1632.7	1458	879.2	580	1447
High	Master Protein	Q14697	Neutral alpha-glucosidase AB OS=Homo sapiens OX=9606 GN=GANAB PE=1 SV=3	27	21	25	21	106.8	GANAB	337.4	5457.8	2216	1920.6	2792	2709.3	3579.4	1933.4	1906.1	1825.6
High	Master Protein	Q9BXF6	Rab11 family-interacting protein 5 OS=Homo sapiens OX=9606 GN=RAB11FIP5 PE=1 SV=1	41	19	25	19	70.4	RAB11FIP5	451.6	6848.1	4648.9	3707.8	1674.5	1641.6	1647	1851.1	2320.7	1956.9
High	Master Protein	Q9H0U4	Ras-related protein Rab-1B OS=Homo sapiens OX=9606 GN=RAB1B PE=1 SV=1	78	15	25	6	22.2	RAB1B	249.6	4947.7	2000.8	2034.6	2103	2273.2	2354.4	1664.9	1546.8	1478.5
High	Master Protein	Q9NQC3	Reticulon-4 OS=Homo sapiens OX=9606 GN=RTN4 PE=1 SV=2	19	11	25	11	129.9	RTN4	542.4	6222.8	3055.3	2755.1	3963.2	3707.8	4819.9	3145.2	3117.9	3389.3
High	Master Protein	P07900	Heat shock protein HSP 90-alpha OS=Homo sapiens OX=9606 GN=HSP90AA1 PE=1 SV=5	31	21	24	13	84.6	HSP90AA1	311.6	2769.3	1298	1601	881.6	1064.9	1035.6	813.4	486.1	1775.7
High	Master Protein	P11233	Ras-related protein Ral-A OS=Homo sapiens OX=9606 GN=RALA PE=1 SV=1	62	14	24	7	23.6	RALA	589.1	13659.4	4980.7	7215.3	3307	4432.8	4127.7	3146.8	2174.8	5090.1
High	Master Protein	P45880	Voltage-dependent anion-selective channel protein 2 OS=Homo sapiens OX=9606 GN=VDAC2 PE=1 SV=2	54	14	24	14	31.5	VDAC2	2452.1	9653.8	5122.1	4338.2	6347.7	6226.9	8382.4	4574.4	5251.2	4414
High	Master Protein	P08195	4F2 cell-surface antigen heavy chain OS=Homo sapiens OX=9606 GN=SLC3A2 PE=1 SV=3	39	20	24	20	68	SLC3A2	117.6	7376.7	2850.1	4068	1519.1	2165.6	1881.6	1111.3	756.5	1878.8
High	Master Protein	O94973	AP-2 complex subunit alpha-2 OS=Homo sapiens OX=9606 GN=AP2A2 PE=1 SV=2	27	21	24	8	103.9	AP2A2	148.4	3411.4	1402.3	1576	442.3	540.6	401.5	335.5	249.5	475
High	Master Protein	P00505	Aspartate aminotransferase, mitochondrial OS=Homo sapiens OX=9606 GN=GOT2 PE=1 SV=3	36	18	24	18	47.5	GOT2	4091.2	4369.3	2175.6	1604.9	3143.3	3104	7163.2	1697.8	2146	1710.6
High	Master Protein	P00367	Glutamate dehydrogenase 1, mitochondrial OS=Homo sapiens OX=9606 GN=GLUD1 PE=1 SV=2	42	20	23	20	61.4	GLUD1	2780.4	7334.3	3267.9	2326.6	2995.1	2942.4	4123	3245.5	3496.1	3185.3
High	Master Protein	P20339	Ras-related protein Rab-5A OS=Homo sapiens OX=9606 GN=RAB5A PE=1 SV=2	80	13	23	8	23.6	RAB5A	113.9	1197.8	520.1	586.5	511.3	627.8	599.7	462.3	455.5	499.1
High	Master Protein	P04844	Dolichyl-diphosphooligosaccharide--protein glycosyltransferase subunit 2 OS=Homo sapiens OX=9606 GN=RPN2 PE=1 SV=3	39	16	23	16	69.2	RPN2	516.8	3925.9	1876.1	1601.7	2473.4	2344.8	3283.1	1103.3	1290.8	1193.8
High	Master Protein	Q9NVJ2	ADP-ribosylation factor-like protein 8B OS=Homo sapiens OX=9606 GN=ARL8B PE=1 SV=1	79	15	23	7	21.5	ARL8B	318	6856.3	4153	3686.4	3518.4	3692.5	4119.3	4454.2	4371.4	3931.3
High	Master Protein	Q9BVK6	Transmembrane emp24 domain-containing protein 9 OS=Homo sapiens OX=9606 GN=TMED9 PE=1 SV=2	56	18	23	15	27.3	TMED9	1099.2	6020.1	3593.1	3155.2	3726.4	3694.5	4396	2052	2132.9	1910.7
High	Master Protein	P54802	Alpha-N-acetylglucosaminidase OS=Homo sapiens OX=9606 GN=NAGLU PE=1 SV=2	33	18	23	18	82.2	NAGLU	99.6	2594.2	1652.9	1674.3	1430.4	1426.8	1555.1	1379.4	1586.6	1368.9
High	Master Protein	P60903	Protein S100-A10 OS=Homo sapiens OX=9606 GN=S100A10 PE=1 SV=2	65	10	23	10	11.2	S100A10	837.6	17240.1	4785.6	6768.1	1611.3	2387.4	2154.7	1161.8	701.5	1969.1
High	Master Protein	P62834	Ras-related protein Rap-1A OS=Homo sapiens OX=9606 GN=RAP1A PE=1 SV=1	80	16	23	5	21	RAP1A	229.4	3243.7	1664.5	1958.7	830.4	1033.6	970.3	1260.1	829.6	2414.8
High	Master Protein	P61019	Ras-related protein Rab-2A OS=Homo sapiens OX=9606 GN=RAB2A PE=1 SV=1	73	15	23	15	23.5	RAB2A	1045	7314.3	4403.1	3629.5	3961	4092.7	4671.9	3505.8	3699.9	3861.9
High	Master Protein	Q9H4M9	EH domain-containing protein 1 OS=Homo sapiens OX=9606 GN=EHD1 PE=1 SV=2	46	19	23	16	60.6	EHD1	518.4	5979.7	2265.7	3038.6	1039.4	1481.4	1241.3	2431.7	1240.7	5004.2
High	Master Protein	Q9Y2J2	Band 4.1-like protein 3 OS=Homo sapiens OX=9606 GN=EPB41L3 PE=1 SV=2	22	20	23	16	120.6	EPB41L3	330.2	8527	2577.6	4107	692.7	1100.9	756.7	1513.3	680.6	3334.9
High	Master Protein	P50281	Matrix metalloproteinase-14 OS=Homo sapiens OX=9606 GN=MMP14 PE=1 SV=3	28	17	23	17	65.9	MMP14	258	6796	3635.2	3773.1	2702	3007.8	3319	2203.5	2070.1	2692
High	Master Protein	P61601	Neurocalcin-delta OS=Homo sapiens OX=9606 GN=NCALD PE=1 SV=2	78	15	22	8	22.2	NCALD	783.4	4035.2	2937.1	2516.6	1939.6	2069.6	1971.5	2471.7	2323.9	2551.7
High	Master Protein	P10253	Lysosomal alpha-glucosidase OS=Homo sapiens OX=9606 GN=GAA PE=1 SV=4	27	17	22	17	105.3	GAA	120.8	2806.4	1823.6	1691.9	668.9	718.5	750.7	2487.7	2985.9	2801.9
High	Master Protein	P48960	Adhesion G protein-coupled receptor E5 OS=Homo sapiens OX=9606 GN=ADGRE5 PE=1 SV=4	23	14	22	14	91.8	ADGRE5	151.7	6989.8	3496.2	3157.8	2880.9	3491.4	3414.4	2788.8	2371	3264.6
High	Master Protein	Q96AC1	Fermitin family homolog 2 OS=Homo sapiens OX=9606 GN=FERMT2 PE=1 SV=1	35	18	22	18	77.8	FERMT2	161.9	9355.5	2988.7	4893.2	743	1123.2	732.9	663.6	341.9	1969
High	Master Protein	P37235	Hippocalcin-like protein 1 OS=Homo sapiens OX=9606 GN=HPCAL1 PE=1 SV=3	80	17	22	5	22.3	HPCAL1	2213.6	4353.2	3500.5	2486.9	2784.2	2981.9	2979.6	2422	2322.6	2509.2
High	Master Protein	Q99623	Prohibitin-2 OS=Homo sapiens OX=9606 GN=PHB2 PE=1 SV=2	67	20	22	20	33.3	PHB2	2956.2	4057.8	1807.2	1608.1	2193	2411.3	3077.3	1620.6	1843.2	1710
High	Master Protein	P54920	Alpha-soluble NSF attachment protein OS=Homo sapiens OX=9606 GN=NAPA PE=1 SV=3	71	17	22	17	33.2	NAPA	400.6	4719.6	2597.6	2253.4	2354.1	2880.2	2751.6	2561.6	2382.8	2521.4
High	Master Protein	Q9UP95	Solute carrier family 12 member 4 OS=Homo sapiens OX=9606 GN=SLC12A4 PE=1 SV=2	17	18	22	11	120.6	SLC12A4	585.2	5830.5	3403.5	3211.1	2061.6	2337.9	2407.3	2510.3	2691.6	3093.1
High	Master Protein	P02545	Prelamin-A/C OS=Homo sapiens OX=9606 GN=LMNA PE=1 SV=1	35	20	22	20	74.1	LMNA	1239.4	4070.7	2404.7	1542.6	3678.7	3483.1	4707.5	1539.6	1995.1	1541
High	Master Protein	Q96TA1	Protein Niban 2 OS=Homo sapiens OX=9606 GN=NIBAN2 PE=1 SV=3	28	18	22	17	84.1	NIBAN2	222.5	7772.5	2558.1	3715.2	866.9	1334.8	945.6	2389.6	1046.6	4871.9
High	Master Protein	Q00325	Phosphate carrier protein, mitochondrial OS=Homo sapiens OX=9606 GN=SLC25A3 PE=1 SV=2	42	15	22	15	40.1	SLC25A3	662.2	3989.7	1747.6	1411.9	2149.4	2155	2969.2	1558.9	1705.5	1580.9
High	Master Protein	Q8NHP8	Putative phospholipase B-like 2 OS=Homo sapiens OX=9606 GN=PLBD2 PE=1 SV=2	28	17	22	17	65.4	PLBD2	125.2	5161.7	3624.2	2966.6	2987.5	2987.3	3495	4138	4210.3	3551.2
High	Master Protein	P61026	Ras-related protein Rab-10 OS=Homo sapiens OX=9606 GN=RAB10 PE=1 SV=1	65	14	21	11	22.5	RAB10	1206.9	7268.2	3199.5	3555.9	2311.3	2835.3	2733.8	2870.5	2314.4	3729.2
High	Master Protein	P13674	Prolyl 4-hydroxylase subunit alpha-1 OS=Homo sapiens OX=9606 GN=P4HA1 PE=1 SV=2	44	19	21	19	61	P4HA1	723	3864.6	1933.5	1499.3	2978.1	2707.3	3891.5	1685.7	1412	1447.9
High	Master Protein	O14828	Secretory carrier-associated membrane protein 3 OS=Homo sapiens OX=9606 GN=SCAMP3 PE=1 SV=3	48	14	21	14	38.3	SCAMP3	279.1	2439.2	1485.8	1404.1	969.3	1154.2	1125.7	1365.9	1397.5	1302.6
High	Master Protein	Q9Y639	Neuroplastin OS=Homo sapiens OX=9606 GN=NPTN PE=1 SV=2	25	11	21	11	44.4	NPTN	171.3	7971.1	3180.4	3083.4	1346.8	1855.3	1605.4	2121.1	1275.3	3900.8
High	Master Protein	P05141	ADP/ATP translocase 2 OS=Homo sapiens OX=9606 GN=SLC25A5 PE=1 SV=7	41	15	21	5	32.8	SLC25A5	3882.6	2378.9	1167.6	786.7	1475.4	1475.6	2093	1000.1	1059.1	928.5
High	Master Protein	Q96QK1	Vacuolar protein sorting-associated protein 35 OS=Homo sapiens OX=9606 GN=VPS35 PE=1 SV=2	31	18	21	18	91.6	VPS35	510.4	5343.3	2781.6	2557.1	1847.2	2183.7	2145.5	2348.7	2264.2	3195.9
High	Master Protein	P10301	Ras-related protein R-Ras OS=Homo sapiens OX=9606 GN=RRAS PE=1 SV=1	61	13	21	10	23.5	RRAS	78.4	4702.3	1663.6	2424	848.7	1202.7	1020.5	1361.1	908.7	2195.3
High	Master Protein	P62873	Guanine nucleotide-binding protein G(I)/G(S)/G(T) subunit beta-1 OS=Homo sapiens OX=9606 GN=GNB1 PE=1 SV=3	47	12	21	7	37.4	GNB1	1075.7	12403	4802.5	5270.7	2469.1	3259.3	3018.3	3295.9	2400.7	5143.5
High	Master Protein	Q9UHB6	LIM domain and actin-binding protein 1 OS=Homo sapiens OX=9606 GN=LIMA1 PE=1 SV=1	28	18	21	18	85.2	LIMA1	279.6	5213	2539.9	2635.1	1131.5	1689.8	1372.9	1605.7	989.7	2634.5
High	Master Protein	Q13492	Phosphatidylinositol-binding clathrin assembly protein OS=Homo sapiens OX=9606 GN=PICALM PE=1 SV=2	34	16	21	16	70.7	PICALM	363.6	7774.1	2821	4098.6	1276.2	1911.3	1463.4	1398.4	884.1	3093.7
High	Master Protein	P61020	Ras-related protein Rab-5B OS=Homo sapiens OX=9606 GN=RAB5B PE=1 SV=1	51	9	21	5	23.7	RAB5B	574.4	3585.3	1836.4	1723.8	1503.3	1814.6	1831	1505.3	1406.1	1679.4
High	Master Protein	P53621	Coatomer subunit alpha OS=Homo sapiens OX=9606 GN=COPA PE=1 SV=2	16	17	21	17	138.3	COPA	252.5	5200.9	2424.1	2427.4	1957.5	2218.1	2109.3	949.9	718	1606.5
High	Master Protein	Q6DD88	Atlastin-3 OS=Homo sapiens OX=9606 GN=ATL3 PE=1 SV=1	34	15	21	15	60.5	ATL3	591.1	6744.7	3055.5	2889.2	3190.1	3045.1	4088.1	2552.8	2376.2	2819.8
High	Master Protein	Q13510	Acid ceramidase OS=Homo sapiens OX=9606 GN=ASAH1 PE=1 SV=5	41	16	21	16	44.6	ASAH1	195	3599.9	2405.8	2039.4	3069.2	3294.5	3539.8	3748.2	4051.6	3114.9
High	Master Protein	P27348	14-3-3 protein theta OS=Homo sapiens OX=9606 GN=YWHAQ PE=1 SV=1	52	15	21	10	27.7	YWHAQ	69.6	2321.6	919.5	1257	419.4	601.3	499.4	726.7	398.5	1580.2
High	Master Protein	P38606	V-type proton ATPase catalytic subunit A OS=Homo sapiens OX=9606 GN=ATP6V1A PE=1 SV=2	35	19	20	19	68.3	ATP6V1A	108.5	1634.3	1151	960	871.3	892.8	1083	1095	1304.4	1593.1
High	Master Protein	O15118	NPC intracellular cholesterol transporter 1 OS=Homo sapiens OX=9606 GN=NPC1 PE=1 SV=2	14	18	20	18	142.1	NPC1	88.9	3544.6	2366.3	1956.5	2209.2	2267.3	2583.3	2275.8	2442.7	2049.6
High	Master Protein	P39656	Dolichyl-diphosphooligosaccharide--protein glycosyltransferase 48 kDa subunit OS=Homo sapiens OX=9606 GN=DDOST PE=1 SV=4	36	14	20	14	50.8	DDOST	1687.7	7549.5	3361.4	2755.1	4392.4	4325.4	5810.9	1884	2184.7	1917.5
High	Master Protein	Q14247	Src substrate cortactin OS=Homo sapiens OX=9606 GN=CTTN PE=1 SV=2	36	19	20	19	61.5	CTTN	111.4	2146.7	962	1187.5	426.5	581.3	511.6	445.4	262.1	803.6
High	Master Protein	P11279	Lysosome-associated membrane glycoprotein 1 OS=Homo sapiens OX=9606 GN=LAMP1 PE=1 SV=3	23	11	20	11	44.9	LAMP1	176.8	7384.9	4395.6	3707.9	3541.9	3591.4	4062.9	4992.9	5407.4	4485
High	Master Protein	Q86Y82	Syntaxin-12 OS=Homo sapiens OX=9606 GN=STX12 PE=1 SV=1	54	13	20	13	31.6	STX12	519.2	5672.7	3574.6	3020.5	3183.3	3477.3	3599.8	4610.3	4649.9	4790.1
High	Master Protein	P18085	ADP-ribosylation factor 4 OS=Homo sapiens OX=9606 GN=ARF4 PE=1 SV=3	61	9	20	5	20.5	ARF4	384.9	7165.5	3502.1	3736.7	3165.2	3646.8	3592.4	2512.3	2371	3341.9
High	Master Protein	Q9BUF5	Tubulin beta-6 chain OS=Homo sapiens OX=9606 GN=TUBB6 PE=1 SV=1	42	14	20	6	49.8	TUBB6	149.8	795.1	331.8	350.9	179.8	234.2	198.2	305.3	174.5	535.1
High	Master Protein	O94925	Glutaminase kidney isoform, mitochondrial OS=Homo sapiens OX=9606 GN=GLS PE=1 SV=1	25	15	20	15	73.4	GLS	1054.2	5237.6	2115	1710.1	3766	3672.3	5144.5	1801.9	1987.5	1603.9
High	Master Protein	Q01518	Adenylyl cyclase-associated protein 1 OS=Homo sapiens OX=9606 GN=CAP1 PE=1 SV=5	34	15	20	15	51.9	CAP1	153.3	5514.5	2026.1	2314.7	1673.5	2206.1	1955.4	1440.1	884.9	2369.8
High	Master Protein	P07093	Glia-derived nexin OS=Homo sapiens OX=9606 GN=SERPINE2 PE=1 SV=1	30	14	20	14	44	SERPINE2	172.3	11124.3	6983.2	6183.7	1814.8	1722.2	1805.8	1607.2	1808	1619.1
High	Master Protein	O94832	Unconventional myosin-Id OS=Homo sapiens OX=9606 GN=MYO1D PE=1 SV=2	20	19	20	19	116.1	MYO1D	219.2	8060.7	3124.7	4244.3	757.5	997.8	735.7	2484	1309.4	6755
High	Master Protein	Q6NZI2	Caveolae-associated protein 1 OS=Homo sapiens OX=9606 GN=CAVIN1 PE=1 SV=1	32	14	20	14	43.5	CAVIN1	399.5	12329.7	5684.4	5296	1576.7	1939.7	1711.7	1236.2	1128.1	2105.9
High	Master Protein	P62258	14-3-3 protein epsilon OS=Homo sapiens OX=9606 GN=YWHAE PE=1 SV=1	55	14	20	11	29.2	YWHAE	369.9	4785.4	2164	2844.5	1037.4	1412	1211	1876	1088.3	3806.1
High	Master Protein	P04075	Fructose-bisphosphate aldolase A OS=Homo sapiens OX=9606 GN=ALDOA PE=1 SV=2	54	16	19	13	39.4	ALDOA	337.1	8328.9	3611.1	3944.3	2047.8	2453.8	2485.3	3033.7	1801.8	5007.8
High	Master Protein	P05388	60S acidic ribosomal protein P0 OS=Homo sapiens OX=9606 GN=RPLP0 PE=1 SV=1	50	12	19	12	34.3	RPLP0	1346.7	10396.3	4938.7	4256.9	3257.5	3430.3	3859.2	2538.9	2082.2	3382
High	Master Protein	P09619	Platelet-derived growth factor receptor beta OS=Homo sapiens OX=9606 GN=PDGFRB PE=1 SV=1	19	18	19	16	123.9	PDGFRB	115.7	6810.8	2330	3450.2	939.5	1260.7	1087.4	1326.1	676.4	2668.8
High	Master Protein	P12236	ADP/ATP translocase 3 OS=Homo sapiens OX=9606 GN=SLC25A6 PE=1 SV=4	51	16	19	2	32.8	SLC25A6	4954	7909.7	3373.1	2362.8	4417.6	4491.5	6421	2750.1	2698.7	2307.3
High	Master Protein	P02768	Albumin OS=Homo sapiens OX=9606 GN=ALB PE=1 SV=2	22	15	19	15	69.3	ALB	3122.6	985.5	1406.1	1289.9	885.2	1123.7	3135.6	1360.2	4132.5	615.6
High	Master Protein	P31946	14-3-3 protein beta/alpha OS=Homo sapiens OX=9606 GN=YWHAB PE=1 SV=3	54	13	19	6	28.1	YWHAB	210.7	4010.5	1722.8	2251.3	835.8	1160.8	1084	1438.8	912.5	2859
High	Master Protein	Q10471	Polypeptide N-acetylgalactosaminyltransferase 2 OS=Homo sapiens OX=9606 GN=GALNT2 PE=1 SV=1	34	17	19	16	64.7	GALNT2	290.3	1762.8	1104.4	909.8	1948	2049.6	2520.6	942.4	1126.9	842.4
High	Master Protein	Q96BM9	ADP-ribosylation factor-like protein 8A OS=Homo sapiens OX=9606 GN=ARL8A PE=1 SV=1	68	13	19	5	21.4	ARL8A	103.3	2630.9	1739.4	1700.7	1500.8	1534.3	1783.7	1704.4	1861.9	1557.4
High	Master Protein	P49748	Very long-chain specific acyl-CoA dehydrogenase, mitochondrial OS=Homo sapiens OX=9606 GN=ACADVL PE=1 SV=1	32	16	19	16	70.3	ACADVL	175.1	3879.4	1679.5	1516.1	1956.1	1995.1	2756.2	1585.4	1941.2	1704.9
High	Master Protein	Q13488	V-type proton ATPase 116 kDa subunit a 3 OS=Homo sapiens OX=9606 GN=TCIRG1 PE=1 SV=3	23	16	19	15	92.9	TCIRG1	241	3787.3	2412.7	2346.5	3030.3	3019.3	3533.1	2139.1	2389.9	2583.2
High	Master Protein	P60174	Triosephosphate isomerase OS=Homo sapiens OX=9606 GN=TPI1 PE=1 SV=4	67	15	19	15	26.7	TPI1	439.6	5742.8	2490.7	2411	1172.8	1411.3	1265.6	1999	1149.9	3420.1
High	Master Protein	O43747	AP-1 complex subunit gamma-1 OS=Homo sapiens OX=9606 GN=AP1G1 PE=1 SV=5	21	15	19	15	91.3	AP1G1	522.9	4025.4	2378.5	1883.8	1929.5	2121.6	2091.4	1799.6	1860.7	1990.9
High	Master Protein	O43795	Unconventional myosin-Ib OS=Homo sapiens OX=9606 GN=MYO1B PE=1 SV=3	17	18	19	18	131.9	MYO1B	161	5429.3	2177.8	3085.2	691.2	944.8	723.7	1244.7	675.3	3268.4
High	Master Protein	P23229	Integrin alpha-6 OS=Homo sapiens OX=9606 GN=ITGA6 PE=1 SV=5	21	18	19	18	126.5	ITGA6	417.5	7130.8	3082.6	3731.3	1562.5	2022.4	1735.3	797.1	643.4	973.7
High	Master Protein	P61204	ADP-ribosylation factor 3 OS=Homo sapiens OX=9606 GN=ARF3 PE=1 SV=2	55	8	18	3	20.6	ARF3	355.4	3987.7	1903.3	1947.5	1385.7	1520.1	1746.1	1821.6	1611.2	2942
High	Master Protein	Q92820	Gamma-glutamyl hydrolase OS=Homo sapiens OX=9606 GN=GGH PE=1 SV=2	39	14	18	14	35.9	GGH	169.4	3769.2	2695.7	2456.1	3319.1	3190.5	4082.6	1595.5	1783.3	1589.8
High	Master Protein	P54709	Sodium/potassium-transporting ATPase subunit beta-3 OS=Homo sapiens OX=9606 GN=ATP1B3 PE=1 SV=1	61	13	18	13	31.5	ATP1B3	70	6063.4	2145	2960.8	821.1	1188	942.2	1394.7	748.1	2671.5
High	Master Protein	O00592	Podocalyxin OS=Homo sapiens OX=9606 GN=PODXL PE=1 SV=2	16	11	18	11	58.6	PODXL	106.4	6009.7	3331.6	2928.9	2477.9	2853.2	2885.1	2448.9	2373.1	2377.9
High	Master Protein	P42704	Leucine-rich PPR motif-containing protein, mitochondrial OS=Homo sapiens OX=9606 GN=LRPPRC PE=1 SV=3	16	18	18	18	157.8	LRPPRC	364.8	2694	1229.7	1037.8	1373.2	1411.7	1945	976.1	1102.3	972.6
High	Master Protein	P06396	Gelsolin OS=Homo sapiens OX=9606 GN=GSN PE=1 SV=1	22	15	18	15	85.6	GSN	421.6	4473.9	1705.6	2134.4	1046.9	1497.2	1265.4	1983.1	1223.4	3668.5
High	Master Protein	P23396	40S ribosomal protein S3 OS=Homo sapiens OX=9606 GN=RPS3 PE=1 SV=2	69	15	18	15	26.7	RPS3	716.9	6394.9	3049.9	2763.7	2708	2678.7	3297.3	1103.2	1072.9	1692
High	Master Protein	Q8NBS9	Thioredoxin domain-containing protein 5 OS=Homo sapiens OX=9606 GN=TXNDC5 PE=1 SV=2	46	17	18	17	47.6	TXNDC5	233.1	4007.2	1851.7	1379.6	1949.7	1851.5	2564.4	1555.2	1614.2	1511.9
High	Master Protein	Q8IWB7	WD repeat and FYVE domain-containing protein 1 OS=Homo sapiens OX=9606 GN=WDFY1 PE=1 SV=1	36	13	18	13	46.3	WDFY1	124.7	5316.4	3019.3	2392.2	2055.7	2535.6	2522.9	2840.3	2679.1	3279.5
High	Master Protein	Q16181	Septin-7 OS=Homo sapiens OX=9606 GN=SEPTIN7 PE=1 SV=2	37	14	18	13	50.6	SEPTIN7	178.9	12673.4	2717.7	5367.1	658.7	890.4	629.7	342.2	209.8	884.9
High	Master Protein	Q8WUM4	Programmed cell death 6-interacting protein OS=Homo sapiens OX=9606 GN=PDCD6IP PE=1 SV=1	23	15	18	15	96	PDCD6IP	328.4	4900	2233	2607	1661	2060.6	1976.2	1624.6	1218.8	2437.4
High	Master Protein	Q9BTU6	Phosphatidylinositol 4-kinase type 2-alpha OS=Homo sapiens OX=9606 GN=PI4K2A PE=1 SV=1	36	16	18	16	54	PI4K2A	273.5	4538.3	2866.7	2763.2	2627.1	2787.8	3000.6	3402	3686.5	3473.7
High	Master Protein	P02792	Ferritin light chain OS=Homo sapiens OX=9606 GN=FTL PE=1 SV=2	56	11	18	11	20	FTL	197.1	7488.8	4858.1	4456.6	2462	2460	2721.3	4381	5281.1	3585.9
High	Master Protein	Q92508	Piezo-type mechanosensitive ion channel component 1 OS=Homo sapiens OX=9606 GN=PIEZO1 PE=1 SV=4	8	17	18	17	286.6	PIEZO1	180.5	2860.2	1113.7	1487.5	677.6	919.4	843.2	818.2	467.3	1332.1
High	Master Protein	P63000	Ras-related C3 botulinum toxin substrate 1 OS=Homo sapiens OX=9606 GN=RAC1 PE=1 SV=1	45	11	18	6	21.4	RAC1	718	11390.8	4025.9	3994.8	2102.5	2551.6	2294.6	3086.2	1687.2	3986.3
High	Master Protein	O75083	WD repeat-containing protein 1 OS=Homo sapiens OX=9606 GN=WDR1 PE=1 SV=4	31	17	18	17	66.2	WDR1	219	6113.9	2501.1	2579	977.7	1459.3	1110.8	1595.4	788.4	2623.1
High	Master Protein	O15400	Syntaxin-7 OS=Homo sapiens OX=9606 GN=STX7 PE=1 SV=4	66	13	18	13	29.8	STX7	160.1	2313.7	1692.6	1422.6	1142	1205.1	1293.8	2023.9	2145	2328.4
High	Master Protein	Q9NR12	PDZ and LIM domain protein 7 OS=Homo sapiens OX=9606 GN=PDLIM7 PE=1 SV=1	38	12	18	12	49.8	PDLIM7	219.9	8723.3	3199.3	4185.8	1393.5	2018.8	1593.6	1314.2	703.4	2698.5
High	Master Protein	P12109	Collagen alpha-1(VI) chain OS=Homo sapiens OX=9606 GN=COL6A1 PE=1 SV=3	22	17	18	17	108.5	COL6A1	114	3462.3	1831.4	1398.6	3166.2	2996.4	4184.9	2184.3	2359.3	2433.2
High	Master Protein	P06865	Beta-hexosaminidase subunit alpha OS=Homo sapiens OX=9606 GN=HEXA PE=1 SV=2	28	13	17	13	60.7	HEXA	117.5	2442.4	1709.1	1477.9	2325.8	2160.3	2687.2	1951.8	2302.3	1845.8
High	Master Protein	P49257	Protein ERGIC-53 OS=Homo sapiens OX=9606 GN=LMAN1 PE=1 SV=2	30	15	17	14	57.5	LMAN1	594.7	5493.6	3270.7	3161.8	3341.3	3494.7	4012.5	1918.1	1768.7	1953.6
High	Master Protein	Q9BZG1	Ras-related protein Rab-34 OS=Homo sapiens OX=9606 GN=RAB34 PE=1 SV=1	58	13	17	13	29	RAB34	397	5018.5	2131.3	2461.3	1115.6	1427.2	1327.9	1410.8	1038.1	2314.9
High	Master Protein	P49411	Elongation factor Tu, mitochondrial OS=Homo sapiens OX=9606 GN=TUFM PE=1 SV=2	46	16	17	16	49.5	TUFM	1358.8	5860.2	2699	2087.1	3642	3635	5240.3	2601.8	2898.6	2666.4
High	Master Protein	Q8TF66	Leucine-rich repeat-containing protein 15 OS=Homo sapiens OX=9606 GN=LRRC15 PE=2 SV=2	37	14	17	14	64.3	LRRC15	119.3	5694	1974	2440	818.3	1122.2	967.6	1240.4	737.3	1989.2
High	Master Protein	P11234	Ras-related protein Ral-B OS=Homo sapiens OX=9606 GN=RALB PE=1 SV=1	54	11	17	4	23.4	RALB	40.6	1919.2	890.9	1231.4	452.3	588.9	563.2	694.9	474.5	1388.9
High	Master Protein	Q9ULV4	Coronin-1C OS=Homo sapiens OX=9606 GN=CORO1C PE=1 SV=1	25	13	17	13	53.2	CORO1C	252	8497.6	4413	4486.1	1520.9	1979.9	1679.3	1058.8	735	1866.2
High	Master Protein	P09543	2',3'-cyclic-nucleotide 3'-phosphodiesterase OS=Homo sapiens OX=9606 GN=CNP PE=1 SV=2	39	16	17	16	47.5	CNP	252.6	8002.7	2904.7	3752.3	1378.3	1832.6	1534.2	2012.6	1171.3	4023.3
High	Master Protein	P14923	Junction plakoglobin OS=Homo sapiens OX=9606 GN=JUP PE=1 SV=3	24	15	17	12	81.7	JUP	858.3	887.4	973.6	1133.5	878.8	1628.1	690	1395.8	616.1	1349
High	Master Protein	Q8WUJ3	Cell migration-inducing and hyaluronan-binding protein OS=Homo sapiens OX=9606 GN=CEMIP PE=1 SV=2	13	16	17	16	152.9	CEMIP	183.1	6855.2	3801.1	3190	2203.7	2351.9	2305.3	983	767.3	1020.4
High	Master Protein	P51572	B-cell receptor-associated protein 31 OS=Homo sapiens OX=9606 GN=BCAP31 PE=1 SV=3	44	14	17	14	28	BCAP31	650.7	3302.3	1535.6	1346.2	1709	1755.9	2214.5	1096.2	1088.6	1148.5
High	Master Protein	P27487	Dipeptidyl peptidase 4 OS=Homo sapiens OX=9606 GN=DPP4 PE=1 SV=2	20	17	17	17	88.2	DPP4	93.9	1620.2	663.9	744.7	930.8	1198.2	1160.4	3790.4	3016.5	6763.2
High	Master Protein	P0DMV9	Heat shock 70 kDa protein 1B OS=Homo sapiens OX=9606 GN=HSPA1B PE=1 SV=1	27	15	17	10	70	HSPA1B	137.1	2177.7	993	1072.7	555.9	681.6	694.9	559.8	485.8	880.5
High	Master Protein	P13804	Electron transfer flavoprotein subunit alpha, mitochondrial OS=Homo sapiens OX=9606 GN=ETFA PE=1 SV=1	44	12	17	12	35.1	ETFA	1112	2722.8	1300	841.2	1575.4	1584.7	2105.6	1214.7	1381.1	1296.3
High	Master Protein	P04439	HLA class I histocompatibility antigen, A alpha chain OS=Homo sapiens OX=9606 GN=HLA-A PE=1 SV=2	45	11	17	6	40.8	HLA-A	86.5	4101.2	1591.9	2016.7	659.4	839.2	735.2	1315.7	864.8	2215.8
High	Master Protein	P61586	Transforming protein RhoA OS=Homo sapiens OX=9606 GN=RHOA PE=1 SV=1	60	12	17	4	21.8	RHOA	955.1	14349.6	4675.3	4376.6	2923.6	3706	3371.6	5030	2747	7062.4
High	Master Protein	P18124	60S ribosomal protein L7 OS=Homo sapiens OX=9606 GN=RPL7 PE=1 SV=1	48	14	17	14	29.2	RPL7	903.7	9138.5	3958.2	3995	2642.7	2796.1	3172.4	2004.5	1746.9	2575.1
High	Master Protein	P13612	Integrin alpha-4 OS=Homo sapiens OX=9606 GN=ITGA4 PE=1 SV=3	15	16	17	16	114.8	ITGA4	176.2	7268	2809.3	3434.6	1229.6	1769.8	1497.3	1970.1	1101	4027.3
High	Master Protein	P37802	Transgelin-2 OS=Homo sapiens OX=9606 GN=TAGLN2 PE=1 SV=3	76	12	17	11	22.4	TAGLN2	318	9439.8	3137.6	3773.9	1302.2	1791.3	1548.1	2080.5	886.3	3103.6
High	Master Protein	O00410	Importin-5 OS=Homo sapiens OX=9606 GN=IPO5 PE=1 SV=4	21	16	17	16	123.6	IPO5	295.8	3407.5	1399.3	1410.1	1282	1626.8	1548.5	1258.6	1070.6	1670.8
High	Master Protein	P46977	Dolichyl-diphosphooligosaccharide--protein glycosyltransferase subunit STT3A OS=Homo sapiens OX=9606 GN=STT3A PE=1 SV=2	24	14	16	14	80.5	STT3A	617.3	2943.9	1238.1	1148.4	1723.3	1676.9	2175.2	825.5	876	888.4
High	Master Protein	Q9Y4G6	Talin-2 OS=Homo sapiens OX=9606 GN=TLN2 PE=1 SV=4	6	16	16	3	271.4	TLN2	9.7	396.8	130.4	208.9	54.7	77	58.6	52.7	38.1	136.8
High	Master Protein	P39023	60S ribosomal protein L3 OS=Homo sapiens OX=9606 GN=RPL3 PE=1 SV=2	29	15	16	15	46.1	RPL3	535.3	4056	1754.1	1390	1221.2	1182.8	1337.5	871	694.9	938
High	Master Protein	O75390	Citrate synthase, mitochondrial OS=Homo sapiens OX=9606 GN=CS PE=1 SV=2	33	13	16	13	51.7	CS	1178.8	3343.9	1549.3	1226	2099	2093	2902.8	1382.6	1491	1399
High	Master Protein	P02458	Collagen alpha-1(II) chain OS=Homo sapiens OX=9606 GN=COL2A1 PE=1 SV=3	8	10	16	8	141.7	COL2A1	80	2276.8	1550.1	1325.2	1158.8	1272	1296	929.3	1051.6	943
High	Master Protein	Q04917	14-3-3 protein eta OS=Homo sapiens OX=9606 GN=YWHAH PE=1 SV=4	52	13	16	9	28.2	YWHAH	76	1080	488.3	445.1	216.5	282.6	258.2	359.8	200.4	658.8
High	Master Protein	Q9Y696	Chloride intracellular channel protein 4 OS=Homo sapiens OX=9606 GN=CLIC4 PE=1 SV=4	74	15	16	13	28.8	CLIC4	129.2	6590.8	2288.9	2808.8	744.6	980.4	803.1	1630.7	716.3	3056.5
High	Master Protein	Q9Y678	Coatomer subunit gamma-1 OS=Homo sapiens OX=9606 GN=COPG1 PE=1 SV=1	19	14	16	14	97.7	COPG1	254.8	4345.1	1949.9	2078.6	1785.6	2070.2	1952.3	925.6	679.7	1492.3
High	Master Protein	O43493	Trans-Golgi network integral membrane protein 2 OS=Homo sapiens OX=9606 GN=TGOLN2 PE=1 SV=4	33	16	16	16	45.9	TGOLN2	10.8	677.5	445.6	376.1	335.7	307.8	376.2	322.1	362.2	317.9
High	Master Protein	O14964	Hepatocyte growth factor-regulated tyrosine kinase substrate OS=Homo sapiens OX=9606 GN=HGS PE=1 SV=1	19	14	16	14	86.1	HGS	195.2	4529.1	2254.9	1841	1570.9	1920.9	2073.2	1473	1643.6	1610.8
High	Master Protein	O95302	Peptidyl-prolyl cis-trans isomerase FKBP9 OS=Homo sapiens OX=9606 GN=FKBP9 PE=1 SV=2	25	14	16	13	63	FKBP9	139.8	2463.5	1293.9	1061.6	1282.6	1256	1662.5	1494.1	1778.8	1712.1
High	Master Protein	P60842	Eukaryotic initiation factor 4A-I OS=Homo sapiens OX=9606 GN=EIF4A1 PE=1 SV=1	42	15	16	6	46.1	EIF4A1	970.1	6491.7	2537.6	3075.9	1809.5	2341.6	2052.4	1615.7	1086	2600.8
High	Master Protein	Q4KMQ2	Anoctamin-6 OS=Homo sapiens OX=9606 GN=ANO6 PE=1 SV=2	20	15	16	15	106.1	ANO6	375.6	5466.1	2020.4	2422	1306.9	1728.1	1509.3	1838.6	1537	2373.8
High	Master Protein	O75396	Vesicle-trafficking protein SEC22b OS=Homo sapiens OX=9606 GN=SEC22B PE=1 SV=5	51	11	16	11	24.7	SEC22B	440.8	3059.3	1582.2	1442.8	1939.9	2004.9	2475.3	1305	1326.3	1204.3
High	Master Protein	Q6EMK4	Vasorin OS=Homo sapiens OX=9606 GN=VASN PE=1 SV=1	22	11	16	11	71.7	VASN	46.4	3492.5	1431.4	1916.5	404.8	553.6	469.4	886	389.3	1896.6
High	Master Protein	Q14699	Raftlin OS=Homo sapiens OX=9606 GN=RFTN1 PE=1 SV=4	37	15	16	15	63.1	RFTN1	83	10104.3	3165.1	5040.8	724.2	1056	756.7	1027.3	474	2267.6
High	Master Protein	P35232	Prohibitin 1 OS=Homo sapiens OX=9606 GN=PHB1 PE=1 SV=1	67	13	16	13	29.8	PHB1	1360.6	1790.2	891.5	729	1148.6	1167.9	1494.5	738.8	852.2	770
High	Master Protein	P61981	14-3-3 protein gamma OS=Homo sapiens OX=9606 GN=YWHAG PE=1 SV=2	50	12	16	6	28.3	YWHAG	90.5	1118.4	474.3	675.9	276.6	382.7	336.7	380.5	265.2	774.9
High	Master Protein	O00151	PDZ and LIM domain protein 1 OS=Homo sapiens OX=9606 GN=PDLIM1 PE=1 SV=4	55	14	16	14	36	PDLIM1	113.7	3837.2	1681	1337	441.9	674.3	445.2	716.3	349.7	1707.1
High	Master Protein	Q08431	Lactadherin OS=Homo sapiens OX=9606 GN=MFGE8 PE=1 SV=3	45	13	16	13	43.1	MFGE8	102.6	6483.1	3821.1	3435.3	1074.5	1108.3	1143	1619.7	1802.2	1731.8
High	Master Protein	Q02809	Procollagen-lysine,2-oxoglutarate 5-dioxygenase 1 OS=Homo sapiens OX=9606 GN=PLOD1 PE=1 SV=2	24	14	16	14	83.5	PLOD1	116.6	2362.8	1122.1	931.4	1510.1	1398.6	1918.6	584.6	692.7	609.7
High	Master Protein	Q9Y281	Cofilin-2 OS=Homo sapiens OX=9606 GN=CFL2 PE=1 SV=1	66	10	16	6	18.7	CFL2	40.2	1750.6	751	787	326.9	468.7	390.7	479.6	266.9	747
High	Master Protein	P15880	40S ribosomal protein S2 OS=Homo sapiens OX=9606 GN=RPS2 PE=1 SV=2	40	12	16	12	31.3	RPS2	1652	11906.7	4861.5	4400.8	4743.4	4869.5	5639.5	1920.7	1757	2750.3
High	Master Protein	Q9Y277	Voltage-dependent anion-selective channel protein 3 OS=Homo sapiens OX=9606 GN=VDAC3 PE=1 SV=1	49	12	16	11	30.6	VDAC3	3541	4357.4	2337.3	1858.6	2486	2544.5	3303.5	2235.7	2538	2245.5
High	Master Protein	P50148	Guanine nucleotide-binding protein G(q) subunit alpha OS=Homo sapiens OX=9606 GN=GNAQ PE=1 SV=4	37	11	16	7	42.1	GNAQ	493.3	7433.4	2658.7	3871	891.9	1362.4	1090.7	1695.1	993	3552.7
High	Master Protein	P35613	Basigin OS=Homo sapiens OX=9606 GN=BSG PE=1 SV=2	34	10	16	10	42.2	BSG	99.1	9823.4	3153.5	5053.2	2188.9	3233.8	2664.6	2007.5	1104.9	2930.6
High	Master Protein	P56199	Integrin alpha-1 OS=Homo sapiens OX=9606 GN=ITGA1 PE=1 SV=2	14	15	16	15	130.8	ITGA1	126.2	6964.2	2682.7	3774	1222.4	1852.5	1542.1	1685.2	923.9	3465.8
High	Master Protein	P84085	ADP-ribosylation factor 5 OS=Homo sapiens OX=9606 GN=ARF5 PE=1 SV=2	48	7	16	2	20.5	ARF5	206.7	609	329.1	173.2	256.5	254.7	263.4	188.2	143	192.5
High	Master Protein	P61916	NPC intracellular cholesterol transporter 2 OS=Homo sapiens OX=9606 GN=NPC2 PE=1 SV=1	52	11	16	11	16.6	NPC2	172.7	2758.5	1947.9	1026.5	2017.3	1944.2	2195.7	2522.8	2910.3	2097.9
High	Master Protein	P29992	Guanine nucleotide-binding protein subunit alpha-11 OS=Homo sapiens OX=9606 GN=GNA11 PE=1 SV=2	35	10	16	6	42.1	GNA11	24.8	2557.9	923.6	1212	323.8	483.8	386.7	560.9	330.1	1064.1
High	Master Protein	Q9UHD8	Septin-9 OS=Homo sapiens OX=9606 GN=SEPTIN9 PE=1 SV=2	32	15	16	15	65.4	SEPTIN9	235	6630.5	1874.1	2843.5	415.5	570.3	408.4	273.5	211.9	568.6
High	Master Protein	Q03135	Caveolin-1 OS=Homo sapiens OX=9606 GN=CAV1 PE=1 SV=4	65	11	16	11	20.5	CAV1	388.4	5020.4	2465	2346.4	1466.1	1867.9	1817.9	2618.2	2927.5	3373.8
High	Master Protein	Q7KZF4	Staphylococcal nuclease domain-containing protein 1 OS=Homo sapiens OX=9606 GN=SND1 PE=1 SV=1	17	14	16	14	101.9	SND1	374.3	3332.4	1509.7	1286.8	1378.5	1350.9	1659.7	747.1	680.3	922.1
High	Master Protein	P62879	Guanine nucleotide-binding protein G(I)/G(S)/G(T) subunit beta-2 OS=Homo sapiens OX=9606 GN=GNB2 PE=1 SV=3	45	11	16	5	37.3	GNB2	226.5	1815.9	818.3	396.5	397.8	495	438.2	523.1	302.5	643.9
High	Master Protein	Q16832	Discoidin domain-containing receptor 2 OS=Homo sapiens OX=9606 GN=DDR2 PE=1 SV=2	24	14	16	14	96.7	DDR2	123.2	2798.8	1563.7	1654	1376.9	1599	1608.7	1022.8	942.7	1577.4
High	Master Protein	Q02952	A-kinase anchor protein 12 OS=Homo sapiens OX=9606 GN=AKAP12 PE=1 SV=4	11	13	15	13	191.4	AKAP12	46	1980.1	881.3	1034.1	487	640.5	587.9	1156.3	640.3	2148.2
High	Master Protein	O15260	Surfeit locus protein 4 OS=Homo sapiens OX=9606 GN=SURF4 PE=1 SV=3	28	6	15	6	30.4	SURF4	397.8	2205.7	1219.2	962.6	1310.1	1341.1	1550.2	749.9	687.8	685.7
High	Master Protein	Q14974	Importin subunit beta-1 OS=Homo sapiens OX=9606 GN=KPNB1 PE=1 SV=2	18	12	15	12	97.1	KPNB1	546.5	1990.4	962.3	951.3	824.6	1075.1	961.5	707.4	546.9	940.6
High	Master Protein	P61764	Syntaxin-binding protein 1 OS=Homo sapiens OX=9606 GN=STXBP1 PE=1 SV=1	29	14	15	14	67.5	STXBP1	148.1	2839.4	1129.4	1708.2	441.3	647.4	540.5	728.6	423.6	1609.2
High	Master Protein	Q96RT1	Erbin OS=Homo sapiens OX=9606 GN=ERBIN PE=1 SV=2	15	15	15	15	158.2	ERBIN	24.8	1013.9	360.8	503.7	172.9	239.6	190.5	223.4	151.6	376.5
High	Master Protein	P15289	Arylsulfatase A OS=Homo sapiens OX=9606 GN=ARSA PE=1 SV=3	26	11	15	10	53.6	ARSA	64.9	2319.9	1440.9	1345.3	1136.4	1226.7	1343.3	1043.2	1246.5	1221.5
High	Master Protein	Q96CW1	AP-2 complex subunit mu OS=Homo sapiens OX=9606 GN=AP2M1 PE=1 SV=2	30	12	15	12	49.6	AP2M1	297.6	9101.3	3656.6	4355.1	803.1	938	702.7	486.6	349.3	872.5
High	Master Protein	P54886	Delta-1-pyrroline-5-carboxylate synthase OS=Homo sapiens OX=9606 GN=ALDH18A1 PE=1 SV=2	23	13	15	13	87.2	ALDH18A1	1304.6	3321.8	1548.4	1165.8	2060.6	2024.3	2867.4	908.2	1068.1	988.6
High	Master Protein	P42765	3-ketoacyl-CoA thiolase, mitochondrial OS=Homo sapiens OX=9606 GN=ACAA2 PE=1 SV=2	43	13	15	13	41.9	ACAA2	255.1	2611.8	1108.4	961.2	1317	1334.4	1835.6	1673.5	1816.1	1724.1
High	Master Protein	P62330	ADP-ribosylation factor 6 OS=Homo sapiens OX=9606 GN=ARF6 PE=1 SV=2	57	7	15	7	20.1	ARF6	342	10303.1	3591.7	5338.9	1361.5	2012.5	1594.4	2918.3	1513.1	6170.7
High	Master Protein	Q9BRK3	Matrix remodeling-associated protein 8 OS=Homo sapiens OX=9606 GN=MXRA8 PE=1 SV=1	27	13	15	13	49.1	MXRA8	71.7	2978.6	1737.4	1696.2	1002.7	1215.2	1228.3	694.4	639.9	898.1
High	Master Protein	P61604	10 kDa heat shock protein, mitochondrial OS=Homo sapiens OX=9606 GN=HSPE1 PE=1 SV=2	81	11	15	11	10.9	HSPE1	4035.1	5969.6	2985.4	2154.6	3311.7	3260.4	4851.6	2419.6	2532.9	1924.3
High	Master Protein	P01023	Alpha-2-macroglobulin OS=Homo sapiens OX=9606 GN=A2M PE=1 SV=3	4	7	15	5	163.2	A2M	152.8	7560	5287.1	4655.7	1424	1460.9	1546.9	2579	2975.1	2279.4
High	Master Protein	P07737	Profilin-1 OS=Homo sapiens OX=9606 GN=PFN1 PE=1 SV=2	66	9	15	9	15	PFN1	291.5	9963.2	3609.3	4892.1	2061.9	2794.9	2549.6	3024.2	1669.5	5346.2
High	Master Protein	P24752	Acetyl-CoA acetyltransferase, mitochondrial OS=Homo sapiens OX=9606 GN=ACAT1 PE=1 SV=1	33	11	15	11	45.2	ACAT1	39.2	2696.6	1213.5	963.7	1754.6	1801	2456.5	1078.6	1314.5	1317.4
High	Master Protein	P62937	Peptidyl-prolyl cis-trans isomerase A OS=Homo sapiens OX=9606 GN=PPIA PE=1 SV=2	59	13	15	12	18	PPIA	581	7507.5	2944.4	3521.4	1172.2	1794.2	1430.7	2586.7	1385	4354.7
High	Master Protein	P08134	Rho-related GTP-binding protein RhoC OS=Homo sapiens OX=9606 GN=RHOC PE=1 SV=1	57	11	15	3	22	RHOC	101.7	1335.2	553	341.2	369.8	382.7	393.8	603.4	354.6	682.5
High	Master Protein	P62701	40S ribosomal protein S4, X isoform OS=Homo sapiens OX=9606 GN=RPS4X PE=1 SV=2	49	13	15	10	29.6	RPS4X	506.4	4166.2	1856.8	1769.8	1702.6	1680	2019.9	675.5	610.6	1082.6
High	Master Protein	Q07960	Rho GTPase-activating protein 1 OS=Homo sapiens OX=9606 GN=ARHGAP1 PE=1 SV=1	42	14	15	14	50.4	ARHGAP1	221.8	2772.5	1395.4	1402.2	1154.2	1372.9	1291.8	1025	944.9	1493
High	Master Protein	Q06033	Inter-alpha-trypsin inhibitor heavy chain H3 OS=Homo sapiens OX=9606 GN=ITIH3 PE=1 SV=2	9	10	15	10	99.8	ITIH3	72.5	4228.4	3213.1	2658.6	1088.5	1059.3	1216.1	1430	1685.2	1519.9
High	Master Protein	P14314	Glucosidase 2 subunit beta OS=Homo sapiens OX=9606 GN=PRKCSH PE=1 SV=2	30	14	15	14	59.4	PRKCSH	327.7	4359	2203.7	1774.6	2300.1	2219	3163.5	1732.5	1963.7	2101.8
High	Master Protein	Q15286	Ras-related protein Rab-35 OS=Homo sapiens OX=9606 GN=RAB35 PE=1 SV=1	56	11	15	8	23	RAB35	135.7	1448.6	677.1	751.4	370.7	481.5	432.3	442.9	321.3	634.2
High	Master Protein	P62249	40S ribosomal protein S16 OS=Homo sapiens OX=9606 GN=RPS16 PE=1 SV=2	55	12	15	12	16.4	RPS16	486.4	3883.9	1690	1484.2	1482.9	1624.8	1784.8	663.2	657.1	925.1
High	Master Protein	P04181	Ornithine aminotransferase, mitochondrial OS=Homo sapiens OX=9606 GN=OAT PE=1 SV=1	46	13	15	13	48.5	OAT	641.7	3044.7	1352	1209.8	1789.5	1808.5	2475.6	762	861.4	690.9
High	Master Protein	Q16891	MICOS complex subunit MIC60 OS=Homo sapiens OX=9606 GN=IMMT PE=1 SV=1	21	14	15	14	83.6	IMMT	422.8	1607.4	772.7	694.4	853	949.1	1204.3	613.8	773.8	707.4
High	Master Protein	Q02818	Nucleobindin-1 OS=Homo sapiens OX=9606 GN=NUCB1 PE=1 SV=4	33	14	15	14	53.8	NUCB1	213.6	2177	1372.6	1257.4	1346.5	1402.2	1572.2	922.3	961.5	852.6
High	Master Protein	P13473	Lysosome-associated membrane glycoprotein 2 OS=Homo sapiens OX=9606 GN=LAMP2 PE=1 SV=2	19	8	14	8	44.9	LAMP2	51.6	3096.5	2041.5	1866.1	1740.2	1741	2070.8	2055.8	2281.4	2073.3
High	Master Protein	P21964	Catechol O-methyltransferase OS=Homo sapiens OX=9606 GN=COMT PE=1 SV=2	63	12	14	12	30	COMT	95.3	3004.2	1455.4	1127.1	1907.3	1978.9	2432.9	1131.3	1102.1	1110.7
High	Master Protein	P12110	Collagen alpha-2(VI) chain OS=Homo sapiens OX=9606 GN=COL6A2 PE=1 SV=4	18	13	14	13	108.5	COL6A2	81.5	2460.6	1193.3	960.5	2070.1	2037.5	2672.5	1207	1333.1	1252.4
High	Master Protein	P21281	V-type proton ATPase subunit B, brain isoform OS=Homo sapiens OX=9606 GN=ATP6V1B2 PE=1 SV=3	36	12	14	12	56.5	ATP6V1B2	146	1779.4	1182.9	787.5	1090.9	1017.2	1208.6	1146.8	1131.3	1196.2
High	Master Protein	P56945	Breast cancer anti-estrogen resistance protein 1 OS=Homo sapiens OX=9606 GN=BCAR1 PE=1 SV=2	23	14	14	14	93.3	BCAR1	400	1397.6	944.1	865.4	1017.1	1081.7	937	586.3	605.7	590.5
High	Master Protein	Q15746	Myosin light chain kinase, smooth muscle OS=Homo sapiens OX=9606 GN=MYLK PE=1 SV=4	9	14	14	14	210.6	MYLK	87.6	2098.5	913.1	1043.7	432.7	600.5	479.7	311.3	232.1	473.3
High	Master Protein	Q6UVY6	DBH-like monooxygenase protein 1 OS=Homo sapiens OX=9606 GN=MOXD1 PE=1 SV=1	22	13	14	13	69.6	MOXD1	40	2505.5	1266	877.1	593.3	739.6	681.3	1634.1	1045.4	2163.4
High	Master Protein	Q13443	Disintegrin and metalloproteinase domain-containing protein 9 OS=Homo sapiens OX=9606 GN=ADAM9 PE=1 SV=1	23	13	14	13	90.5	ADAM9	118.5	1052.8	620.2	401.4	352.4	413.4	394.9	363.1	294.8	491.5
High	Master Protein	Q9BTV4	Transmembrane protein 43 OS=Homo sapiens OX=9606 GN=TMEM43 PE=1 SV=1	42	13	14	13	44.8	TMEM43	341.3	3653.6	1676.3	1619.3	1615.3	1562.9	2005.4	1544	1470	1803.6
High	Master Protein	P49755	Transmembrane emp24 domain-containing protein 10 OS=Homo sapiens OX=9606 GN=TMED10 PE=1 SV=2	38	9	14	9	25	TMED10	1041.8	5614.9	3333.7	3111.7	3592	3505.3	4147.6	1939.6	2139.9	1849.8
High	Master Protein	P49585	Choline-phosphate cytidylyltransferase A OS=Homo sapiens OX=9606 GN=PCYT1A PE=1 SV=2	43	13	14	13	41.7	PCYT1A	72.7	2673.7	1804.5	1444.8	980.2	1059.7	989.9	942.6	993.3	1253.3
High	Master Protein	P60953	Cell division control protein 42 homolog OS=Homo sapiens OX=9606 GN=CDC42 PE=1 SV=2	44	8	14	7	21.2	CDC42	793.1	12333.2	4604.3	5087.3	2241	2924.7	2386.1	2944.5	1802.3	3968.4
High	Master Protein	Q8IV08	5'-3' exonuclease PLD3 OS=Homo sapiens OX=9606 GN=PLD3 PE=1 SV=1	30	12	14	12	54.7	PLD3	55.5	3398.8	2168.7	1836.1	1349.4	1290.7	1526	2242.1	2517.5	1982.1
High	Master Protein	Q96AY3	Peptidyl-prolyl cis-trans isomerase FKBP10 OS=Homo sapiens OX=9606 GN=FKBP10 PE=1 SV=1	18	11	14	10	64.2	FKBP10	285.4	4282.2	2061.5	1568.8	1879	1727.1	2458.3	1288.5	1414.5	1212
High	Master Protein	P80723	Brain acid soluble protein 1 OS=Homo sapiens OX=9606 GN=BASP1 PE=1 SV=2	74	14	14	14	22.7	BASP1	68.2	6520.8	2646.6	3783.9	728	987.2	817.2	1419.2	647.3	3122.2
High	Master Protein	Q99805	Transmembrane 9 superfamily member 2 OS=Homo sapiens OX=9606 GN=TM9SF2 PE=1 SV=1	19	13	14	12	75.7	TM9SF2	292.5	2412.5	1419.6	947.5	1771.4	1730.5	2024.3	952.2	1026.2	729.8
High	Master Protein	P62424	60S ribosomal protein L7a OS=Homo sapiens OX=9606 GN=RPL7A PE=1 SV=2	40	12	14	12	30	RPL7A	940.9	7485.3	3443.1	3304.7	2180.6	2328.5	2768.6	1694.2	1480.8	2285.7
High	Master Protein	Q9UMS6	Synaptopodin-2 OS=Homo sapiens OX=9606 GN=SYNPO2 PE=1 SV=2	16	14	14	14	117.4	SYNPO2	91.4	2666.5	1093.6	1281.2	1534.3	2310.3	2121	680.4	376.4	1020.6
High	Master Protein	P98082	Disabled homolog 2 OS=Homo sapiens OX=9606 GN=DAB2 PE=1 SV=3	25	12	14	12	82.4	DAB2	129.2	11815.6	4264.8	5823.8	1387.8	2009.7	1566.2	913.6	617.4	1898.4
High	Master Protein	P15848	Arylsulfatase B OS=Homo sapiens OX=9606 GN=ARSB PE=1 SV=1	23	12	14	12	59.6	ARSB	81.6	4008.1	2705.8	2120.1	2088	2037.7	2381.4	1649.7	1855.4	1330.3
High	Master Protein	P48735	Isocitrate dehydrogenase [NADP], mitochondrial OS=Homo sapiens OX=9606 GN=IDH2 PE=1 SV=2	37	13	14	13	50.9	IDH2	1317.8	4655.2	1949.4	1614.2	1867.4	1882.8	2502.8	1500.1	1665.2	1469.5
High	Master Protein	P61247	40S ribosomal protein S3a OS=Homo sapiens OX=9606 GN=RPS3A PE=1 SV=2	45	14	14	14	29.9	RPS3A	619.8	6463.9	2563.8	2417	2292.2	2430.2	2684.4	887.7	789.4	1111.1
High	Master Protein	O15126	Secretory carrier-associated membrane protein 1 OS=Homo sapiens OX=9606 GN=SCAMP1 PE=1 SV=2	33	9	14	9	37.9	SCAMP1	122.9	1672.6	1112.9	1014.3	958.8	1013.6	1067.9	1233.4	1239.9	1445.6
High	Master Protein	P02794	Ferritin heavy chain OS=Homo sapiens OX=9606 GN=FTH1 PE=1 SV=2	51	9	14	9	21.2	FTH1	87.8	3344.1	2733.8	2080.5	1718.9	1536.6	1853	2345.7	2339.4	1985.5
High	Master Protein	P04216	Thy-1 membrane glycoprotein OS=Homo sapiens OX=9606 GN=THY1 PE=1 SV=2	25	4	14	4	17.9	THY1	371.7	3154.6	1853.3	1265.6	973.3	1105.6	1178.1	1747.7	1319.9	2110.4
High	Master Protein	P61158	Actin-related protein 3 OS=Homo sapiens OX=9606 GN=ACTR3 PE=1 SV=3	41	12	14	12	47.3	ACTR3	175.5	4382.6	1873.2	1598.6	733	987.9	828.3	771.2	487.2	1360.5
High	Master Protein	Q9NYU2	UDP-glucose:glycoprotein glucosyltransferase 1 OS=Homo sapiens OX=9606 GN=UGGT1 PE=1 SV=3	10	14	14	14	177.1	UGGT1	365.4	1862.4	828.1	796.6	996.6	956.9	1230.1	847.6	941.7	961.3
High	Master Protein	P11940	Polyadenylate-binding protein 1 OS=Homo sapiens OX=9606 GN=PABPC1 PE=1 SV=2	25	13	14	9	70.6	PABPC1	1110.3	5312.7	2341.4	2011.7	1795.4	1913.6	2267	884.6	831.4	1096.4
High	Master Protein	Q93050	V-type proton ATPase 116 kDa subunit a 1 OS=Homo sapiens OX=9606 GN=ATP6V0A1 PE=1 SV=3	19	12	14	10	96.4	ATP6V0A1	445.4	3587.2	2135.5	1811.2	1279.9	1360.5	1386.8	1678.8	1840.6	1918.2
High	Master Protein	Q15293	Reticulocalbin-1 OS=Homo sapiens OX=9606 GN=RCN1 PE=1 SV=1	36	11	14	11	38.9	RCN1	150.5	2631.9	1464.4	1334.9	2015.1	1814.2	2724.7	1632	1762.9	1839.6
High	Master Protein	Q12907	Vesicular integral-membrane protein VIP36 OS=Homo sapiens OX=9606 GN=LMAN2 PE=1 SV=1	43	11	14	11	40.2	LMAN2	448	3361.2	2195	1825.4	2162.2	2125.5	2451.5	1359.3	1438.6	1321.8
High	Master Protein	O95980	Reversion-inducing cysteine-rich protein with Kazal motifs OS=Homo sapiens OX=9606 GN=RECK PE=1 SV=1	13	13	13	13	106.4	RECK	73.4	3497.3	1747.8	1494.6	676.2	886.5	779.4	1584.6	1166	2373.7
High	Master Protein	Q86VP6	Cullin-associated NEDD8-dissociated protein 1 OS=Homo sapiens OX=9606 GN=CAND1 PE=1 SV=2	12	12	13	12	136.3	CAND1	345.2	4676.9	1880.2	2440.8	990.5	1307.7	1129.6	1224.5	823.4	2515.6
High	Master Protein	P01116	GTPase KRas OS=Homo sapiens OX=9606 GN=KRAS PE=1 SV=1	59	8	13	1	21.6	KRAS	66.5	1200.3	477.1	680.2	160.1	224.6	163.1	230.9	114.3	557
High	Master Protein	O75477	Erlin-1 OS=Homo sapiens OX=9606 GN=ERLIN1 PE=1 SV=2	37	12	13	9	39.1	ERLIN1	382	2124.6	1039	933.7	1073.7	1080.6	1457.4	857.8	842.3	1041.7
High	Master Protein	P60033	CD81 antigen OS=Homo sapiens OX=9606 GN=CD81 PE=1 SV=1	36	8	13	8	25.8	CD81	68.4	9045.2	2821.4	3552.5	1607.4	2243.5	1811.5	2236.8	1339.6	3627.9
High	Master Protein	Q15758	Neutral amino acid transporter B(0) OS=Homo sapiens OX=9606 GN=SLC1A5 PE=1 SV=2	23	10	13	10	56.6	SLC1A5	53.5	4309	1681	2200	826.3	1097.3	983.4	829.2	522.7	1507.7
High	Master Protein	P04792	Heat shock protein beta-1 OS=Homo sapiens OX=9606 GN=HSPB1 PE=1 SV=2	60	12	13	12	22.8	HSPB1	159.9	3080.2	1245.5	1521.4	582.2	763.1	658.7	1095.4	703.9	1751.1
High	Master Protein	P61619	Protein transport protein Sec61 subunit alpha isoform 1 OS=Homo sapiens OX=9606 GN=SEC61A1 PE=1 SV=2	27	10	13	10	52.2	SEC61A1	715.1	3352.5	1387.8	1070.5	2077	2044.2	2694.5	793	863.4	682.9
High	Master Protein	O15460	Prolyl 4-hydroxylase subunit alpha-2 OS=Homo sapiens OX=9606 GN=P4HA2 PE=1 SV=1	29	13	13	13	60.9	P4HA2	135.9	2615	1311.1	1039.4	2224	1961.9	2894.9	736.2	894.8	705.6
High	Master Protein	P30040	Endoplasmic reticulum resident protein 29 OS=Homo sapiens OX=9606 GN=ERP29 PE=1 SV=4	40	9	13	9	29	ERP29	205	3429.6	1625.2	1298.2	1860.6	1774.7	2457.9	1273.7	1336.1	1325.8
High	Master Protein	Q9HB40	Retinoid-inducible serine carboxypeptidase OS=Homo sapiens OX=9606 GN=SCPEP1 PE=1 SV=1	23	10	13	10	50.8	SCPEP1	90.6	2441.3	1579.8	1454.8	1668.4	1664.4	1893	1581.2	1853.6	1453.1
High	Master Protein	Q5JWF2	Guanine nucleotide-binding protein G(s) subunit alpha isoforms XLas OS=Homo sapiens OX=9606 GN=GNAS PE=1 SV=2	13	11	13	11	111	GNAS	364.5	3291.3	1248.9	1565.8	572.6	796.3	684.1	615.1	430.8	893.9
High	Master Protein	Q53GQ0	Very-long-chain 3-oxoacyl-CoA reductase OS=Homo sapiens OX=9606 GN=HSD17B12 PE=1 SV=2	47	11	13	11	34.3	HSD17B12	62.7	2367.3	1031.5	1030.3	1296	1292	1663.7	969.5	1091.8	1138.5
High	Master Protein	P62166	Neuronal calcium sensor 1 OS=Homo sapiens OX=9606 GN=NCS1 PE=1 SV=2	61	9	13	9	21.9	NCS1	1653.2	3069.7	1845	1830.9	1370.8	1416.6	1411.4	1579.1	1424.3	1809.4
High	Master Protein	P26232	Catenin alpha-2 OS=Homo sapiens OX=9606 GN=CTNNA2 PE=1 SV=5	12	10	13	1	105.2	CTNNA2	23.1	563.9	235.8	257.4	118.1	133.9	144	87.1	65.9	143.5
High	Master Protein	P51809	Vesicle-associated membrane protein 7 OS=Homo sapiens OX=9606 GN=VAMP7 PE=1 SV=3	53	12	13	12	24.9	VAMP7	151.6	1873.1	1243.7	1042.8	1036.5	1080.5	1231.9	1254.1	1399.5	1367.6
High	Master Protein	P31040	Succinate dehydrogenase [ubiquinone] flavoprotein subunit, mitochondrial OS=Homo sapiens OX=9606 GN=SDHA PE=1 SV=2	27	13	13	13	72.6	SDHA	564.4	917.4	428.9	397.4	422.6	460.2	583.9	330.3	361.7	403.8
High	Master Protein	P12235	ADP/ATP translocase 1 OS=Homo sapiens OX=9606 GN=SLC25A4 PE=1 SV=4	38	11	13	1	33	SLC25A4	978.1	43.3	68.5	23.1	18.4	22.8	22.1	19	16	20.8
High	Master Protein	P22695	Cytochrome b-c1 complex subunit 2, mitochondrial OS=Homo sapiens OX=9606 GN=UQCRC2 PE=1 SV=3	31	12	13	12	48.4	UQCRC2	408.5	3042.4	1271.3	1283.2	1732.3	1827.1	2456.9	1482.5	1681.3	1676.6
High	Master Protein	O94905	Erlin-2 OS=Homo sapiens OX=9606 GN=ERLIN2 PE=1 SV=1	36	10	13	7	37.8	ERLIN2	156.2	1141.5	537.7	588.5	565.4	600.4	730.9	406.7	410.4	513.5
High	Master Protein	P11117	Lysosomal acid phosphatase OS=Homo sapiens OX=9606 GN=ACP2 PE=1 SV=3	25	11	13	11	48.3	ACP2	110.4	4720.3	2899.3	2560.7	2673.2	2701.8	3116.3	2362.4	2640.4	2018
High	Master Protein	Q9HDC9	Adipocyte plasma membrane-associated protein OS=Homo sapiens OX=9606 GN=APMAP PE=1 SV=2	28	12	13	12	46.5	APMAP	198.1	4179.6	2052.4	1943.8	2268.8	2210.5	3031.6	1508.7	1552.2	1585.8
High	Master Protein	Q9H6B4	CXADR-like membrane protein OS=Homo sapiens OX=9606 GN=CLMP PE=1 SV=1	33	9	13	9	41.3	CLMP	49.9	4765.5	1815.7	2180.9	823.2	1056.8	957.7	1459.3	583	2237.4
High	Master Protein	P0C0L4	Complement C4-A OS=Homo sapiens OX=9606 GN=C4A PE=1 SV=2	6	11	13	11	192.7	C4A	229.4	5137	3798.9	3136.9	1587.2	1543	1653.5	1744.7	2125.6	1653.6
High	Master Protein	Q14240	Eukaryotic initiation factor 4A-II OS=Homo sapiens OX=9606 GN=EIF4A2 PE=1 SV=2	33	12	13	3	46.4	EIF4A2	206.3	1736.5	633.2	514.4	485.1	636.5	514.4	427.5	233.6	543.4
High	Master Protein	P01112	GTPase HRas OS=Homo sapiens OX=9606 GN=HRAS PE=1 SV=1	62	9	13	2	21.3	HRAS	162.5	3069.3	1156.7	1292.2	570.5	739.5	642.3	688.5	412.5	1048.9
High	Master Protein	P23284	Peptidyl-prolyl cis-trans isomerase B OS=Homo sapiens OX=9606 GN=PPIB PE=1 SV=2	48	12	13	11	23.7	PPIB	221.7	7309	2709.4	2511.4	2438.8	2157.3	2999.9	556	666.3	512.4
High	Master Protein	Q99798	Aconitate hydratase, mitochondrial OS=Homo sapiens OX=9606 GN=ACO2 PE=1 SV=2	23	13	13	13	85.4	ACO2	1635.6	1564.3	789.5	648.2	916.4	922	1305.2	641.8	794.9	751.7
High	Master Protein	P50395	Rab GDP dissociation inhibitor beta OS=Homo sapiens OX=9606 GN=GDI2 PE=1 SV=2	32	10	13	10	50.6	GDI2	111.9	2064.8	891.8	924.2	400.6	498.9	425.4	645.9	417.3	1075
High	Master Protein	O00186	Syntaxin-binding protein 3 OS=Homo sapiens OX=9606 GN=STXBP3 PE=1 SV=2	23	13	13	13	67.7	STXBP3	99.9	5721.7	1942.7	1879.6	835.8	1242.5	982.8	1381.4	748.9	2738.1
High	Master Protein	O15144	Actin-related protein 2/3 complex subunit 2 OS=Homo sapiens OX=9606 GN=ARPC2 PE=1 SV=1	47	11	13	11	34.3	ARPC2	250.3	5075.8	2076.2	2512.8	856.7	1217.8	938.3	916.5	613.3	1710.4
High	Master Protein	Q00341	Vigilin OS=Homo sapiens OX=9606 GN=HDLBP PE=1 SV=2	13	12	12	12	141.4	HDLBP	57.6	2530.4	1066.3	978.4	767.4	767.2	1012.4	98.8	87.6	89.1
High	Master Protein	P26373	60S ribosomal protein L13 OS=Homo sapiens OX=9606 GN=RPL13 PE=1 SV=4	36	11	12	11	24.2	RPL13	336.7	2321.7	1116.2	1131.1	729.7	729.2	827.1	582.7	500.8	666.9
High	Master Protein	P05121	Plasminogen activator inhibitor 1 OS=Homo sapiens OX=9606 GN=SERPINE1 PE=1 SV=1	39	11	12	11	45	SERPINE1	56.3	1265.4	818.1	715.5	1112.1	1090.7	1302.5	1432.2	1821.8	1382.3
High	Master Protein	Q9H223	EH domain-containing protein 4 OS=Homo sapiens OX=9606 GN=EHD4 PE=1 SV=1	19	10	12	6	61.1	EHD4	9.4	182.8	69.7	111.5	28.2	46.6	33.2	58	31	150.4
High	Master Protein	O75976	Carboxypeptidase D OS=Homo sapiens OX=9606 GN=CPD PE=1 SV=2	11	12	12	12	152.8	CPD	76.7	991.3	667.1	584	642.4	648.7	698	452.3	500.2	425.3
High	Master Protein	Q15836	Vesicle-associated membrane protein 3 OS=Homo sapiens OX=9606 GN=VAMP3 PE=1 SV=3	53	7	12	2	11.3	VAMP3	53.3	491.2	300.7	295.6	224.7	276.7	247.5	365.5	325.5	383.3
High	Master Protein	P50914	60S ribosomal protein L14 OS=Homo sapiens OX=9606 GN=RPL14 PE=1 SV=4	42	10	12	10	23.4	RPL14	224.9	3884.4	1994	1837.5	1171.5	1185.5	1335.4	923	810.7	1263.1
High	Master Protein	Q15363	Transmembrane emp24 domain-containing protein 2 OS=Homo sapiens OX=9606 GN=TMED2 PE=1 SV=1	39	8	12	8	22.7	TMED2	474.8	1953.9	1193.5	1116.6	1373.2	1301.5	1604.8	759.7	807.7	665.8
High	Master Protein	Q9NP72	Ras-related protein Rab-18 OS=Homo sapiens OX=9606 GN=RAB18 PE=1 SV=1	48	8	12	8	23	RAB18	836	3694.8	2015.8	1939.6	2073.2	2206.5	2513.4	1441.4	1391.3	1648.3
High	Master Protein	Q8NCC3	Phospholipase A2 group XV OS=Homo sapiens OX=9606 GN=PLA2G15 PE=1 SV=2	29	10	12	10	46.6	PLA2G15	81.4	2417.8	1786.1	1148.4	1841.2	1695.2	2046.3	1867	1984.7	1591.4
High	Master Protein	P20337	Ras-related protein Rab-3B OS=Homo sapiens OX=9606 GN=RAB3B PE=1 SV=2	42	9	12	6	24.7	RAB3B	173.1	3387	1582.8	1524	3454.3	3663	4351.1	2389.7	1967.8	2559
High	Master Protein	P62136	Serine/threonine-protein phosphatase PP1-alpha catalytic subunit OS=Homo sapiens OX=9606 GN=PPP1CA PE=1 SV=1	33	9	12	3	37.5	PPP1CA	372	5101.2	2225.5	2304.7	957.1	1196.5	1041.6	1059.9	541.9	1772.7
High	Master Protein	P35749	Myosin-11 OS=Homo sapiens OX=9606 GN=MYH11 PE=1 SV=3	6	10	12	1	227.2	MYH11	15.2	7.8	7.7	4.2	2.5	4.9	5.9	7.7
High	Master Protein	P40429	60S ribosomal protein L13a OS=Homo sapiens OX=9606 GN=RPL13A PE=1 SV=2	38	10	12	10	23.6	RPL13A	419.6	4122.2	1924.3	1888.6	1173	1263.1	1479.1	936.5	822.3	1390.7
High	Master Protein	O00299	Chloride intracellular channel protein 1 OS=Homo sapiens OX=9606 GN=CLIC1 PE=1 SV=4	53	11	12	10	26.9	CLIC1	109.5	3207.6	1281	1298.4	698.7	960.3	818.3	1011.4	551.5	1648.8
High	Master Protein	O60506	Heterogeneous nuclear ribonucleoprotein Q OS=Homo sapiens OX=9606 GN=SYNCRIP PE=1 SV=2	20	10	12	10	69.6	SYNCRIP	252.7	1777.5	903	773.6	678.4	689	797.6	381.3	343.4	547.3
High	Master Protein	P53618	Coatomer subunit beta OS=Homo sapiens OX=9606 GN=COPB1 PE=1 SV=3	15	11	12	11	107.1	COPB1	171.3	2346.7	1101.2	1211.6	901.1	1085.8	965	513.5	442.6	799.9
High	Master Protein	O75955	Flotillin-1 OS=Homo sapiens OX=9606 GN=FLOT1 PE=1 SV=3	32	11	12	11	47.3	FLOT1	238.8	3246.5	1563.1	1605.3	1024.8	1232.4	1197.7	1668	1527.1	2183.7
High	Master Protein	P51688	N-sulphoglucosamine sulphohydrolase OS=Homo sapiens OX=9606 GN=SGSH PE=1 SV=1	28	9	12	9	56.7	SGSH	78.2	2776.7	1962.3	1707.4	1927.8	1957.4	2211.9	2218.8	2314.7	2099.7
High	Master Protein	P53007	Tricarboxylate transport protein, mitochondrial OS=Homo sapiens OX=9606 GN=SLC25A1 PE=1 SV=2	44	10	12	10	34	SLC25A1	76	1421.5	624.9	504	867.6	836.1	1138.9	558.6	532.2	593.9
High	Master Protein	Q15019	Septin-2 OS=Homo sapiens OX=9606 GN=SEPTIN2 PE=1 SV=1	42	10	12	10	41.5	SEPTIN2	175.9	12293.5	2836.8	5412.6	706.8	999.6	723.2	469.9	336.5	1018.5
High	Master Protein	Q8WWI5	Choline transporter-like protein 1 OS=Homo sapiens OX=9606 GN=SLC44A1 PE=1 SV=1	17	10	12	10	73.3	SLC44A1	78.2	2038.1	823.6	852.7	332.9	454.1	382.9	736.4	527.5	1189.5
High	Master Protein	P42785	Lysosomal Pro-X carboxypeptidase OS=Homo sapiens OX=9606 GN=PRCP PE=1 SV=1	18	9	12	9	55.8	PRCP	38.6	758.1	525.2	465.9	458.5	439.2	534.7	531.7	592	486.7
High	Master Protein	O75718	Cartilage-associated protein OS=Homo sapiens OX=9606 GN=CRTAP PE=1 SV=1	33	11	12	11	46.5	CRTAP	142	2548.6	1126.1	617.5	1050.5	1021	2007.8	663.2	728.1	591.6
High	Master Protein	Q9NSC5	Homer protein homolog 3 OS=Homo sapiens OX=9606 GN=HOMER3 PE=1 SV=2	35	12	12	11	39.8	HOMER3	67.4	2078.5	1597.8	1314.7	1153	1154.5	1265.3	571.3	763.8	562.1
High	Master Protein	P61011	Signal recognition particle 54 kDa protein OS=Homo sapiens OX=9606 GN=SRP54 PE=1 SV=1	22	11	12	11	55.7	SRP54	1134.5	1827.3	1152.2	1096.1	887.2	906.2	891.1	580	549.6	650.5
High	Master Protein	P55084	Trifunctional enzyme subunit beta, mitochondrial OS=Homo sapiens OX=9606 GN=HADHB PE=1 SV=3	28	11	12	11	51.3	HADHB	321.9	4747.5	2087.8	1753.6	2425.1	2371.9	3533.8	2041.8	2432	2250
High	Master Protein	Q6PIU2	Neutral cholesterol ester hydrolase 1 OS=Homo sapiens OX=9606 GN=NCEH1 PE=1 SV=3	34	9	12	9	45.8	NCEH1	45.8	2594.5	1232	1013.2	1753.9	1837.8	2369.5	645.4	653.3	687.3
High	Master Protein	Q969X5	Endoplasmic reticulum-Golgi intermediate compartment protein 1 OS=Homo sapiens OX=9606 GN=ERGIC1 PE=1 SV=1	36	9	12	9	32.6	ERGIC1	640	2992.2	1868	1665.4	2271.4	2194.3	2612.6	1306.1	1464.6	1280
High	Master Protein	Q14344	Guanine nucleotide-binding protein subunit alpha-13 OS=Homo sapiens OX=9606 GN=GNA13 PE=1 SV=2	30	10	12	10	44	GNA13	582.1	7205.5	2507.2	3547.4	1190.4	1702.1	1425	1586.6	1076	2582.7
High	Master Protein	P01111	GTPase NRas OS=Homo sapiens OX=9606 GN=NRAS PE=1 SV=1	58	8	12	2	21.2	NRAS	116.6	1763.9	634	764.5	266.9	387.9	325.8	380.8	194	604.5
High	Master Protein	Q9NRW7	Vacuolar protein sorting-associated protein 45 OS=Homo sapiens OX=9606 GN=VPS45 PE=1 SV=1	20	12	12	12	65	VPS45	65.2	1180.9	654.5	634.7	539.1	629.9	608.8	516.3	516.8	546.5
High	Master Protein	P62750	60S ribosomal protein L23a OS=Homo sapiens OX=9606 GN=RPL23A PE=1 SV=1	56	10	12	10	17.7	RPL23A	558.8	6616.7	3150.2	3299.4	1527	1767.7	1814.5	1022.5	860.9	1430.7
High	Master Protein	Q8TCT9	Minor histocompatibility antigen H13 OS=Homo sapiens OX=9606 GN=HM13 PE=1 SV=1	26	9	12	9	41.5	HM13	184.3	1519.1	719.8	670.2	972	1021.2	1281.6	601.3	628.4	630.5
High	Master Protein	O14495	Phospholipid phosphatase 3 OS=Homo sapiens OX=9606 GN=PLPP3 PE=1 SV=1	37	10	12	10	35.1	PLPP3	129.2	7275.8	3512.5	2970.4	837.3	1045.4	935.4	2160.6	1628.9	2798.5
High	Master Protein	P08754	Guanine nucleotide-binding protein G(i) subunit alpha-3 OS=Homo sapiens OX=9606 GN=GNAI3 PE=1 SV=3	36	10	12	3	40.5	GNAI3	8.8	331.2	162.5	181.5	97.9	118.1	110.3	108.6	92.5	147.8
High	Master Protein	Q9Y3B3	Transmembrane emp24 domain-containing protein 7 OS=Homo sapiens OX=9606 GN=TMED7 PE=1 SV=2	36	8	12	8	25.2	TMED7	42.3	1581.6	1016.4	761.2	1140.4	1061	1269.6	554	635.9	543.4
High	Master Protein	Q99439	Calponin-2 OS=Homo sapiens OX=9606 GN=CNN2 PE=1 SV=4	33	10	12	8	33.7	CNN2	190.4	4415.4	1645.8	1895.8	1193.2	1495.2	1436.7	1410.3	672.3	2182.9
High	Master Protein	P30837	Aldehyde dehydrogenase X, mitochondrial OS=Homo sapiens OX=9606 GN=ALDH1B1 PE=1 SV=4	26	11	12	10	57.2	ALDH1B1	881.8	2028.8	934.2	789.9	1751.1	1775.6	2398.4	638.4	653.2	669.4
High	Master Protein	Q9UBR2	Cathepsin Z OS=Homo sapiens OX=9606 GN=CTSZ PE=1 SV=1	33	10	12	10	33.8	CTSZ	27.3	1634.2	1311.5	985.6	1505.3	1374.8	1789	731.1	883.4	642.5
High	Master Protein	P20340	Ras-related protein Rab-6A OS=Homo sapiens OX=9606 GN=RAB6A PE=1 SV=3	44	9	12	6	23.6	RAB6A	661.5	3147.7	1999.6	1817.7	1911.9	1879.5	2331.8	1551.1	1755.2	1545.7
High	Master Protein	Q8IWA5	Choline transporter-like protein 2 OS=Homo sapiens OX=9606 GN=SLC44A2 PE=1 SV=3	12	10	12	10	80.1	SLC44A2	153.3	4379	1531.3	1732.4	437	568.5	454.4	1577.5	973.3	2794
High	Master Protein	Q13423	NAD(P) transhydrogenase, mitochondrial OS=Homo sapiens OX=9606 GN=NNT PE=1 SV=3	10	10	11	10	113.8	NNT	365.2	1557	665.5	628	772.8	801.6	1070.3	676.9	790.2	901.9
High	Master Protein	Q9UHL4	Dipeptidyl peptidase 2 OS=Homo sapiens OX=9606 GN=DPP7 PE=1 SV=3	32	11	11	11	54.3	DPP7	87.1	2499.5	1537.6	1362.8	1585.1	1642.4	1721.6	1415.9	1235.9	1201.5
High	Master Protein	Q9HAV0	Guanine nucleotide-binding protein subunit beta-4 OS=Homo sapiens OX=9606 GN=GNB4 PE=1 SV=3	35	8	11	4	37.5	GNB4	13.7	196.1	85	47.5	44.6	53	42.7	57.2	27.7	64.8
High	Master Protein	P39019	40S ribosomal protein S19 OS=Homo sapiens OX=9606 GN=RPS19 PE=1 SV=2	54	11	11	11	16.1	RPS19	876.9	5519.9	2353.9	2154.8	2003.2	2195.6	2375.6	833.4	767.4	1126.8
High	Master Protein	Q92520	Protein FAM3C OS=Homo sapiens OX=9606 GN=FAM3C PE=1 SV=1	43	9	11	9	24.7	FAM3C	171.6	2038	1301.7	899.7	1241.6	1259.1	1535.4	924.1	1105.3	805.2
High	Master Protein	Q02878	60S ribosomal protein L6 OS=Homo sapiens OX=9606 GN=RPL6 PE=1 SV=3	35	9	11	9	32.7	RPL6	167.5	4431.8	2303.8	2205.2	1412.2	1453.9	1745.3	1131.1	973.6	1555.7
High	Master Protein	P36957	Dihydrolipoyllysine-residue succinyltransferase component of 2-oxoglutarate dehydrogenase complex, mitochondrial OS=Homo sapiens OX=9606 GN=DLST PE=1 SV=4	23	11	11	11	48.7	DLST	330.5	1735.9	758	671.3	996.7	1056.9	1481.1	873.2	930.9	851.2
High	Master Protein	P61006	Ras-related protein Rab-8A OS=Homo sapiens OX=9606 GN=RAB8A PE=1 SV=1	42	10	11	3	23.7	RAB8A	241.4	2151.8	918.8	1024.4	683	803.3	785.6	711.3	548.6	1026.8
High	Master Protein	O14773	Tripeptidyl-peptidase 1 OS=Homo sapiens OX=9606 GN=TPP1 PE=1 SV=2	20	7	11	7	61.2	TPP1	44.6	1560.5	1010.2	982.2	1504.6	1402.5	1682.9	587.9	734.3	522.7
High	Master Protein	Q96S97	Myeloid-associated differentiation marker OS=Homo sapiens OX=9606 GN=MYADM PE=1 SV=2	25	7	11	7	35.3	MYADM	139.9	2207.8	1239.9	991.4	897.7	1008.1	950.6	678.3	610.6	692.1
High	Master Protein	O00560	Syntenin-1 OS=Homo sapiens OX=9606 GN=SDCBP PE=1 SV=1	50	8	11	8	32.4	SDCBP	63.1	942.1	746.5	597.6	475.3	454.6	532.8	769	964.2	795.4
High	Master Protein	Q02543	60S ribosomal protein L18a OS=Homo sapiens OX=9606 GN=RPL18A PE=1 SV=2	39	8	11	8	20.7	RPL18A	634.6	5329.4	1785.7	2087.6	1442	1603.1	1719.3	1144.7	929.2	1409.6
High	Master Protein	Q9Y646	Carboxypeptidase Q OS=Homo sapiens OX=9606 GN=CPQ PE=1 SV=1	18	7	11	7	51.9	CPQ	54.7	1566.5	1069.8	925.6	717.7	745	832.9	1664.4	1985.3	1571.6
High	Master Protein	O94760	N(G),N(G)-dimethylarginine dimethylaminohydrolase 1 OS=Homo sapiens OX=9606 GN=DDAH1 PE=1 SV=3	53	11	11	10	31.1	DDAH1	54.5	4122.2	1385.8	1883.5	340.9	532.2	393	1491.5	606.8	3744.1
High	Master Protein	O15127	Secretory carrier-associated membrane protein 2 OS=Homo sapiens OX=9606 GN=SCAMP2 PE=1 SV=2	20	8	11	8	36.6	SCAMP2	64.1	745.4	437.8	400.2	296	341	339	392.5	402.9	429
High	Master Protein	Q12797	Aspartyl/asparaginyl beta-hydroxylase OS=Homo sapiens OX=9606 GN=ASPH PE=1 SV=3	15	9	11	9	85.8	ASPH	114.1	2970.9	912	1031.2	982	886.4	1246.7	264.5	277.3	251.1
High	Master Protein	P01893	Putative HLA class I histocompatibility antigen, alpha chain H OS=Homo sapiens OX=9606 GN=HLA-H PE=5 SV=3	25	7	11	2	40.9	HLA-H	17.9	1899.7	1062.7	1387.4	75	88.3	34.9	54.7	30.7	139.4
High	Master Protein	Q16643	Drebrin OS=Homo sapiens OX=9606 GN=DBN1 PE=1 SV=4	31	10	11	10	71.4	DBN1	147.1	2434.2	1447.5	1325.4	612.6	776.7	646.5	903.9	641	1312.3
High	Master Protein	P84095	Rho-related GTP-binding protein RhoG OS=Homo sapiens OX=9606 GN=RHOG PE=1 SV=1	52	10	11	9	21.3	RHOG	129.2	1929.1	937.4	1103.4	490.1	574.5	593.2	572.2	430.8	987.9
High	Master Protein	Q92629	Delta-sarcoglycan OS=Homo sapiens OX=9606 GN=SGCD PE=1 SV=2	29	8	11	8	32.1	SGCD	116.4	4378.9	1512.1	2111	1700.2	2398.2	2040.5	1278.2	834.1	1930.8
High	Master Protein	O00469	Procollagen-lysine,2-oxoglutarate 5-dioxygenase 2 OS=Homo sapiens OX=9606 GN=PLOD2 PE=1 SV=2	17	11	11	11	84.6	PLOD2	130.8	1341.2	564.7	563.9	2880.4	2588.9	3893.8	469.8	527.2	408.6
High	Master Protein	Q02218	2-oxoglutarate dehydrogenase, mitochondrial OS=Homo sapiens OX=9606 GN=OGDH PE=1 SV=3	13	10	11	7	115.9	OGDH	612.5	1834.7	770.8	717.5	843.2	910.1	1188.4	862.1	905.5	907.4
High	Master Protein	P46777	60S ribosomal protein L5 OS=Homo sapiens OX=9606 GN=RPL5 PE=1 SV=3	34	11	11	11	34.3	RPL5	86.5	638.9	271.5	127.6	198.9	168.5	238.9	155.3	102.2	165.6
High	Master Protein	P83731	60S ribosomal protein L24 OS=Homo sapiens OX=9606 GN=RPL24 PE=1 SV=1	37	7	11	7	17.8	RPL24	356.4	3760.5	1718.5	1667.6	913	960.9	1077.4	621.4	489	761.2
High	Master Protein	Q9BS26	Endoplasmic reticulum resident protein 44 OS=Homo sapiens OX=9606 GN=ERP44 PE=1 SV=1	31	11	11	11	46.9	ERP44	350.2	1870.1	1060.2	812.5	1193.9	1213	1351	758.4	714.4	615.5
High	Master Protein	P17405	Sphingomyelin phosphodiesterase OS=Homo sapiens OX=9606 GN=SMPD1 PE=1 SV=5	18	10	11	10	69.9	SMPD1	32.1	645.6	411.4	372.4	396.4	421.3	464.8	320.9	362.6	298.5
High	Master Protein	Q14847	LIM and SH3 domain protein 1 OS=Homo sapiens OX=9606 GN=LASP1 PE=1 SV=2	34	11	11	11	29.7	LASP1	90	2476.2	927.5	1069	270.6	382.3	294.2	702.8	318.3	1184.4
High	Master Protein	P22307	Sterol carrier protein 2 OS=Homo sapiens OX=9606 GN=SCP2 PE=1 SV=2	15	9	11	9	59	SCP2	638.7	4320.1	2360.5	1806.7	3509.3	3203.8	4809.5	2497.9	2662.7	2188.3
High	Master Protein	Q6YHK3	CD109 antigen OS=Homo sapiens OX=9606 GN=CD109 PE=1 SV=2	8	11	11	11	161.6	CD109	66.4	1461.2	832.5	705.4	937.7	1217.3	1199.1	673.9	702.8	764.7
High	Master Protein	P40616	ADP-ribosylation factor-like protein 1 OS=Homo sapiens OX=9606 GN=ARL1 PE=1 SV=1	59	8	11	8	20.4	ARL1	276.2	2762.3	1544.6	1563	2136.5	2164	2456.6	1290.8	1558.5	1226.1
High	Master Protein	P29966	Myristoylated alanine-rich C-kinase substrate OS=Homo sapiens OX=9606 GN=MARCKS PE=1 SV=4	29	7	11	7	31.5	MARCKS	82.4	4233.7	1583.3	2123.2	432.9	650.7	573	812.4	420	1574.1
High	Master Protein	Q92783	Signal transducing adapter molecule 1 OS=Homo sapiens OX=9606 GN=STAM PE=1 SV=3	22	9	11	7	59.1	STAM	110.7	1888	1043.2	932.7	648.3	803.3	788.3	660.2	717.6	721.4
High	Master Protein	Q92930	Ras-related protein Rab-8B OS=Homo sapiens OX=9606 GN=RAB8B PE=1 SV=2	32	9	11	2	23.6	RAB8B	240.2	1670.8	771.3	886.2	546.2	639.3	656.7	618.3	508.5	849
High	Master Protein	Q04721	Neurogenic locus notch homolog protein 2 OS=Homo sapiens OX=9606 GN=NOTCH2 PE=1 SV=3	7	10	11	9	265.2	NOTCH2	110.2	2044.9	804.6	1021.5	351.3	490.3	416.9	609.8	367.6	1159
High	Master Protein	P26641	Elongation factor 1-gamma OS=Homo sapiens OX=9606 GN=EEF1G PE=1 SV=3	19	9	10	9	50.1	EEF1G	75.5	2280.5	769.5	984.9	680.2	679.4	656.6	171.6	216.1	216.6
High	Master Protein	P24539	ATP synthase F(0) complex subunit B1, mitochondrial OS=Homo sapiens OX=9606 GN=ATP5PB PE=1 SV=2	40	9	10	9	28.9	ATP5PB	86.7	2295.6	1008.1	925.4	1324.4	1308.8	1896.3	849.6	1012.8	936.2
High	Master Protein	Q14192	Four and a half LIM domains protein 2 OS=Homo sapiens OX=9606 GN=FHL2 PE=1 SV=3	49	10	10	10	32.2	FHL2	21.6	879	362.6	312.7	196.8	226	197.8	346.1	190.7	471.1
High	Master Protein	P01889	HLA class I histocompatibility antigen, B alpha chain OS=Homo sapiens OX=9606 GN=HLA-B PE=1 SV=3	22	7	10	3	40.4	HLA-B	60	1886.4	732.3	1002.5	704.8	1011.2	937.3	611.7	393	955.5
High	Master Protein	P08865	40S ribosomal protein SA OS=Homo sapiens OX=9606 GN=RPSA PE=1 SV=4	35	7	10	7	32.8	RPSA	550.5	3050	1232.7	1060.9	1239.3	1150.9	1532.3	560	512.5	554.6
High	Master Protein	P09486	SPARC OS=Homo sapiens OX=9606 GN=SPARC PE=1 SV=1	32	10	10	10	34.6	SPARC	54.5	1718.9	970.8	772.7	1168.9	1127.4	1353.8	649.9	700.3	544.2
High	Master Protein	Q16658	Fascin OS=Homo sapiens OX=9606 GN=FSCN1 PE=1 SV=3	25	9	10	9	54.5	FSCN1	111.7	1822.1	688.5	889.1	205.5	287.4	223.5	280.9	165.4	454.2
High	Master Protein	Q14165	Malectin OS=Homo sapiens OX=9606 GN=MLEC PE=1 SV=1	28	7	10	7	32.2	MLEC	289.7	1820.8	770.7	723.4	1002.5	961.6	1303.8	499.4	516.9	551.1
High	Master Protein	P62906	60S ribosomal protein L10a OS=Homo sapiens OX=9606 GN=RPL10A PE=1 SV=2	49	10	10	10	24.8	RPL10A	696.6	5736.9	2576	2162.4	1725.1	1826	1998	1361.5	1173.9	1554.6
High	Master Protein	P46821	Microtubule-associated protein 1B OS=Homo sapiens OX=9606 GN=MAP1B PE=1 SV=2	6	10	10	10	270.5	MAP1B	31	1057.8	380.6	495.7	283.9	326.1	323.3	224.8	220.7	309.8
High	Master Protein	P61421	V-type proton ATPase subunit d 1 OS=Homo sapiens OX=9606 GN=ATP6V0D1 PE=1 SV=1	34	9	10	9	40.3	ATP6V0D1	273.2	1634.2	1332.3	1034	1279.8	1374.6	1494	893.8	1409.6	1314.3
High	Master Protein	Q16698	2,4-dienoyl-CoA reductase [(3E)-enoyl-CoA-producing], mitochondrial OS=Homo sapiens OX=9606 GN=DECR1 PE=1 SV=1	36	10	10	10	36	DECR1	103.7	1722.3	820.7	728.2	1223.9	1256.6	2175.2	931.8	1133.8	1031.9
High	Master Protein	Q9P0L0	Vesicle-associated membrane protein-associated protein A OS=Homo sapiens OX=9606 GN=VAPA PE=1 SV=3	41	8	10	7	27.9	VAPA	712.1	3409.8	1831.3	1616.7	1620.7	1615.8	2213.9	1150.6	1060.2	1533
High	Master Protein	Q16881	Thioredoxin reductase 1, cytoplasmic OS=Homo sapiens OX=9606 GN=TXNRD1 PE=1 SV=3	19	8	10	8	70.9	TXNRD1	122.3	2380.3	1290.3	1255.8	827.9	991.1	917.3	886.4	839.8	895.1
High	Master Protein	P34897	Serine hydroxymethyltransferase, mitochondrial OS=Homo sapiens OX=9606 GN=SHMT2 PE=1 SV=3	19	8	10	8	56	SHMT2	1533.2	1407.3	686.7	474.4	778.6	720.2	1064.1	399.9	424.1	390.1
High	Master Protein	P62241	40S ribosomal protein S8 OS=Homo sapiens OX=9606 GN=RPS8 PE=1 SV=2	42	8	10	8	24.2	RPS8	250.7	2583.3	1127.8	1003.4	964.9	959.6	1073.8	315.9	280	444.5
High	Master Protein	P49419	Alpha-aminoadipic semialdehyde dehydrogenase OS=Homo sapiens OX=9606 GN=ALDH7A1 PE=1 SV=5	21	10	10	10	58.5	ALDH7A1	110.9	2614.6	1125.8	1111.8	923.1	960	1166.6	723.1	777.9	816.6
High	Master Protein	P21291	Cysteine and glycine-rich protein 1 OS=Homo sapiens OX=9606 GN=CSRP1 PE=1 SV=3	63	8	10	8	20.6	CSRP1	136.6	2530.4	1050.1	1012.5	330.9	459	360.3	687.1	316	1258.5
High	Master Protein	Q96AG4	Leucine-rich repeat-containing protein 59 OS=Homo sapiens OX=9606 GN=LRRC59 PE=1 SV=1	45	10	10	10	34.9	LRRC59	145.7	2066	685.4	490	1352.8	1119.9	1736	131.1	150.3	114
High	Master Protein	P00441	Superoxide dismutase [Cu-Zn] OS=Homo sapiens OX=9606 GN=SOD1 PE=1 SV=2	40	8	10	8	15.9	SOD1	27.2	1063.5	714.1	526.1	517.5	521	621.8	1181	981.7	1170.2
High	Master Protein	P17655	Calpain-2 catalytic subunit OS=Homo sapiens OX=9606 GN=CAPN2 PE=1 SV=6	19	10	10	10	79.9	CAPN2	26.1	604.3	222.4	233.3	185.5	270.2	207.5	248.5	145.2	395.5
High	Master Protein	Q9Y2D5	A-kinase anchor protein 2 OS=Homo sapiens OX=9606 GN=AKAP2 PE=1 SV=3	17	10	10	10	94.6	AKAP2	75.6	2613.8	1168.4	1411.5	466.1	634.7	569.3	733.5	426.7	1179.5
High	Master Protein	P30044	Peroxiredoxin-5, mitochondrial OS=Homo sapiens OX=9606 GN=PRDX5 PE=1 SV=4	45	7	10	7	22.1	PRDX5	1126.6	2534.5	1162.5	1024.8	1363.6	1098.2	1768	1023.3	814.5	1057.1
High	Master Protein	P35237	Serpin B6 OS=Homo sapiens OX=9606 GN=SERPINB6 PE=1 SV=3	26	8	10	8	42.6	SERPINB6	24	521	348.5	317.7	195.8	197.5	220.2	347	399.1	379.4
High	Master Protein	P21926	CD9 antigen OS=Homo sapiens OX=9606 GN=CD9 PE=1 SV=4	29	8	10	8	25.4	CD9	48.8	7289.5	2289.5	3133.6	673.6	906.4	729.1	846.7	401.1	1369.8
High	Master Protein	P30048	Thioredoxin-dependent peroxide reductase, mitochondrial OS=Homo sapiens OX=9606 GN=PRDX3 PE=1 SV=3	37	8	10	8	27.7	PRDX3	106.8	3498.2	1471.7	1198.8	2083.3	2098.2	2789.6	1557.7	2071.5	1450.3
High	Master Protein	P26447	Protein S100-A4 OS=Homo sapiens OX=9606 GN=S100A4 PE=1 SV=1	44	7	10	7	11.7	S100A4	55.5	2083.8	992.9	908.8	653.1	1022.5	752.8	695.9	642	985.2
High	Master Protein	P16234	Platelet-derived growth factor receptor alpha OS=Homo sapiens OX=9606 GN=PDGFRA PE=1 SV=1	9	10	10	8	122.6	PDGFRA	53.1	3632.2	1647.4	1993.9	460.9	548.3	513.6	977.1	686.8	1630.9
High	Master Protein	Q9BXS5	AP-1 complex subunit mu-1 OS=Homo sapiens OX=9606 GN=AP1M1 PE=1 SV=3	27	9	10	9	48.6	AP1M1	382.2	2708.6	1445.2	1309.1	1137.1	1290.2	1247.5	1096	1122.7	1669.9
High	Master Protein	Q15436	Protein transport protein Sec23A OS=Homo sapiens OX=9606 GN=SEC23A PE=1 SV=2	17	9	10	9	86.1	SEC23A	100.3	1313.3	743	605.4	529.8	580.2	558.6	500.1	463.1	569.4
High	Master Protein	Q9ULC3	Ras-related protein Rab-23 OS=Homo sapiens OX=9606 GN=RAB23 PE=1 SV=1	35	7	10	7	26.6	RAB23	88	2905.3	1418.5	1607.2	653.4	776.1	732.8	1010.6	640.2	1860.7
High	Master Protein	P07099	Epoxide hydrolase 1 OS=Homo sapiens OX=9606 GN=EPHX1 PE=1 SV=1	22	9	10	9	52.9	EPHX1	134	1166.7	477.3	514	554.5	581.7	693.7	634.8	557.3	727.9
High	Master Protein	P78324	Tyrosine-protein phosphatase non-receptor type substrate 1 OS=Homo sapiens OX=9606 GN=SIRPA PE=1 SV=2	17	8	10	8	54.9	SIRPA	37.6	3771.3	1624.6	2023.3	683.1	930.5	850.2	695.8	502.9	1056.1
High	Master Protein	Q8TB96	T-cell immunomodulatory protein OS=Homo sapiens OX=9606 GN=ITFG1 PE=1 SV=1	18	9	10	9	68.1	ITFG1	446.4	3290	2032.2	1707.7	1168.8	1182.3	1299.8	1568	1662.3	1816.6
High	Master Protein	P51153	Ras-related protein Rab-13 OS=Homo sapiens OX=9606 GN=RAB13 PE=1 SV=1	49	9	10	7	22.8	RAB13	100	933.6	390.8	512.9	236	286.5	269.7	348.9	250.6	663.7
High	Master Protein	Q6NUK1	Calcium-binding mitochondrial carrier protein SCaMC-1 OS=Homo sapiens OX=9606 GN=SLC25A24 PE=1 SV=2	22	8	10	8	53.3	SLC25A24	374.9	443.3	205.5	188.5	296.1	327.8	426.4	201.6	213	171.1
High	Master Protein	O75326	Semaphorin-7A OS=Homo sapiens OX=9606 GN=SEMA7A PE=1 SV=1	15	9	10	9	74.8	SEMA7A	19	640.8	347	306.5	370.3	413.6	456.4	198.4	205.3	211.2
High	Master Protein	P35625	Metalloproteinase inhibitor 3 OS=Homo sapiens OX=9606 GN=TIMP3 PE=1 SV=2	42	8	10	8	24.1	TIMP3	86.9	1850.7	1077.5	631.6	727.8	718.3	830	1128.7	1089.8	955
High	Master Protein	Q9H7F0	Polyamine-transporting ATPase 13A3 OS=Homo sapiens OX=9606 GN=ATP13A3 PE=1 SV=4	10	10	10	10	138	ATP13A3	152.9	1472.4	743.1	756.9	762	854.5	830.4	1029.1	1016.8	1238.7
High	Master Protein	P22314	Ubiquitin-like modifier-activating enzyme 1 OS=Homo sapiens OX=9606 GN=UBA1 PE=1 SV=3	12	9	10	9	117.8	UBA1	122.5	2165.7	813.5	1000.1	712.7	826.5	824.8	670.7	485	1159.3
High	Master Protein	P17931	Galectin-3 OS=Homo sapiens OX=9606 GN=LGALS3 PE=1 SV=5	35	8	10	8	26.1	LGALS3	124.9	3717.8	820.4	1660.5	220.4	300.1	257.7	1128.2	418.9	2295.6
High	Master Protein	Q9Y6C9	Mitochondrial carrier homolog 2 OS=Homo sapiens OX=9606 GN=MTCH2 PE=1 SV=1	31	7	10	7	33.3	MTCH2	226.2	853.1	433.4	366.2	527.2	548.7	696.3	424.6	439.5	456.9
High	Master Protein	P61225	Ras-related protein Rap-2b OS=Homo sapiens OX=9606 GN=RAP2B PE=1 SV=1	54	8	10	5	20.5	RAP2B	318.3	4069.8	1712	2123	813.1	1053.1	971.7	1273.4	990.2	2202.9
High	Master Protein	P46781	40S ribosomal protein S9 OS=Homo sapiens OX=9606 GN=RPS9 PE=1 SV=3	39	10	10	10	22.6	RPS9	483.6	4021.7	1911.1	1876.6	1769.1	1756	2068.6	689.4	687	1137.2
High	Master Protein	Q9HBL0	Tensin-1 OS=Homo sapiens OX=9606 GN=TNS1 PE=1 SV=2	6	9	10	9	185.6	TNS1	52	2142.5	794.5	1141.2	355	513.2	402.6	342.4	227.9	673.5
High	Master Protein	Q8IY95	Transmembrane protein 192 OS=Homo sapiens OX=9606 GN=TMEM192 PE=1 SV=1	26	8	10	8	30.9	TMEM192	41.4	2315	1593.6	1431	1292.2	1166.4	1500.3	771.2	868.9	672.9
High	Master Protein	Q15417	Calponin-3 OS=Homo sapiens OX=9606 GN=CNN3 PE=1 SV=1	35	8	10	6	36.4	CNN3	315.1	4391	1613	1426.4	848.8	1152.3	1029.8	1447.8	611.6	2081
High	Master Protein	Q9C0H2	Protein tweety homolog 3 OS=Homo sapiens OX=9606 GN=TTYH3 PE=1 SV=3	11	7	10	7	57.5	TTYH3	51.1	2252	1271.5	1278	1024.9	1067.2	1078.5	877.9	1024.9	744.8
High	Master Protein	P48509	CD151 antigen OS=Homo sapiens OX=9606 GN=CD151 PE=1 SV=3	25	8	10	8	28.3	CD151	76.5	5531.8	2210.9	2810.4	1137.7	1512	1219.3	1064.8	700.2	1578.3
High	Master Protein	P07954	Fumarate hydratase, mitochondrial OS=Homo sapiens OX=9606 GN=FH PE=1 SV=3	23	10	10	10	54.6	FH	73.1	711.8	273.6	280.9	308.8	316.5	395.6	243.8	228	234.2
High	Master Protein	P35606	Coatomer subunit beta' OS=Homo sapiens OX=9606 GN=COPB2 PE=1 SV=2	11	10	10	10	102.4	COPB2	33	432.1	194.8	239.9	173.8	201	181.6	82.6	80.7	160
High	Master Protein	P17050	Alpha-N-acetylgalactosaminidase OS=Homo sapiens OX=9606 GN=NAGA PE=1 SV=2	26	9	10	9	46.5	NAGA	47.1	1705.6	1178.6	957.4	972.4	957.4	1136.2	1153.6	1261.8	1014.9
High	Master Protein	Q9UM22	Mammalian ependymin-related protein 1 OS=Homo sapiens OX=9606 GN=EPDR1 PE=1 SV=2	27	6	10	6	25.4	EPDR1	41.2	1372.2	773.1	806.8	2721.3	2567.9	3249.7	866.7	933.9	883.4
High	Master Protein	P49368	T-complex protein 1 subunit gamma OS=Homo sapiens OX=9606 GN=CCT3 PE=1 SV=4	27	10	10	10	60.5	CCT3	168.8	1067.3	454.7	555.5	372.2	460.5	447.4	328.5	262.5	605.8
High	Master Protein	P27635	60S ribosomal protein L10 OS=Homo sapiens OX=9606 GN=RPL10 PE=1 SV=5	42	9	10	9	24.6	RPL10	533.7	4342.6	2000.5	1554.2	1252.4	1283	1498.3	963.3	769.9	1091.9
High	Master Protein	P17900	Ganglioside GM2 activator OS=Homo sapiens OX=9606 GN=GM2A PE=1 SV=4	51	8	10	8	20.8	GM2A	174.6	2275.8	1827.3	1655.8	1808.8	1679.9	2113.9	2755.8	2932.6	2366.1
High	Master Protein	P04114	Apolipoprotein B-100 OS=Homo sapiens OX=9606 GN=APOB PE=1 SV=2	2	9	10	9	515.3	APOB	127.9	3510.6	2532.4	2526.9	1290.9	1398.3	1475.7	950.9	1129.8	1144.7
High	Master Protein	P09496	Clathrin light chain A OS=Homo sapiens OX=9606 GN=CLTA PE=1 SV=1	26	9	10	9	27.1	CLTA	306.3	3068.5	1586.7	1641.2	746.5	941.2	853.1	851.6	773.6	1325.1
High	Master Protein	P30084	Enoyl-CoA hydratase, mitochondrial OS=Homo sapiens OX=9606 GN=ECHS1 PE=1 SV=4	33	9	10	9	31.4	ECHS1	44.6	851.3	406.7	239.6	599.6	476.1	757.2	399.8	420.4	365
High	Master Protein	P52943	Cysteine-rich protein 2 OS=Homo sapiens OX=9606 GN=CRIP2 PE=1 SV=1	44	7	9	7	22.5	CRIP2	49.2	2273.7	977.3	1231.5	190.2	240.5	184.9	322.4	134.8	572.7
High	Master Protein	P34059	N-acetylgalactosamine-6-sulfatase OS=Homo sapiens OX=9606 GN=GALNS PE=1 SV=1	16	7	9	6	58	GALNS	19.1	359.6	253.9	266.3	192.4	185	227.7	179.4	307.8	229.9
High	Master Protein	P17302	Gap junction alpha-1 protein OS=Homo sapiens OX=9606 GN=GJA1 PE=1 SV=2	29	8	9	8	43	GJA1	273.2	1856.2	1037.3	1009.6	404.1	472.7	444.4	889	900.1	1158.1
High	Master Protein	P30050	60S ribosomal protein L12 OS=Homo sapiens OX=9606 GN=RPL12 PE=1 SV=1	55	6	9	6	17.8	RPL12	200.6	1755.6	798.3	759.2	485.4	506.6	577.5	404.7	372.2	487.2
High	Master Protein	P53801	Pituitary tumor-transforming gene 1 protein-interacting protein OS=Homo sapiens OX=9606 GN=PTTG1IP PE=1 SV=1	21	4	9	4	20.3	PTTG1IP	30	2634.7	2027.6	889.4	1482.1	1410	1646.1	1854.8	1827.6	1579.2
High	Master Protein	P80303	Nucleobindin-2 OS=Homo sapiens OX=9606 GN=NUCB2 PE=1 SV=3	24	8	9	8	50.2	NUCB2	72.7	2744.7	1583.3	1502.4	1362.7	1370.6	1590.2	911.4	1018.1	1067.4
High	Master Protein	Q92542	Nicastrin OS=Homo sapiens OX=9606 GN=NCSTN PE=1 SV=2	12	7	9	7	78.4	NCSTN	183.9	2701.7	1420.1	1628.1	1265.6	1310.4	1392.3	1555.4	1695.6	1731.7
High	Master Protein	P09601	Heme oxygenase 1 OS=Homo sapiens OX=9606 GN=HMOX1 PE=1 SV=1	35	8	9	8	32.8	HMOX1	116.8	1424.2	594.9	593.4	1222.5	1261.1	1600.6	1551.5	1741.3	1483.9
High	Master Protein	P02461	Collagen alpha-1(III) chain OS=Homo sapiens OX=9606 GN=COL3A1 PE=1 SV=4	6	8	9	8	138.5	COL3A1	26.4	730.2	454.2	222.7	339.9	327	428.4	202.5	213.2	195.5
High	Master Protein	P42766	60S ribosomal protein L35 OS=Homo sapiens OX=9606 GN=RPL35 PE=1 SV=2	42	7	9	7	14.5	RPL35	251.7	2387.3	1158.4	1116.2	605.2	664	733.6	441.6	360.4	614.4
High	Master Protein	Q9Y2E5	Epididymis-specific alpha-mannosidase OS=Homo sapiens OX=9606 GN=MAN2B2 PE=1 SV=4	11	8	9	8	113.9	MAN2B2	46.7	830.6	546.6	422.9	636.7	619	708.8	539.4	648.1	503.6
High	Master Protein	P49207	60S ribosomal protein L34 OS=Homo sapiens OX=9606 GN=RPL34 PE=1 SV=3	43	7	9	7	13.3	RPL34	377.5	3092.1	1435	1301	841.4	889.5	1061.5	730.8	565	903.1
High	Master Protein	P62277	40S ribosomal protein S13 OS=Homo sapiens OX=9606 GN=RPS13 PE=1 SV=2	44	9	9	9	17.2	RPS13	382	4116	1565.9	1711.4	1415.1	1651.5	1659.2	554.3	466.7	721.4
High	Master Protein	Q7Z7H5	Transmembrane emp24 domain-containing protein 4 OS=Homo sapiens OX=9606 GN=TMED4 PE=1 SV=1	33	7	9	4	25.9	TMED4	163.8	594.8	353.2	364.9	408.7	388.8	447.9	213.3	209	229.8
High	Master Protein	P62917	60S ribosomal protein L8 OS=Homo sapiens OX=9606 GN=RPL8 PE=1 SV=2	31	8	9	8	28	RPL8	157.7	1148.1	532.8	581.6	340.1	375.4	391.2	285.6	243.5	284.2
High	Master Protein	Q13425	Beta-2-syntrophin OS=Homo sapiens OX=9606 GN=SNTB2 PE=1 SV=1	19	9	9	9	57.9	SNTB2	193.5	3855.4	1409.3	1930.5	619.1	917.1	754.1	734.7	420.4	1511.9
High	Master Protein	P29317	Ephrin type-A receptor 2 OS=Homo sapiens OX=9606 GN=EPHA2 PE=1 SV=2	12	9	9	8	108.2	EPHA2	88.4	684.5	301.4	383.6	217	279.3	240.9	163.6	114.1	302
High	Master Protein	P62753	40S ribosomal protein S6 OS=Homo sapiens OX=9606 GN=RPS6 PE=1 SV=1	24	6	9	6	28.7	RPS6	432.4	3791.2	1616.7	1288	1234.1	1236	1349.9	452.9	359.4	535.4
High	Master Protein	P07711	Procathepsin L OS=Homo sapiens OX=9606 GN=CTSL PE=1 SV=2	22	6	9	5	37.5	CTSL	14.8	320.2	188.5	186.1	249.2	244.9	249.4	380	427.7	331.5
High	Master Protein	Q9Y5X2	Sorting nexin-8 OS=Homo sapiens OX=9606 GN=SNX8 PE=1 SV=1	17	7	9	7	52.5	SNX8	133.2	990.6	500.1	496.3	312.9	387.1	367.1	211.9	208	233.8
High	Master Protein	Q8WVM8	Sec1 family domain-containing protein 1 OS=Homo sapiens OX=9606 GN=SCFD1 PE=1 SV=4	20	9	9	9	72.3	SCFD1	371.2	2283.8	1241.2	1085	1519.2	1594.2	1898.1	837.8	857.5	847.5
High	Master Protein	Q5ZPR3	CD276 antigen OS=Homo sapiens OX=9606 GN=CD276 PE=1 SV=1	41	8	9	8	57.2	CD276	27.2	1161.4	474.1	605.5	237.5	304	260.3	266.1	170.1	420
High	Master Protein	Q9Y2A7	Nck-associated protein 1 OS=Homo sapiens OX=9606 GN=NCKAP1 PE=1 SV=1	8	9	9	9	128.7	NCKAP1	103	2399.1	776.1	1390.8	272.7	385.1	250.4	163.2	117.9	330
High	Master Protein	Q15404	Ras suppressor protein 1 OS=Homo sapiens OX=9606 GN=RSU1 PE=1 SV=3	35	8	9	8	31.5	RSU1	180.7	5321	1698.8	2530.9	835.9	1103.9	937.6	469.8	365.4	824.3
High	Master Protein	Q16563	Synaptophysin-like protein 1 OS=Homo sapiens OX=9606 GN=SYPL1 PE=1 SV=1	21	5	9	5	28.5	SYPL1	167.2	4673.7	2655.7	1617.1	1789.9	1896.8	1839.2	3255.1	3269.3	3761
High	Master Protein	P62280	40S ribosomal protein S11 OS=Homo sapiens OX=9606 GN=RPS11 PE=1 SV=3	47	9	9	9	18.4	RPS11	232.7	2491.6	1063.5	1007.8	930.3	1101.6	1123.4	374.5	328.9	401.1
High	Master Protein	P43235	Cathepsin K OS=Homo sapiens OX=9606 GN=CTSK PE=1 SV=1	35	8	9	7	36.9	CTSK	2.9	340.8	272.2	172.2	372	336.8	425.2	385.9	390.8	393.3
High	Master Protein	P00558	Phosphoglycerate kinase 1 OS=Homo sapiens OX=9606 GN=PGK1 PE=1 SV=3	18	6	9	6	44.6	PGK1	347.5	4256.5	1650	2120.3	884.4	1188.7	1099.2	1313.9	903.4	2386.4
High	Master Protein	P61927	60S ribosomal protein L37 OS=Homo sapiens OX=9606 GN=RPL37 PE=1 SV=2	37	6	9	6	11.1	RPL37	153.9	1458	637.8	693.6	372.6	438.1	460.9	303.7	252.8	393.9
High	Master Protein	P35475	Alpha-L-iduronidase OS=Homo sapiens OX=9606 GN=IDUA PE=1 SV=2	19	9	9	9	72.6	IDUA	28.2	1162.5	723.1	490.4	1037.5	899.4	1081.1	426.5	479.2	366.6
High	Master Protein	P30153	Serine/threonine-protein phosphatase 2A 65 kDa regulatory subunit A alpha isoform OS=Homo sapiens OX=9606 GN=PPP2R1A PE=1 SV=4	24	9	9	9	65.3	PPP2R1A	247.7	2753.7	1086.5	1422.5	615.4	814.1	726.2	726.2	460.8	1439.6
High	Master Protein	Q07020	60S ribosomal protein L18 OS=Homo sapiens OX=9606 GN=RPL18 PE=1 SV=2	36	6	9	6	21.6	RPL18	236.9	4359.1	1918	2087.7	1356.7	1362.7	1609.6	988.7	888.5	1397.7
High	Master Protein	P30825	High affinity cationic amino acid transporter 1 OS=Homo sapiens OX=9606 GN=SLC7A1 PE=1 SV=1	17	9	9	9	67.6	SLC7A1	17.3	1117.7	479.2	551.7	421.7	559.6	480	191.4	153	212.7
High	Master Protein	P13987	CD59 glycoprotein OS=Homo sapiens OX=9606 GN=CD59 PE=1 SV=1	28	5	9	5	14.2	CD59	129.9	3911.2	2156.8	1135	1022.1	1271.9	1095.6	1297.9	805.7	1099.4
High	Master Protein	Q92896	Golgi apparatus protein 1 OS=Homo sapiens OX=9606 GN=GLG1 PE=1 SV=2	9	9	9	9	134.5	GLG1	71.3	954.3	633.9	354.9	444.3	420.4	517.7	113.8	103.8	116.3
High	Master Protein	Q15365	Poly(rC)-binding protein 1 OS=Homo sapiens OX=9606 GN=PCBP1 PE=1 SV=2	28	8	9	5	37.5	PCBP1	433.7	3307.9	1355.4	1279.9	1160.4	1324.4	1359.7	765.4	532.3	1093.6
High	Master Protein	P61353	60S ribosomal protein L27 OS=Homo sapiens OX=9606 GN=RPL27 PE=1 SV=2	56	8	9	8	15.8	RPL27	349.5	2644.3	1195.3	1238.6	774.7	874.1	918.3	593.3	589.5	797
High	Master Protein	P19021	Peptidyl-glycine alpha-amidating monooxygenase OS=Homo sapiens OX=9606 GN=PAM PE=1 SV=2	11	9	9	9	108.3	PAM	40.4	1428.5	997.4	904.6	610.2	654.8	671.4	782.7	951.3	836.7
High	Master Protein	Q9UL25	Ras-related protein Rab-21 OS=Homo sapiens OX=9606 GN=RAB21 PE=1 SV=3	33	6	9	6	24.3	RAB21	341.3	3638.2	1843.6	1229.4	1615.7	1826.3	1881.4	1449.7	1294.9	1560.1
High	Master Protein	Q6IAA8	Ragulator complex protein LAMTOR1 OS=Homo sapiens OX=9606 GN=LAMTOR1 PE=1 SV=2	64	7	9	7	17.7	LAMTOR1	90.2	2577.9	2104.9	1640.5	1746.4	1934	2177.9	2109	2448.5	2159.3
High	Master Protein	P53396	ATP-citrate synthase OS=Homo sapiens OX=9606 GN=ACLY PE=1 SV=3	9	9	9	9	120.8	ACLY	244.1	1590.2	679.3	837.4	506.9	613.5	615.7	566.9	420.1	951.9
High	Master Protein	Q13162	Peroxiredoxin-4 OS=Homo sapiens OX=9606 GN=PRDX4 PE=1 SV=1	35	8	9	5	30.5	PRDX4	327	2352.6	1140.4	889.7	1260.3	1118.9	1571.7	875.1	1002.8	957.5
High	Master Protein	Q9NTJ5	Phosphatidylinositol-3-phosphatase SAC1 OS=Homo sapiens OX=9606 GN=SACM1L PE=1 SV=2	12	8	9	8	66.9	SACM1L	516.3	2704.5	1310	1269.5	1488.6	1494.7	1887.1	1145.9	1210.7	1300.7
High	Master Protein	P40227	T-complex protein 1 subunit zeta OS=Homo sapiens OX=9606 GN=CCT6A PE=1 SV=3	24	9	9	9	58	CCT6A	289.9	2059.7	967.7	1099.3	705.5	838.4	848	645.6	524.5	1213.5
High	Master Protein	P55809	Succinyl-CoA:3-ketoacid coenzyme A transferase 1, mitochondrial OS=Homo sapiens OX=9606 GN=OXCT1 PE=1 SV=1	17	7	9	7	56.1	OXCT1	1009.3	1226.6	604	446.2	632.2	641.1	945.1	449.5	525.2	472
High	Master Protein	Q9NVA2	Septin-11 OS=Homo sapiens OX=9606 GN=SEPTIN11 PE=1 SV=3	20	7	9	6	49.4	SEPTIN11	64.6	3829.2	1296.6	2153.4	267.8	383.4	259.4	147.2	90.8	413.7
High	Master Protein	Q14254	Flotillin-2 OS=Homo sapiens OX=9606 GN=FLOT2 PE=1 SV=2	22	9	9	9	47	FLOT2	203.8	1081.2	700.2	680.6	584.9	632.7	733.1	1179.2	1415.8	1652.3
High	Master Protein	Q06830	Peroxiredoxin-1 OS=Homo sapiens OX=9606 GN=PRDX1 PE=1 SV=1	34	8	9	5	22.1	PRDX1	281.3	3036.1	1072.7	1400.5	728.7	872.6	852.8	645.6	550	833.5
High	Master Protein	Q9P2R3	Rabankyrin-5 OS=Homo sapiens OX=9606 GN=ANKFY1 PE=1 SV=2	9	9	9	9	128.3	ANKFY1	63.6	826.1	357.8	311.3	296.6	416	367	395.6	396	444.9
High	Master Protein	P48047	ATP synthase subunit O, mitochondrial OS=Homo sapiens OX=9606 GN=ATP5PO PE=1 SV=1	43	7	9	7	23.3	ATP5PO	170.8	1015.7	427.2	375.4	589.7	612.6	818.7	384.8	406.4	357
High	Master Protein	Q9Y287	Integral membrane protein 2B OS=Homo sapiens OX=9606 GN=ITM2B PE=1 SV=1	32	7	9	7	30.3	ITM2B	141.9	2044.5	1311.5	952.8	747.4	761.5	797.8	624.5	610.7	611.3
High	Master Protein	P09211	Glutathione S-transferase P OS=Homo sapiens OX=9606 GN=GSTP1 PE=1 SV=2	43	6	9	6	23.3	GSTP1	129	2689.2	1417.6	1443.5	703.2	748.2	797.3	985.5	831.4	1214.3
High	Master Protein	P10321	HLA class I histocompatibility antigen, C alpha chain OS=Homo sapiens OX=9606 GN=HLA-C PE=1 SV=3	28	8	9	6	40.6	HLA-C	36.3	1573.8	696.4	725.1	571.4	699	683.8	264.5	243.5	339.6
High	Master Protein	P04179	Superoxide dismutase [Mn], mitochondrial OS=Homo sapiens OX=9606 GN=SOD2 PE=1 SV=3	30	6	9	6	24.7	SOD2	388.1	1702.9	843.7	847.6	877.7	940.9	1361.6	2536	2900.5	2784.5
High	Master Protein	P47756	F-actin-capping protein subunit beta OS=Homo sapiens OX=9606 GN=CAPZB PE=1 SV=4	33	7	9	7	31.3	CAPZB	142.7	1384.3	568.3	655.4	307.3	400.6	349.6	477.3	294.7	865.3
High	Master Protein	P51798	H(+)/Cl(-) exchange transporter 7 OS=Homo sapiens OX=9606 GN=CLCN7 PE=1 SV=2	11	8	9	8	88.6	CLCN7	73.7	1237.5	773.5	750.9	620.1	634.9	716.6	746.7	830.8	769.3
High	Master Protein	O94979	Protein transport protein Sec31A OS=Homo sapiens OX=9606 GN=SEC31A PE=1 SV=3	10	9	9	9	132.9	SEC31A	32.1	1867.7	769.2	895.3	553.1	765.8	701.8	515.8	364.2	813.9
High	Master Protein	O14786	Neuropilin-1 OS=Homo sapiens OX=9606 GN=NRP1 PE=1 SV=3	11	8	9	8	103.1	NRP1	112.9	1832.2	826.7	942.2	564.8	784.6	661.7	494.9	474.4	629.8
High	Master Protein	P60981	Destrin OS=Homo sapiens OX=9606 GN=DSTN PE=1 SV=3	41	6	9	5	18.5	DSTN	51.8	1808.3	755.4	840.5	261.6	352.3	287.3	504.1	305.5	1110.3
High	Master Protein	Q16647	Prostacyclin synthase OS=Homo sapiens OX=9606 GN=PTGIS PE=1 SV=1	23	9	9	9	57.1	PTGIS	218.3	2116.6	1003.1	995.9	259.5	273.3	266	1256.5	1138.9	1605.4
High	Master Protein	P09622	Dihydrolipoyl dehydrogenase, mitochondrial OS=Homo sapiens OX=9606 GN=DLD PE=1 SV=2	19	9	9	9	54.1	DLD	594.9	2002.8	975.5	848.9	1295	1332.3	1793.9	977.2	1153.3	1033.4
High	Master Protein	Q9UJZ1	Stomatin-like protein 2, mitochondrial OS=Homo sapiens OX=9606 GN=STOML2 PE=1 SV=1	30	6	9	6	38.5	STOML2	67.5	427.2	147.3	174	128.5	152.7	153.5	112	94.9	115.1
High	Master Protein	O75508	Claudin-11 OS=Homo sapiens OX=9606 GN=CLDN11 PE=1 SV=2	8	3	8	3	22	CLDN11	6.9	870.4	365	475.7	363.2	416.7	426.9	918.8	970.7	1287.4
High	Master Protein	Q9NZV1	Cysteine-rich motor neuron 1 protein OS=Homo sapiens OX=9606 GN=CRIM1 PE=1 SV=1	13	8	8	8	113.7	CRIM1	29.8	785.3	561.5	314.2	530.3	611.3	626.5	214.7	179.5	159
High	Master Protein	Q96QD8	Sodium-coupled neutral amino acid transporter 2 OS=Homo sapiens OX=9606 GN=SLC38A2 PE=1 SV=2	17	5	8	5	56	SLC38A2	66.2	4452.1	2757	2708.4	1148	1163.8	1180.1	806.8	800.8	792.3
High	Master Protein	O75695	Protein XRP2 OS=Homo sapiens OX=9606 GN=RP2 PE=1 SV=4	25	8	8	8	39.6	RP2	77	4510.9	1655.6	2446.6	782.1	1137.6	936.5	1232.9	788	2269.7
High	Master Protein	P18669	Phosphoglycerate mutase 1 OS=Homo sapiens OX=9606 GN=PGAM1 PE=1 SV=2	44	8	8	8	28.8	PGAM1	49.1	819.4	303.2	383.6	158.3	228.4	191	277.9	141.2	523
High	Master Protein	Q96D15	Reticulocalbin-3 OS=Homo sapiens OX=9606 GN=RCN3 PE=1 SV=1	34	8	8	8	37.5	RCN3	88.5	1454.4	791.7	617.2	681.1	614.9	842.3	414	475	395
High	Master Protein	O15427	Monocarboxylate transporter 4 OS=Homo sapiens OX=9606 GN=SLC16A3 PE=1 SV=1	12	6	8	6	49.4	SLC16A3	57.8	4419.9	1673.9	2273.9	1532	2131.5	1888.7	940.6	595.6	1516.2
High	Master Protein	Q9H4G4	Golgi-associated plant pathogenesis-related protein 1 OS=Homo sapiens OX=9606 GN=GLIPR2 PE=1 SV=3	47	5	8	5	17.2	GLIPR2	48.4	1520	776.5	760.7	305.4	404.6	339.8	563.2	375.3	731.2
High	Master Protein	Q13637	Ras-related protein Rab-32 OS=Homo sapiens OX=9606 GN=RAB32 PE=1 SV=3	32	6	8	6	25	RAB32	190.5	3061.1	1681.1	1578.2	1326.1	1426	1563.3	1423.6	1291.7	1673.9
High	Master Protein	P46783	40S ribosomal protein S10 OS=Homo sapiens OX=9606 GN=RPS10 PE=1 SV=1	38	6	8	5	18.9	RPS10	1840.1	1382.9	686	626.7	524.9	550.1	584.3	235.7	219.7	346.7
High	Master Protein	O95831	Apoptosis-inducing factor 1, mitochondrial OS=Homo sapiens OX=9606 GN=AIFM1 PE=1 SV=1	14	7	8	7	66.9	AIFM1	592.8	882.9	340.6	387.4	405.1	476.9	554.1	267	304.4	312
High	Master Protein	Q15582	Transforming growth factor-beta-induced protein ig-h3 OS=Homo sapiens OX=9606 GN=TGFBI PE=1 SV=1	11	7	8	7	74.6	TGFBI	90.7	1080.4	775.1	675	1319.2	1249.5	1434.7	693.3	795.6	651.1
High	Master Protein	Q5JPE7	Nodal modulator 2 OS=Homo sapiens OX=9606 GN=NOMO2 PE=1 SV=1	6	7	8	7	139.4	NOMO2	276.5	944.5	457.3	405.8	620.4	652.9	796.3	390.2	403.5	384.8
High	Master Protein	Q92692	Nectin-2 OS=Homo sapiens OX=9606 GN=NECTIN2 PE=1 SV=1	12	7	8	7	57.7	NECTIN2	9.3	1177.6	443.9	625.4	225.4	350.1	289.6	248.9	151.6	449.1
High	Master Protein	Q70UQ0	Inhibitor of nuclear factor kappa-B kinase-interacting protein OS=Homo sapiens OX=9606 GN=IKBIP PE=1 SV=1	25	8	8	8	39.3	IKBIP	48.4	3061.9	1397.2	1166.3	1629	1654.5	2231	314.6	364.8	409.8
High	Master Protein	Q96FQ6	Protein S100-A16 OS=Homo sapiens OX=9606 GN=S100A16 PE=1 SV=1	67	6	8	6	11.8	S100A16	117.9	1132.3	672.6	659.2	908.1	732.1	955.6	581.5	479.7	630.3
High	Master Protein	O95202	Mitochondrial proton/calcium exchanger protein OS=Homo sapiens OX=9606 GN=LETM1 PE=1 SV=1	8	6	8	6	83.3	LETM1	446.8	1172.6	524.5	490.1	647.3	666.3	914.4	468.3	539.4	515.2
High	Master Protein	P13489	Ribonuclease inhibitor OS=Homo sapiens OX=9606 GN=RNH1 PE=1 SV=2	23	8	8	8	49.9	RNH1	106.9	1804.7	814.6	572.2	450.8	576.7	456.8	570.7	297.6	891.7
High	Master Protein	P61160	Actin-related protein 2 OS=Homo sapiens OX=9606 GN=ACTR2 PE=1 SV=1	23	8	8	8	44.7	ACTR2	133.8	2557.6	1052.8	1051.4	418.6	586.2	475.8	455.7	284	793.4
High	Master Protein	O75947	ATP synthase subunit d, mitochondrial OS=Homo sapiens OX=9606 GN=ATP5PD PE=1 SV=3	55	7	8	7	18.5	ATP5PD	294.3	2391.5	1058.9	828.2	1430.8	1386.9	1981.5	891	947.5	881.7
High	Master Protein	Q16851	UTP--glucose-1-phosphate uridylyltransferase OS=Homo sapiens OX=9606 GN=UGP2 PE=1 SV=5	16	8	8	8	56.9	UGP2	31.7	731.8	291.8	371.1	219	255.8	243.6	239.8	176	473.9
High	Master Protein	Q15366	Poly(rC)-binding protein 2 OS=Homo sapiens OX=9606 GN=PCBP2 PE=1 SV=1	22	7	8	4	38.6	PCBP2	5.2	34.1	14.3	14.3	11.2	17.8	12	5.8	8.7	9.4
High	Master Protein	P15153	Ras-related C3 botulinum toxin substrate 2 OS=Homo sapiens OX=9606 GN=RAC2 PE=1 SV=1	29	6	8	1	21.4	RAC2	12.7	592.2	249.1	260.5	282.2	359.1	348.9	176.5	125.3	253.5
High	Master Protein	P62913	60S ribosomal protein L11 OS=Homo sapiens OX=9606 GN=RPL11 PE=1 SV=2	39	6	8	6	20.2	RPL11	494.8	3532.4	1698.7	1668.1	1109.2	1108.3	1330	878.1	725.5	1076.2
High	Master Protein	P61978	Heterogeneous nuclear ribonucleoprotein K OS=Homo sapiens OX=9606 GN=HNRNPK PE=1 SV=1	16	7	8	7	50.9	HNRNPK	889.2	1467.9	768	584.4	1077.5	970.2	1391.1	479.6	572.8	583.5
High	Master Protein	P62888	60S ribosomal protein L30 OS=Homo sapiens OX=9606 GN=RPL30 PE=1 SV=2	50	5	8	5	12.8	RPL30	468.8	2443	1150.1	851.6	726.3	695.6	886.3	572.2	436.4	719.2
High	Master Protein	Q9Y4F1	FERM, ARHGEF and pleckstrin domain-containing protein 1 OS=Homo sapiens OX=9606 GN=FARP1 PE=1 SV=1	8	7	8	7	118.6	FARP1	248.6	3723	1248.2	1807.9	601.8	945.3	729.4	497.9	293.7	946.9
High	Master Protein	P62910	60S ribosomal protein L32 OS=Homo sapiens OX=9606 GN=RPL32 PE=1 SV=2	40	6	8	6	15.9	RPL32	420.2	2496.4	1313.6	1082.9	855.3	895.2	1035.3	656.9	574.2	887.5
High	Master Protein	P12931	Proto-oncogene tyrosine-protein kinase Src OS=Homo sapiens OX=9606 GN=SRC PE=1 SV=3	19	8	8	5	59.8	SRC	117.9	2562.8	1126.6	946.4	431.4	573	487.8	1136.3	694.8	1722.8
High	Master Protein	P10412	Histone H1.4 OS=Homo sapiens OX=9606 GN=H1-4 PE=1 SV=2	24	7	8	6	21.9	H1-4	1110.8	1197.8	860.8	666	631.3	761.3	825.1	563.4	659.5	422.5
High	Master Protein	P63027	Vesicle-associated membrane protein 2 OS=Homo sapiens OX=9606 GN=VAMP2 PE=1 SV=3	46	7	8	2	12.7	VAMP2	130.2	1747.9	902	791.5	610	711.8	583	771.4	821	634.5
High	Master Protein	Q9HD45	Transmembrane 9 superfamily member 3 OS=Homo sapiens OX=9606 GN=TM9SF3 PE=1 SV=2	13	7	8	7	67.8	TM9SF3	957.5	2976.2	1756.7	1198.7	2605.1	2617.2	3208.5	1613.7	1837.8	1214
High	Master Protein	P36542	ATP synthase subunit gamma, mitochondrial OS=Homo sapiens OX=9606 GN=ATP5F1C PE=1 SV=1	21	6	8	6	33	ATP5F1C	523.3	4139.2	1705	1629.8	2412.5	2405.7	3408.6	1468.5	1565.1	1556.8
High	Master Protein	P58335	Anthrax toxin receptor 2 OS=Homo sapiens OX=9606 GN=ANTXR2 PE=1 SV=5	11	6	8	5	53.6	ANTXR2	92	2011.5	1034.1	1240.9	657.3	793.8	799.6	752	625.2	1229.8
High	Master Protein	P11177	Pyruvate dehydrogenase E1 component subunit beta, mitochondrial OS=Homo sapiens OX=9606 GN=PDHB PE=1 SV=3	19	6	8	6	39.2	PDHB	119.2	868	400.3	365.4	566.4	561.1	814.3	407.8	476.8	459.9
High	Master Protein	P31930	Cytochrome b-c1 complex subunit 1, mitochondrial OS=Homo sapiens OX=9606 GN=UQCRC1 PE=1 SV=3	26	8	8	8	52.6	UQCRC1	97.1	399.2	167.7	130.5	246	251.9	326	192.4	190.7	164.1
High	Master Protein	P09497	Clathrin light chain B OS=Homo sapiens OX=9606 GN=CLTB PE=1 SV=1	22	7	8	7	25.2	CLTB	171.1	2107.9	1227	819	627.6	656.2	674.5	721	589	1049.5
High	Master Protein	O75436	Vacuolar protein sorting-associated protein 26A OS=Homo sapiens OX=9606 GN=VPS26A PE=1 SV=2	33	7	8	7	38.1	VPS26A	179.3	1730.7	939.8	993.1	663.7	838.6	778.6	846.4	860.3	1210.9
High	Master Protein	Q9Y6M5	Zinc transporter 1 OS=Homo sapiens OX=9606 GN=SLC30A1 PE=1 SV=3	14	6	8	6	55.3	SLC30A1	59.3	3368	1249.7	1668.7	511.8	691.5	540.5	553.8	371	1022.2
High	Master Protein	Q92544	Transmembrane 9 superfamily member 4 OS=Homo sapiens OX=9606 GN=TM9SF4 PE=1 SV=2	16	8	8	7	74.5	TM9SF4	206.8	1149.4	664.6	581.9	904.3	926.9	1115	537	599.5	424.3
High	Master Protein	Q9BXP2	Solute carrier family 12 member 9 OS=Homo sapiens OX=9606 GN=SLC12A9 PE=1 SV=1	10	7	8	7	96	SLC12A9	45.9	662.6	424	395.9	371.3	400	431.4	346.1	440.3	365.8
High	Master Protein	P02511	Alpha-crystallin B chain OS=Homo sapiens OX=9606 GN=CRYAB PE=1 SV=2	50	7	8	7	20.1	CRYAB	42.5	2871.6	1301.4	1640.9	334.2	392.3	363	994.4	523.3	1836.9
High	Master Protein	Q8NEU8	DCC-interacting protein 13-beta OS=Homo sapiens OX=9606 GN=APPL2 PE=1 SV=3	17	8	8	8	74.4	APPL2	37.2	1184.4	616.8	633.6	251	347.7	325.7	277.1	236.8	541.4
High	Master Protein	Q9NZ01	Very-long-chain enoyl-CoA reductase OS=Homo sapiens OX=9606 GN=TECR PE=1 SV=1	17	7	8	7	36	TECR	189.3	677.1	286.6	267	275.8	314	342.8	188.6	175	202.2
High	Master Protein	Q4V9L6	Transmembrane protein 119 OS=Homo sapiens OX=9606 GN=TMEM119 PE=1 SV=1	22	5	8	5	29.2	TMEM119	61.6	5551.2	2028.4	2727.4	462.3	669.3	517.6	1432.4	892.4	3209.5
High	Master Protein	Q9NVD7	Alpha-parvin OS=Homo sapiens OX=9606 GN=PARVA PE=1 SV=1	22	7	8	7	42.2	PARVA	109.2	4141.5	1333.6	2002	792.1	991.4	896.5	327.8	222.6	514.9
High	Master Protein	Q96JJ7	Protein disulfide-isomerase TMX3 OS=Homo sapiens OX=9606 GN=TMX3 PE=1 SV=2	21	7	8	7	51.8	TMX3	712.5	2688	1325.6	1267.4	1475.6	1505.4	2073.5	1038.1	1070.8	1115.4
High	Master Protein	O94856	Neurofascin OS=Homo sapiens OX=9606 GN=NFASC PE=1 SV=4	8	7	7	7	149.9	NFASC	52.1	349.7	187.6	153.5	175.7	238.4	216.4	134.6	107.4	157.9
High	Master Protein	Q13561	Dynactin subunit 2 OS=Homo sapiens OX=9606 GN=DCTN2 PE=1 SV=4	18	6	7	6	44.2	DCTN2	69.6	1258	508.9	631.6	292.3	403.5	357.2	399.4	238.2	750.1
High	Master Protein	P21283	V-type proton ATPase subunit C 1 OS=Homo sapiens OX=9606 GN=ATP6V1C1 PE=1 SV=4	19	7	7	7	43.9	ATP6V1C1	70.9	912.8	565.7	549.3	635.5	558.4	610.8	547.1	630.8	729.6
High	Master Protein	Q99832	T-complex protein 1 subunit eta OS=Homo sapiens OX=9606 GN=CCT7 PE=1 SV=2	14	7	7	7	59.3	CCT7	114	692.9	328.1	279.1	234.2	257.1	267.4	208.6	147.2	355.8
High	Master Protein	Q99519	Sialidase-1 OS=Homo sapiens OX=9606 GN=NEU1 PE=1 SV=1	16	5	7	5	45.4	NEU1	2.9	80	76.9	58.5	62.9	54.8	70.7	49.8	63.3	42.9
High	Master Protein	Q14439	G-protein coupled receptor 176 OS=Homo sapiens OX=9606 GN=GPR176 PE=2 SV=1	20	7	7	7	57	GPR176	82.9	2281.1	1068.6	1133.4	674.9	822.6	735.4	683.9	539.6	902.5
High	Master Protein	Q9UL26	Ras-related protein Rab-22A OS=Homo sapiens OX=9606 GN=RAB22A PE=1 SV=2	38	6	7	4	21.8	RAB22A	213.2	2530.5	1299.4	1104.1	1166.2	1459.7	1511.8	1158.3	1008.6	1330.1
High	Master Protein	O75110	Probable phospholipid-transporting ATPase IIA OS=Homo sapiens OX=9606 GN=ATP9A PE=1 SV=3	9	7	7	5	118.5	ATP9A	60.4	1392.5	782.1	752.8	426.4	464.1	461.2	594.8	606.3	649.3
High	Master Protein	O43657	Tetraspanin-6 OS=Homo sapiens OX=9606 GN=TSPAN6 PE=1 SV=1	24	7	7	7	27.5	TSPAN6	73.1	1031.6	742.9	495	593.2	578.5	645.7	1449.6	1351.7	1252
High	Master Protein	O14662	Syntaxin-16 OS=Homo sapiens OX=9606 GN=STX16 PE=1 SV=3	17	5	7	5	37	STX16	41.8	450	330	251.5	258.4	255.1	249.2	220.6	287.3	247.5
High	Master Protein	P29508	Serpin B3 OS=Homo sapiens OX=9606 GN=SERPINB3 PE=1 SV=2	18	7	7	2	44.5	SERPINB3	1174.2	166.2	253	297.9	226.8	403.6	247.8	321.8	1343.1	269.2
High	Master Protein	O15145	Actin-related protein 2/3 complex subunit 3 OS=Homo sapiens OX=9606 GN=ARPC3 PE=1 SV=3	33	6	7	6	20.5	ARPC3	90.2	2139.6	736.8	930.1	310.6	445.8	329.6	317	240.7	523.2
High	Master Protein	Q99747	Gamma-soluble NSF attachment protein OS=Homo sapiens OX=9606 GN=NAPG PE=1 SV=1	17	5	7	5	34.7	NAPG	165.5	2224.8	1304.3	1208.5	1018.8	1127.7	1177.4	1258.2	1313.6	1545.8
High	Master Protein	Q86YZ3	Hornerin OS=Homo sapiens OX=9606 GN=HRNR PE=1 SV=2	6	6	7	6	282.2	HRNR	138	93.7	212.4	157	104.7	275	94	221.5	140.5	232.4
High	Master Protein	O00161	Synaptosomal-associated protein 23 OS=Homo sapiens OX=9606 GN=SNAP23 PE=1 SV=1	42	6	7	6	23.3	SNAP23	266.1	1980.1	826.7	981.3	430	582.1	516.5	522.3	402.9	829.7
High	Master Protein	Q9Y4L1	Hypoxia up-regulated protein 1 OS=Homo sapiens OX=9606 GN=HYOU1 PE=1 SV=1	10	7	7	7	111.3	HYOU1	240.9	1095.3	554.6	479	780.6	722.4	1055.5	426.2	466.8	462.2
High	Master Protein	P50995	Annexin A11 OS=Homo sapiens OX=9606 GN=ANXA11 PE=1 SV=1	13	6	7	6	54.4	ANXA11	94	1336.3	522.5	544.3	346.2	436.7	653.6	431.7	346.6	723.9
High	Master Protein	P19474	E3 ubiquitin-protein ligase TRIM21 OS=Homo sapiens OX=9606 GN=TRIM21 PE=1 SV=1	16	7	7	7	54.1	TRIM21	74.6	964.5	718.7	647.5	852	866	843.4	853.9	823.4	949.2
High	Master Protein	P28300	Protein-lysine 6-oxidase OS=Homo sapiens OX=9606 GN=LOX PE=1 SV=2	20	6	7	6	46.9	LOX	107.2	1299.1	685.6	605.1	840.6	952.1	940.5	470.2	466.4	398.5
High	Master Protein	Q15904	V-type proton ATPase subunit S1 OS=Homo sapiens OX=9606 GN=ATP6AP1 PE=1 SV=2	10	6	7	6	52	ATP6AP1	43.7	1767.3	1216.8	1130.9	1021.9	1067.2	1243.5	925.5	1159.3	1203.1
High	Master Protein	Q99538	Legumain OS=Homo sapiens OX=9606 GN=LGMN PE=1 SV=1	13	6	7	6	49.4	LGMN	13.1	407.4	315.7	237.4	388.5	359.8	453	313	341.8	282.2
High	Master Protein	O14745	Na(+)/H(+) exchange regulatory cofactor NHE-RF1 OS=Homo sapiens OX=9606 GN=SLC9A3R1 PE=1 SV=4	18	6	7	6	38.8	SLC9A3R1	33.2	2142.1	975.1	1097.3	507.8	642.5	558.1	494.4	390.4	709
High	Master Protein	Q13683	Integrin alpha-7 OS=Homo sapiens OX=9606 GN=ITGA7 PE=1 SV=3	8	7	7	7	128.9	ITGA7	23.4	155.9	75.9	92.4	49.9	62.7	73.4	309.8	195.1	562
High	Master Protein	P30041	Peroxiredoxin-6 OS=Homo sapiens OX=9606 GN=PRDX6 PE=1 SV=3	39	7	7	7	25	PRDX6	62.4	1175.6	450.4	590.4	288.6	370.7	340.3	389.3	259.9	569
High	Master Protein	O60488	Long-chain-fatty-acid--CoA ligase 4 OS=Homo sapiens OX=9606 GN=ACSL4 PE=1 SV=2	12	7	7	6	79.1	ACSL4	131.6	1316.3	535.9	514	542.7	564	684.3	525.5	470.5	704.5
High	Master Protein	O95573	Fatty acid CoA ligase Acsl3 OS=Homo sapiens OX=9606 GN=ACSL3 PE=1 SV=3	14	7	7	6	80.4	ACSL3	111.6	1234.1	556.3	495.7	691.8	738.6	896.3	505.6	452.9	464.9
High	Master Protein	Q15599	Na(+)/H(+) exchange regulatory cofactor NHE-RF2 OS=Homo sapiens OX=9606 GN=SLC9A3R2 PE=1 SV=2	23	6	7	6	37.4	SLC9A3R2	105.4	3008.5	1424	1475.5	965.6	1247	1089.8	535.8	457.7	645.7
High	Master Protein	P26599	Polypyrimidine tract-binding protein 1 OS=Homo sapiens OX=9606 GN=PTBP1 PE=1 SV=1	19	6	7	6	57.2	PTBP1	595.6	968.2	510	394.4	560.5	525.8	693	318	331	369
High	Master Protein	Q9UIW2	Plexin-A1 OS=Homo sapiens OX=9606 GN=PLXNA1 PE=1 SV=3	4	7	7	7	210.9	PLXNA1	216.1	2172.6	875.8	1170.4	482.5	623.3	560.5	592.1	389.2	1027.8
High	Master Protein	P84098	60S ribosomal protein L19 OS=Homo sapiens OX=9606 GN=RPL19 PE=1 SV=1	31	6	7	6	23.5	RPL19	118.9	908	348.4	405.7	324.2	360.7	333.3	272.8	193.5	266
High	Master Protein	Q99584	Protein S100-A13 OS=Homo sapiens OX=9606 GN=S100A13 PE=1 SV=1	54	7	7	7	11.5	S100A13	369.3	1902.9	1120.7	1213.5	927.1	1139	1111.4	813.5	589.2	1171.1
High	Master Protein	Q9HAT2	Sialate O-acetylesterase OS=Homo sapiens OX=9606 GN=SIAE PE=1 SV=1	13	6	7	6	58.3	SIAE	87.6	1299.7	921.2	902.9	899.1	910.5	1048	819.7	978.4	803.2
High	Master Protein	P06702	Protein S100-A9 OS=Homo sapiens OX=9606 GN=S100A9 PE=1 SV=1	52	6	7	6	13.2	S100A9	2926.8	681.7	942.3	941.5	846.5	683.2	1509.1	806.8	3152.2	618.5
High	Master Protein	Q6IQ22	Ras-related protein Rab-12 OS=Homo sapiens OX=9606 GN=RAB12 PE=1 SV=3	29	7	7	6	27.2	RAB12	65.4	508	240.5	261.7	144.8	186.2	193.9	223.2	193.7	291.9
High	Master Protein	P20338	Ras-related protein Rab-4A OS=Homo sapiens OX=9606 GN=RAB4A PE=1 SV=3	31	6	7	3	24.4	RAB4A	48.5	491.2	248.7	251.8	247.9	312.6	300.2	215.5	242.3	273.2
High	Master Protein	P61018	Ras-related protein Rab-4B OS=Homo sapiens OX=9606 GN=RAB4B PE=1 SV=1	31	6	7	3	23.6	RAB4B	152.1	993	524.9	522.4	435.9	534.9	495.5	497.5	505.4	561.2
High	Master Protein	O43155	Leucine-rich repeat transmembrane protein FLRT2 OS=Homo sapiens OX=9606 GN=FLRT2 PE=1 SV=1	13	6	7	6	74	FLRT2	41.5	1946.6	760.3	938.9	374.2	515.2	457.3	289.3	164	553.7
High	Master Protein	Q9NX62	Golgi-resident adenosine 3',5'-bisphosphate 3'-phosphatase OS=Homo sapiens OX=9606 GN=BPNT2 PE=1 SV=1	19	7	7	7	38.7	BPNT2	209.9	1123.4	638.9	352.3	780.7	806.5	951.3	468.2	444.3	343.3
High	Master Protein	P24534	Elongation factor 1-beta OS=Homo sapiens OX=9606 GN=EEF1B2 PE=1 SV=3	26	6	7	6	24.7	EEF1B2	76.2	1928	739.4	891.6	631.3	701.4	659.4	198.5	201.4	213.1
High	Master Protein	P18621	60S ribosomal protein L17 OS=Homo sapiens OX=9606 GN=RPL17 PE=1 SV=3	34	7	7	7	21.4	RPL17	454.2	4592	1497.2	1311.1	1125.8	1181	1314.5	854.7	688.5	1044.3
High	Master Protein	P13073	Cytochrome c oxidase subunit 4 isoform 1, mitochondrial OS=Homo sapiens OX=9606 GN=COX4I1 PE=1 SV=1	38	6	7	6	19.6	COX4I1	36.1	1915.8	831.1	737.8	1026.8	1175.1	1499.4	993.1	1151.6	1127.2
High	Master Protein	Q96I99	Succinate--CoA ligase [GDP-forming] subunit beta, mitochondrial OS=Homo sapiens OX=9606 GN=SUCLG2 PE=1 SV=2	17	6	7	6	46.5	SUCLG2	81.3	629.6	318.6	244.5	465.3	458.2	656.1	376.5	419.3	430.5
High	Master Protein	P01040	Cystatin-A OS=Homo sapiens OX=9606 GN=CSTA PE=1 SV=1	62	6	7	6	11	CSTA	984.8	600.3	623.4	719.4	757.1	1035.6	692.7	1014.2	668	726.3
High	Master Protein	P12956	X-ray repair cross-complementing protein 6 OS=Homo sapiens OX=9606 GN=XRCC6 PE=1 SV=2	14	6	7	6	69.8	XRCC6	61.6	938	568	374	631.7	542	818.5	258.1	283.5	379.8
High	Master Protein	P38117	Electron transfer flavoprotein subunit beta OS=Homo sapiens OX=9606 GN=ETFB PE=1 SV=3	25	7	7	7	27.8	ETFB	109.5	3612	1531.8	1425.4	2114	2198.4	2996.9	1637.1	1849.9	1628.1
High	Master Protein	Q8NB49	Phospholipid-transporting ATPase IG OS=Homo sapiens OX=9606 GN=ATP11C PE=1 SV=3	9	7	7	6	129.4	ATP11C	118.8	1785.6	1013.1	1076.8	597.3	720.9	742.2	834.6	897.7	1313.6
High	Master Protein	Q15005	Signal peptidase complex subunit 2 OS=Homo sapiens OX=9606 GN=SPCS2 PE=1 SV=3	26	6	7	6	25	SPCS2	102.6	342.7	175.6	152	220	212.8	309.9	124.9	143.9	153.9
High	Master Protein	P13726	Tissue factor OS=Homo sapiens OX=9606 GN=F3 PE=1 SV=1	26	5	7	5	33	F3	15.9	1021.8	412.2	395	771.6	1070	1021.6	806.4	589.6	944.4
High	Master Protein	P33527	Multidrug resistance-associated protein 1 OS=Homo sapiens OX=9606 GN=ABCC1 PE=1 SV=3	7	7	7	7	171.5	ABCC1	6.5	835.2	293.6	469.4	125.9	207.2	159.3	193.4	124.2	355
High	Master Protein	Q9NUM4	Transmembrane protein 106B OS=Homo sapiens OX=9606 GN=TMEM106B PE=1 SV=2	18	5	7	5	31.1	TMEM106B	102.4	1340.8	996.4	768.5	842.4	775.9	914.7	1105.1	1285.5	1218.3
High	Master Protein	Q9NX63	MICOS complex subunit MIC19 OS=Homo sapiens OX=9606 GN=CHCHD3 PE=1 SV=1	23	7	7	7	26.1	CHCHD3	49.8	245.8	106	97.1	136	157	184.4	95.2	103.9	109.2
High	Master Protein	Q08722	Leukocyte surface antigen CD47 OS=Homo sapiens OX=9606 GN=CD47 PE=1 SV=1	17	7	7	7	35.2	CD47	31.2	2577.9	1001.6	1257.3	438.8	613.9	561.3	1109.4	889	1608.5
High	Master Protein	P51178	1-phosphatidylinositol 4,5-bisphosphate phosphodiesterase delta-1 OS=Homo sapiens OX=9606 GN=PLCD1 PE=1 SV=2	9	7	7	7	85.6	PLCD1	89.7	1238.7	522.6	625.3	184.1	262.3	242.6	432	194.4	858.7
High	Master Protein	P61313	60S ribosomal protein L15 OS=Homo sapiens OX=9606 GN=RPL15 PE=1 SV=2	26	5	7	5	24.1	RPL15	149.3	1142.7	571.5	616.2	380.4	403.7	419.8	276.9	243.9	375.7
High	Master Protein	Q13641	Trophoblast glycoprotein OS=Homo sapiens OX=9606 GN=TPBG PE=1 SV=1	17	6	7	6	46	TPBG	40.4	1301	654.1	703.7	326.1	355.1	379	447	411.3	579.6
High	Master Protein	Q7Z4F1	Low-density lipoprotein receptor-related protein 10 OS=Homo sapiens OX=9606 GN=LRP10 PE=1 SV=2	18	7	7	7	76.1	LRP10	117.5	223.8	130	120.1	117.7	133	122	96.7	81.8	104.4
High	Master Protein	P25398	40S ribosomal protein S12 OS=Homo sapiens OX=9606 GN=RPS12 PE=1 SV=3	49	6	7	6	14.5	RPS12	456.6	3918.5	1925.5	1414.5	1622.2	1681.7	1874.7	714	615.8	948.7
High	Master Protein	Q5JRX3	Presequence protease, mitochondrial OS=Homo sapiens OX=9606 GN=PITRM1 PE=1 SV=3	7	7	7	7	117.3	PITRM1	114.2	1091	478.5	407.3	389.5	415.3	547.2	438.2	493.2	507.8
High	Master Protein	Q14019	Coactosin-like protein OS=Homo sapiens OX=9606 GN=COTL1 PE=1 SV=3	56	6	7	6	15.9	COTL1	15.9	689	269.8	363.5	113.2	147.4	113.8	154.8	101	328.1
High	Master Protein	O15173	Membrane-associated progesterone receptor component 2 OS=Homo sapiens OX=9606 GN=PGRMC2 PE=1 SV=1	30	6	7	5	23.8	PGRMC2	114.6	613.1	346.2	340.4	378.6	464.3	509.7	349.2	330.2	427.8
High	Master Protein	Q9BWM7	Sideroflexin-3 OS=Homo sapiens OX=9606 GN=SFXN3 PE=1 SV=3	28	7	7	7	35.5	SFXN3	55.8	896.1	448	382.8	466	488.1	628.5	429.1	495.5	492
High	Master Protein	O43681	ATPase GET3 OS=Homo sapiens OX=9606 GN=GET3 PE=1 SV=2	23	7	7	7	38.8	GET3	424.7	1904	790.9	732.2	821	893	993.8	697.2	621.8	799.7
High	Master Protein	P22392	Nucleoside diphosphate kinase B OS=Homo sapiens OX=9606 GN=NME2 PE=1 SV=1	50	7	7	2	17.3	NME2	156.6	2398.5	907.4	1080.6	466.7	571.9	531.8	677.8	449.2	956.2
High	Master Protein	Q7L1Q6	eIF5-mimic protein 2 OS=Homo sapiens OX=9606 GN=BZW1 PE=1 SV=1	20	7	7	7	48	BZW1	394.6	1375.5	544.6	689	542.5	693.6	628.5	558.1	454.7	865.3
High	Master Protein	P52907	F-actin-capping protein subunit alpha-1 OS=Homo sapiens OX=9606 GN=CAPZA1 PE=1 SV=3	33	6	7	4	32.9	CAPZA1	137.7	2217	900.9	1082.2	497.5	635.2	601.2	750.2	462.9	1286.1
High	Master Protein	P08473	Neprilysin OS=Homo sapiens OX=9606 GN=MME PE=1 SV=2	10	7	7	7	85.5	MME	110	719.2	362.2	351.4	380	463	464.3	705.3	860.7	850.9
High	Master Protein	P48643	T-complex protein 1 subunit epsilon OS=Homo sapiens OX=9606 GN=CCT5 PE=1 SV=1	20	7	7	7	59.6	CCT5	59.1	683.8	273.7	356.3	215.4	260.3	246.7	226.7	164.1	377.8
High	Master Protein	Q00765	Receptor expression-enhancing protein 5 OS=Homo sapiens OX=9606 GN=REEP5 PE=1 SV=3	24	7	7	7	21.5	REEP5	259.5	2218.4	982.9	893.7	1347.3	1419	1756.7	937.5	901.4	910.6
High	Master Protein	P50897	Palmitoyl-protein thioesterase 1 OS=Homo sapiens OX=9606 GN=PPT1 PE=1 SV=1	31	6	7	6	34.2	PPT1	42.6	1416	847.7	525.6	836.7	821.1	1012.4	652	781.3	689.8
High	Master Protein	P17342	Atrial natriuretic peptide receptor 3 OS=Homo sapiens OX=9606 GN=NPR3 PE=1 SV=2	13	7	7	7	59.8	NPR3	52.7	559.7	378.9	233.1	74.5	91.2	78.5	210.2	146.2	153.6
High	Master Protein	P53680	AP-2 complex subunit sigma OS=Homo sapiens OX=9606 GN=AP2S1 PE=1 SV=2	38	6	7	6	17	AP2S1	218.3	3010.1	1095.5	1430.3	320.6	380.8	378.9	194.7	166.2	304.4
High	Master Protein	P04040	Catalase OS=Homo sapiens OX=9606 GN=CAT PE=1 SV=3	14	7	7	7	59.7	CAT	114.8	429.7	289.6	322.3	299.2	363	352.7	281.9	221.7	236
High	Master Protein	P78344	Eukaryotic translation initiation factor 4 gamma 2 OS=Homo sapiens OX=9606 GN=EIF4G2 PE=1 SV=1	7	7	7	7	102.3	EIF4G2	232.4	1214.9	509.8	549.9	428	516.8	508.4	339.6	251.5	513.9
High	Master Protein	Q9H3Z4	DnaJ homolog subfamily C member 5 OS=Homo sapiens OX=9606 GN=DNAJC5 PE=1 SV=1	32	4	7	4	22.1	DNAJC5	102.2	2057.8	1023.6	1347.7	694.9	865.1	873.5	852.2	783.4	1336.1
High	Master Protein	Q9UIJ7	GTP:AMP phosphotransferase AK3, mitochondrial OS=Homo sapiens OX=9606 GN=AK3 PE=1 SV=4	27	6	6	6	25.6	AK3	6.7	27.5	11.9	13.7	8.2	11.7	12.6	10.9	13.4	14.7
High	Master Protein	P04632	Calpain small subunit 1 OS=Homo sapiens OX=9606 GN=CAPNS1 PE=1 SV=1	26	5	6	5	28.3	CAPNS1	46.5	524.2	192.7	247.8	236.1	233.7	228	192.6	117.9	249.7
High	Master Protein	P43304	Glycerol-3-phosphate dehydrogenase, mitochondrial OS=Homo sapiens OX=9606 GN=GPD2 PE=1 SV=3	12	6	6	6	80.8	GPD2	170	641.1	262.5	250.5	292.5	291.2	483.2	312.7	399.3	356.6
High	Master Protein	P78417	Glutathione S-transferase omega-1 OS=Homo sapiens OX=9606 GN=GSTO1 PE=1 SV=2	25	6	6	6	27.5	GSTO1	142.7	1961.8	886	930	656.3	796.3	794.9	774.6	579.4	1219.4
High	Master Protein	P13010	X-ray repair cross-complementing protein 5 OS=Homo sapiens OX=9606 GN=XRCC5 PE=1 SV=3	10	6	6	6	82.7	XRCC5	7.8	50.9	32.1	32.6	37.5	33.5	49.3	17	21	19.3
High	Master Protein	Q86W92	Liprin-beta-1 OS=Homo sapiens OX=9606 GN=PPFIBP1 PE=1 SV=2	5	5	6	2	114	PPFIBP1	18.5	507.2	189	250.8	53.2	63.5	57.3	86.1	50.4	150.8
High	Master Protein	P15531	Nucleoside diphosphate kinase A OS=Homo sapiens OX=9606 GN=NME1 PE=1 SV=1	38	6	6	1	17.1	NME1	19.7	663.9	266	369	149	191.7	178.5	210	134.1	344.1
High	Master Protein	P27816	Microtubule-associated protein 4 OS=Homo sapiens OX=9606 GN=MAP4 PE=1 SV=3	7	6	6	6	120.9	MAP4	17.7	355.7	140	183.1	64.2	79.7	69.9	65	54.7	84.5
High	Master Protein	P28331	NADH-ubiquinone oxidoreductase 75 kDa subunit, mitochondrial OS=Homo sapiens OX=9606 GN=NDUFS1 PE=1 SV=3	14	6	6	6	79.4	NDUFS1	37	1020.6	399.8	373.6	580.1	578.3	817	363	415.3	415.1
High	Master Protein	P55899	IgG receptor FcRn large subunit p51 OS=Homo sapiens OX=9606 GN=FCGRT PE=1 SV=1	13	5	6	5	39.7	FCGRT	163.5	1624.9	987.3	906.7	612.7	806.3	662.7	1459.3	1186.2	1457
High	Master Protein	Q9Y6N5	Sulfide:quinone oxidoreductase, mitochondrial OS=Homo sapiens OX=9606 GN=SQOR PE=1 SV=1	19	6	6	6	49.9	SQOR	81.4	965.5	399	351.6	663.9	719.3	985.2	806.6	825.3	848.3
High	Master Protein	Q5W111	SPRY domain-containing protein 7 OS=Homo sapiens OX=9606 GN=SPRYD7 PE=1 SV=2	26	5	6	5	21.7	SPRYD7	98.6	1242.9	806.7	766.7	858.8	906.8	925.4	711.1	851.9	684.5
High	Master Protein	O60784	Target of Myb protein 1 OS=Homo sapiens OX=9606 GN=TOM1 PE=1 SV=2	21	5	6	5	53.8	TOM1	15.1	515	296.4	293.1	265.2	272.6	266.1	243.8	282.4	240.8
High	Master Protein	Q9Y224	RNA transcription, translation and transport factor protein OS=Homo sapiens OX=9606 GN=RTRAF PE=1 SV=1	34	6	6	6	28.1	RTRAF	235	1624	883.5	816.1	635	602.1	699.8	340.8	311	531.7
High	Master Protein	P50991	T-complex protein 1 subunit delta OS=Homo sapiens OX=9606 GN=CCT4 PE=1 SV=4	14	5	6	5	57.9	CCT4	343	2015.3	882.9	1007.3	617.8	778.2	698.4	591.1	437.9	1072.1
High	Master Protein	Q04837	Single-stranded DNA-binding protein, mitochondrial OS=Homo sapiens OX=9606 GN=SSBP1 PE=1 SV=1	31	5	6	5	17.2	SSBP1	247.9	1281	530.7	449.8	741.8	793	1075.2	605.9	703	585.7
High	Master Protein	P52565	Rho GDP-dissociation inhibitor 1 OS=Homo sapiens OX=9606 GN=ARHGDIA PE=1 SV=3	48	6	6	6	23.2	ARHGDIA	40.6	1280.7	493.3	656	240.3	336.6	287.6	420.6	244.3	823.8
High	Master Protein	Q9Y371	Endophilin-B1 OS=Homo sapiens OX=9606 GN=SH3GLB1 PE=1 SV=1	17	6	6	6	40.8	SH3GLB1	164.4	922.3	451.4	449	419.8	510.1	495.6	344.7	305.7	466.6
High	Master Protein	Q9NR31	GTP-binding protein SAR1a OS=Homo sapiens OX=9606 GN=SAR1A PE=1 SV=1	23	3	6	2	22.4	SAR1A	386.1	3903.5	1568.7	1692.6	1774.9	2374.3	2227	1281.9	1264	1862.5
High	Master Protein	P49327	Fatty acid synthase OS=Homo sapiens OX=9606 GN=FASN PE=1 SV=3	3	5	6	5	273.3	FASN	57.8	974.5	377.2	522.7	169.7	238.1	195.5	232.5	147.7	515.6
High	Master Protein	Q9NV96	Cell cycle control protein 50A OS=Homo sapiens OX=9606 GN=TMEM30A PE=1 SV=1	7	4	6	4	40.7	TMEM30A	31	339.6	120.2	134.7	77.4	125.5	90.6	80.3	92.8	74.9
High	Master Protein	P40189	Interleukin-6 receptor subunit beta OS=Homo sapiens OX=9606 GN=IL6ST PE=1 SV=2	10	6	6	6	103.5	IL6ST	108.7	1425.2	752.3	648.9	372.1	400	395.2	501.9	441.3	629.4
High	Master Protein	P55145	Mesencephalic astrocyte-derived neurotrophic factor OS=Homo sapiens OX=9606 GN=MANF PE=1 SV=3	30	6	6	6	20.7	MANF	107.5	661	366	284.2	433.8	410.8	542.3	182.3	213.8	215.6
High	Master Protein	Q9UEU0	Vesicle transport through interaction with t-SNAREs homolog 1B OS=Homo sapiens OX=9606 GN=VTI1B PE=1 SV=3	27	6	6	6	26.7	VTI1B	20.3	581.4	372.5	353.6	312.2	358.2	387.5	316.3	339.1	338.3
High	Master Protein	P42224	Signal transducer and activator of transcription 1-alpha/beta OS=Homo sapiens OX=9606 GN=STAT1 PE=1 SV=2	9	6	6	6	87.3	STAT1	28.2	404.6	145	195.2	101.9	141.9	120.7	128.9	84.8	217.2
High	Master Protein	Q8IWE2	Protein NOXP20 OS=Homo sapiens OX=9606 GN=FAM114A1 PE=1 SV=2	14	6	6	6	60.7	FAM114A1	56.2	1490.8	651.1	658.1	803	951.5	931.2	607.2	476.9	752.7
High	Master Protein	O00115	Deoxyribonuclease-2-alpha OS=Homo sapiens OX=9606 GN=DNASE2 PE=1 SV=2	14	5	6	5	39.6	DNASE2	30.6	1523.5	1245.9	705.8	1356.5	1222	1557.2	1283.4	1145.6	907.5
High	Master Protein	Q9GZU1	Mucolipin-1 OS=Homo sapiens OX=9606 GN=MCOLN1 PE=1 SV=1	14	6	6	6	65	MCOLN1	22.6	480.2	361.7	218.2	310.3	317.1	315.5	346.5	388.1	339.3
High	Master Protein	P11169	Solute carrier family 2, facilitated glucose transporter member 3 OS=Homo sapiens OX=9606 GN=SLC2A3 PE=1 SV=1	11	5	6	5	53.9	SLC2A3	21.2	827	408	488.7	352	413.3	394.4	233.2	228.2	244.1
High	Master Protein	Q14956	Transmembrane glycoprotein NMB OS=Homo sapiens OX=9606 GN=GPNMB PE=1 SV=2	5	2	6	2	63.9	GPNMB	32	1838.7	1195.4	1102.5	1676.9	1599.2	1969.3	2695.3	2995.4	2329.3
High	Master Protein	Q8TDX7	Serine/threonine-protein kinase Nek7 OS=Homo sapiens OX=9606 GN=NEK7 PE=1 SV=1	23	6	6	6	34.5	NEK7	126.2	3436.3	1472.8	1558.5	1016.4	1287.5	1111	628.3	469.5	844.8
High	Master Protein	Q04828	Aldo-keto reductase family 1 member C1 OS=Homo sapiens OX=9606 GN=AKR1C1 PE=1 SV=1	25	6	6	2	36.8	AKR1C1	5.5	185.3	52.7	83.8	18.9	26.5	17.9	237.3	113.9	642.3
High	Master Protein	P62847	40S ribosomal protein S24 OS=Homo sapiens OX=9606 GN=RPS24 PE=1 SV=1	39	6	6	6	15.4	RPS24	101.8	960.7	421.5	456	350.4	369.8	438.3	140.2	126	221
High	Master Protein	P53634	Dipeptidyl peptidase 1 OS=Homo sapiens OX=9606 GN=CTSC PE=1 SV=2	15	6	6	6	51.8	CTSC	100.8	859	603.2	431	1935.2	1887.3	2123.5	775.5	1050.7	666
High	Master Protein	Q63ZY3	KN motif and ankyrin repeat domain-containing protein 2 OS=Homo sapiens OX=9606 GN=KANK2 PE=1 SV=1	8	6	6	6	91.1	KANK2	74.4	2003.1	680.7	778.4	206.1	258.3	221.4	385.3	213.7	767.8
High	Master Protein	O14950	Myosin regulatory light chain 12B OS=Homo sapiens OX=9606 GN=MYL12B PE=1 SV=2	34	5	6	3	19.8	MYL12B	128.9	4335.4	1574.5	2454.8	480	741	511.6	230.8	174.6	628.6
High	Master Protein	P29401	Transketolase OS=Homo sapiens OX=9606 GN=TKT PE=1 SV=3	13	6	6	6	67.8	TKT	187.7	1710.6	701.6	868.7	478.7	513.3	562.1	652.5	462.9	1095
High	Master Protein	Q13310	Polyadenylate-binding protein 4 OS=Homo sapiens OX=9606 GN=PABPC4 PE=1 SV=1	11	5	6	1	70.7	PABPC4	8.2	55.7	23.9	24.1	19.1	23.4	25	9.9	9.3	12.5
High	Master Protein	Q13530	Serine incorporator 3 OS=Homo sapiens OX=9606 GN=SERINC3 PE=1 SV=2	11	6	6	6	52.5	SERINC3	23.7	1898.1	1078.1	751.4	723	778.5	789.5	574.8	504.9	649.2
High	Master Protein	P20908	Collagen alpha-1(V) chain OS=Homo sapiens OX=9606 GN=COL5A1 PE=1 SV=3	4	6	6	6	183.4	COL5A1	172	2529.1	1535.3	1373.8	976.6	976.9	1192.9	476	354.6	305.8
High	Master Protein	Q92973	Transportin-1 OS=Homo sapiens OX=9606 GN=TNPO1 PE=1 SV=2	5	5	6	5	102.3	TNPO1	233	1470.8	638.1	627.8	651	743.7	798.9	429.2	376.9	651.8
High	Master Protein	P20073	Annexin A7 OS=Homo sapiens OX=9606 GN=ANXA7 PE=1 SV=3	11	5	6	5	52.7	ANXA7	61.6	631.4	279	261.8	233.9	262.7	249.8	230.1	173.9	297.3
High	Master Protein	P32969	60S ribosomal protein L9 OS=Homo sapiens OX=9606 GN=RPL9 PE=1 SV=1	23	4	6	4	21.9	RPL9; RPL9P7; RPL9P8; RPL9P9	1810.3	3909.3	1878.5	1831.3	1126.1	1127.9	1257.6	822	723.9	1415.9
High	Master Protein	P34932	Heat shock 70 kDa protein 4 OS=Homo sapiens OX=9606 GN=HSPA4 PE=1 SV=4	8	6	6	6	94.3	HSPA4	3.2	37.2	14.2	17.1	4.1	10	8.5	12.2	9.7	34.6
High	Master Protein	Q92499	ATP-dependent RNA helicase DDX1 OS=Homo sapiens OX=9606 GN=DDX1 PE=1 SV=2	12	6	6	6	82.4	DDX1	152.2	1495.8	814	659.1	537.2	520.7	599.8	310.6	228.3	496.7
High	Master Protein	A1L0T0	2-hydroxyacyl-CoA lyase 2 OS=Homo sapiens OX=9606 GN=ILVBL PE=1 SV=2	17	6	6	6	67.8	ILVBL	24.2	308.2	161	153.3	191.1	195.1	232.7	147.6	129.3	162.2
High	Master Protein	Q12841	Follistatin-related protein 1 OS=Homo sapiens OX=9606 GN=FSTL1 PE=1 SV=1	18	6	6	6	35	FSTL1	157.5	942.6	590.2	316.1	618.3	564.3	659.7	447.2	466.5	399.9
High	Master Protein	P60900	Proteasome subunit alpha type-6 OS=Homo sapiens OX=9606 GN=PSMA6 PE=1 SV=1	30	6	6	6	27.4	PSMA6	101.8	524	242.2	265	205.8	267	231.9	213.4	164.3	313.3
High	Master Protein	Q12846	Syntaxin-4 OS=Homo sapiens OX=9606 GN=STX4 PE=1 SV=2	27	6	6	6	34.2	STX4	38.1	1266.1	488.1	659.4	231.6	308.5	286.4	329.3	199.8	645.6
High	Master Protein	O00264	Membrane-associated progesterone receptor component 1 OS=Homo sapiens OX=9606 GN=PGRMC1 PE=1 SV=3	24	6	6	5	21.7	PGRMC1	202.5	1044.5	460	353.4	638	616.5	805.9	580.5	448.8	480.6
High	Master Protein	P22626	Heterogeneous nuclear ribonucleoproteins A2/B1 OS=Homo sapiens OX=9606 GN=HNRNPA2B1 PE=1 SV=2	22	6	6	5	37.4	HNRNPA2B1	2500.5	1230.7	740.4	468.8	855.3	806.5	1137.7	467.8	598.3	455.1
High	Master Protein	Q9Y3L5	Ras-related protein Rap-2c OS=Homo sapiens OX=9606 GN=RAP2C PE=1 SV=1	39	5	6	2	20.7	RAP2C	64.4	1040.5	554.4	486.3	310.9	348.7	392.5	401.6	354.7	809.7
High	Master Protein	O94826	Mitochondrial import receptor subunit TOM70 OS=Homo sapiens OX=9606 GN=TOMM70 PE=1 SV=1	11	6	6	6	67.4	TOMM70	497.9	1146.9	505.4	451.4	608.2	639	836.5	421.1	473.4	472
High	Master Protein	Q8N4L2	Type 2 phosphatidylinositol 4,5-bisphosphate 4-phosphatase OS=Homo sapiens OX=9606 GN=PIP4P2 PE=1 SV=1	32	5	6	4	28.1	PIP4P2	40.8	511.1	421.5	205.6	338.2	311.9	365.7	429.3	436.7	358.2
High	Master Protein	Q9UBQ0	Vacuolar protein sorting-associated protein 29 OS=Homo sapiens OX=9606 GN=VPS29 PE=1 SV=1	32	6	6	6	20.5	VPS29	86.9	1114.2	591.5	581.6	383.7	494.2	443.7	456.4	458.9	586
High	Master Protein	Q9UNK0	Syntaxin-8 OS=Homo sapiens OX=9606 GN=STX8 PE=1 SV=2	27	5	6	5	26.9	STX8	48.5	806.1	589.9	459.2	506.9	499.7	638.2	556.6	568.8	531.4
High	Master Protein	Q969G5	Caveolae-associated protein 3 OS=Homo sapiens OX=9606 GN=CAVIN3 PE=1 SV=3	19	5	6	5	27.7	CAVIN3	51.9	3128.6	1665.9	1578.5	493.2	677.1	634.5	611.6	413.7	1168.7
High	Master Protein	O00622	CCN family member 1 OS=Homo sapiens OX=9606 GN=CCN1 PE=1 SV=1	13	6	6	6	42	CCN1	6.6	117.9	82.6	28.1	63.6	62	63.3	21.4	20.2	15.3
High	Master Protein	P46778	60S ribosomal protein L21 OS=Homo sapiens OX=9606 GN=RPL21 PE=1 SV=2	19	5	6	5	18.6	RPL21	409.8	3320.6	1474.6	1554.2	935.1	976.8	1140.2	771.7	669	1000.4
High	Master Protein	Q99714	3-hydroxyacyl-CoA dehydrogenase type-2 OS=Homo sapiens OX=9606 GN=HSD17B10 PE=1 SV=3	34	5	6	5	26.9	HSD17B10	29.8	1005.3	414.7	344.2	534.2	525.8	733.8	260.1	288	278.1
High	Master Protein	P31689	DnaJ homolog subfamily A member 1 OS=Homo sapiens OX=9606 GN=DNAJA1 PE=1 SV=2	17	6	6	6	44.8	DNAJA1	286.6	4295	1602.9	1913.2	917.7	1001.8	917.6	347.3	394	532.1
High	Master Protein	Q8N357	Solute carrier family 35 member F6 OS=Homo sapiens OX=9606 GN=SLC35F6 PE=1 SV=1	9	4	6	4	40.2	SLC35F6	10	735.2	510.3	350.1	390.8	401.2	444.5	489.9	635.8	514
High	Master Protein	Q9P0V3	SH3 domain-binding protein 4 OS=Homo sapiens OX=9606 GN=SH3BP4 PE=1 SV=1	6	6	6	6	107.4	SH3BP4	89.7	3743.3	1371	1787.2	459.5	595	461.2	475.4	261.2	1081.9
High	Master Protein	Q96CX2	BTB/POZ domain-containing protein KCTD12 OS=Homo sapiens OX=9606 GN=KCTD12 PE=1 SV=1	14	5	6	5	35.7	KCTD12	82.8	168.7	118.2	125.4	101.2	103.3	101.1	153.6	110.5	242.4
High	Master Protein	Q9UHQ9	NADH-cytochrome b5 reductase 1 OS=Homo sapiens OX=9606 GN=CYB5R1 PE=1 SV=1	20	6	6	6	34.1	CYB5R1	20.6	629.6	258.9	290.7	360	370.3	530	270.9	305.5	306.4
High	Master Protein	Q8WXA3	RUN and FYVE domain-containing protein 2 OS=Homo sapiens OX=9606 GN=RUFY2 PE=1 SV=3	10	6	6	5	70	RUFY2	100.2	849	432	450.5	343.5	407	415.2	405.5	441.5	450.5
High	Master Protein	P42330	Aldo-keto reductase family 1 member C3 OS=Homo sapiens OX=9606 GN=AKR1C3 PE=1 SV=4	24	6	6	2	36.8	AKR1C3	28	366.9	120.5	171.8	72.9	105	74.9	389.8	200.9	1017.9
High	Master Protein	P61254	60S ribosomal protein L26 OS=Homo sapiens OX=9606 GN=RPL26 PE=1 SV=1	31	6	6	6	17.2	RPL26	154.3	1440.4	480.7	600.5	302.9	421.4	339	257.5	201	268.1
High	Master Protein	Q7L576	Cytoplasmic FMR1-interacting protein 1 OS=Homo sapiens OX=9606 GN=CYFIP1 PE=1 SV=1	5	6	6	6	145.1	CYFIP1	19.2	254.9	90.2	154.7	28	42.8	31.5	22.3	26.5	40.6
High	Master Protein	P81605	Dermcidin OS=Homo sapiens OX=9606 GN=DCD PE=1 SV=2	38	5	6	5	11.3	DCD	903.3	1665	1194.7	1267.7	1001.4	1663.4	921.7	1366.5	568	820.7
High	Master Protein	P17844	Probable ATP-dependent RNA helicase DDX5 OS=Homo sapiens OX=9606 GN=DDX5 PE=1 SV=1	10	6	6	3	69.1	DDX5	890.6	360.2	237.6	182.1	197.6	203.1	225.9	147.4	142.1	157.4
High	Master Protein	Q16822	Phosphoenolpyruvate carboxykinase [GTP], mitochondrial OS=Homo sapiens OX=9606 GN=PCK2 PE=1 SV=4	11	5	6	5	70.7	PCK2	191.2	487.5	269.6	241.8	274.9	334.1	370.2	224.3	160.7	185.4
High	Master Protein	O15143	Actin-related protein 2/3 complex subunit 1B OS=Homo sapiens OX=9606 GN=ARPC1B PE=1 SV=3	16	5	6	5	40.9	ARPC1B	84.3	1579.3	635.2	706.7	282.1	359.7	300.4	297.7	243.9	512.2
High	Master Protein	Q9H6X2	Anthrax toxin receptor 1 OS=Homo sapiens OX=9606 GN=ANTXR1 PE=1 SV=2	13	6	6	5	62.7	ANTXR1	52.3	842.3	406.9	475.3	221.2	279.7	261.6	171.5	138.7	242.5
High	Master Protein	Q9HCU0	Endosialin OS=Homo sapiens OX=9606 GN=CD248 PE=1 SV=1	9	6	6	6	80.8	CD248	16.1	530.8	285.3	189.2	443.6	584.8	534.5	221.2	223.4	220
High	Master Protein	Q9NRA2	Sialin OS=Homo sapiens OX=9606 GN=SLC17A5 PE=1 SV=2	6	5	6	5	54.6	SLC17A5	52.1	1058.4	617.8	658.1	584	614.2	637.4	714.6	605.2	682.2
High	Master Protein	O15258	Protein RER1 OS=Homo sapiens OX=9606 GN=RER1 PE=1 SV=1	22	5	6	5	22.9	RER1	252.1	1249.4	656.9	623.1	815.4	856.2	839.1	462.7	505	404.9
High	Master Protein	Q15233	Non-POU domain-containing octamer-binding protein OS=Homo sapiens OX=9606 GN=NONO PE=1 SV=4	17	6	6	6	54.2	NONO	41	114.2	71.5	54.3	83.8	72.7	111.8	49.6	58.6	48.4
High	Master Protein	Q96K49	Transmembrane protein 87B OS=Homo sapiens OX=9606 GN=TMEM87B PE=1 SV=1	11	6	6	6	63.5	TMEM87B	10.4	250.8	209.3	74.7	194.1	193.6	229.4	160.3	167.4	135.4
High	Master Protein	O60701	UDP-glucose 6-dehydrogenase OS=Homo sapiens OX=9606 GN=UGDH PE=1 SV=1	14	5	6	5	55	UGDH	60.3	834.5	348.8	448.1	181.5	225	223.1	374.8	245	578.5
High	Master Protein	Q32P28	Prolyl 3-hydroxylase 1 OS=Homo sapiens OX=9606 GN=P3H1 PE=1 SV=2	9	6	6	6	83.3	P3H1	52.2	1282.2	622.8	503.2	593.6	532.5	732.1	341.1	452.9	390.6
High	Master Protein	O75886	Signal transducing adapter molecule 2 OS=Homo sapiens OX=9606 GN=STAM2 PE=1 SV=1	11	5	6	3	58.1	STAM2	46.8	956.3	479.1	487.2	301.2	447.6	428.7	358.5	416.7	457
High	Master Protein	P53985	Monocarboxylate transporter 1 OS=Homo sapiens OX=9606 GN=SLC16A1 PE=1 SV=3	15	6	6	6	53.9	SLC16A1	47.6	1441.4	530.3	744.3	189.9	278.1	212.8	279.4	157	540.1
High	Master Protein	P05387	60S acidic ribosomal protein P2 OS=Homo sapiens OX=9606 GN=RPLP2 PE=1 SV=1	63	4	6	4	11.7	RPLP2	246.4	4530.8	2362.6	2062	1432.6	1398.9	1798.5	1212.8	1001.7	1465.5
High	Master Protein	P20645	Cation-dependent mannose-6-phosphate receptor OS=Homo sapiens OX=9606 GN=M6PR PE=1 SV=1	29	6	6	6	31	M6PR	136.3	894.9	739.1	330.2	706.8	666.2	790.8	656.3	680.5	670.3
High	Master Protein	P09651	Heterogeneous nuclear ribonucleoprotein A1 OS=Homo sapiens OX=9606 GN=HNRNPA1 PE=1 SV=5	15	5	6	3	38.7	HNRNPA1	9.4	6.6	3.3	5.3	5.5	5	7.1	5.4	4.8	3.2
High	Master Protein	Q8TED1	Probable glutathione peroxidase 8 OS=Homo sapiens OX=9606 GN=GPX8 PE=1 SV=2	19	5	6	5	23.9	GPX8	69.5	1647.1	827.3	698.8	860.6	868.4	1161.6	487.5	523.7	522.6
High	Master Protein	A0FGR8	Extended synaptotagmin-2 OS=Homo sapiens OX=9606 GN=ESYT2 PE=1 SV=1	10	6	6	6	102.3	ESYT2	104.8	624.3	277.3	631.1	257.1	257.4	301.6	185.9	151.6	308.9
High	Master Protein	P47914	60S ribosomal protein L29 OS=Homo sapiens OX=9606 GN=RPL29 PE=1 SV=2	18	5	6	5	17.7	RPL29	35.2	401.6	189.1	193.8	118.8	127.3	142.1	106.1	92.8	117.8
High	Master Protein	P99999	Cytochrome c OS=Homo sapiens OX=9606 GN=CYCS PE=1 SV=2	40	5	6	5	11.7	CYCS	853.5	1374.9	726.1	560.4	1195.5	1185	1786.1	836.1	876.5	757.3
High	Master Protein	P53597	Succinate--CoA ligase [ADP/GDP-forming] subunit alpha, mitochondrial OS=Homo sapiens OX=9606 GN=SUCLG1 PE=1 SV=4	23	5	5	5	36.2	SUCLG1	578.7	1710.4	787.4	617.1	1026.4	1004.5	1410.8	849.8	923.4	894.4
High	Master Protein	O14936	Peripheral plasma membrane protein CASK OS=Homo sapiens OX=9606 GN=CASK PE=1 SV=3	7	5	5	5	105.1	CASK	72.7	1644.6	522.2	749.1	184.2	280.2	207.4	260.2	159.7	630.6
High	Master Protein	P21912	Succinate dehydrogenase [ubiquinone] iron-sulfur subunit, mitochondrial OS=Homo sapiens OX=9606 GN=SDHB PE=1 SV=3	8	3	5	3	31.6	SDHB	674	744.2	334.8	262.8	427.9	444.4	631.7	324.2	369.9	349
High	Master Protein	Q658P3	Metalloreductase STEAP3 OS=Homo sapiens OX=9606 GN=STEAP3 PE=1 SV=2	10	5	5	5	54.6	STEAP3	132.3	1626	846.3	901.4	741.6	863.7	899.1	772	698.4	1055.7
High	Master Protein	Q9P035	Very-long-chain (3R)-3-hydroxyacyl-CoA dehydratase 3 OS=Homo sapiens OX=9606 GN=HACD3 PE=1 SV=2	17	5	5	5	43.1	HACD3	83.4	787.7	401.5	359.5	406.3	414.6	513.8	334.9	333.9	391.4
High	Master Protein	O60565	Gremlin-1 OS=Homo sapiens OX=9606 GN=GREM1 PE=1 SV=1	28	4	5	4	20.7	GREM1	34	1739.7	978.8	364.1	873.2	699.3	938.7	200.5	186.4	134.8
High	Master Protein	P98194	Calcium-transporting ATPase type 2C member 1 OS=Homo sapiens OX=9606 GN=ATP2C1 PE=1 SV=3	6	5	5	5	100.5	ATP2C1	61.4	500.5	305.6	277.4	333.4	372	406.4	228.4	268	210.8
High	Master Protein	Q13636	Ras-related protein Rab-31 OS=Homo sapiens OX=9606 GN=RAB31 PE=1 SV=1	24	4	5	2	21.6	RAB31	128.2	637.8	321.6	262.5	222.8	285.1	271.1	240.5	191.8	274.1
High	Master Protein	Q9H3N1	Thioredoxin-related transmembrane protein 1 OS=Homo sapiens OX=9606 GN=TMX1 PE=1 SV=1	16	5	5	5	31.8	TMX1	21.4	515.6	270	257.6	341.8	348.3	491.3	249.5	267.2	305.1
High	Master Protein	Q9UMX0	Ubiquilin-1 OS=Homo sapiens OX=9606 GN=UBQLN1 PE=1 SV=2	14	5	5	5	62.5	UBQLN1	157.6	357.2	201.8	195.9	206	243.9	223.4	186.7	139.7	190.3
High	Master Protein	O43865	S-adenosylhomocysteine hydrolase-like protein 1 OS=Homo sapiens OX=9606 GN=AHCYL1 PE=1 SV=2	9	5	5	5	58.9	AHCYL1	57.3	497.3	185.2	276.4	103.7	166.8	130.6	141	100	278.7
High	Master Protein	Q13283	Ras GTPase-activating protein-binding protein 1 OS=Homo sapiens OX=9606 GN=G3BP1 PE=1 SV=1	15	5	5	5	52.1	G3BP1	260.8	1480.6	730.2	683.9	445.9	500.3	556.5	236.7	237.2	337.9
High	Master Protein	Q5QNW6	Histone H2B type 2-F OS=Homo sapiens OX=9606 GN=H2BC18 PE=1 SV=3	29	4	5	4	13.9	H2BC18	3504.8	1041	1303.7	557.5	433.2	361.7	1417.8	187.5	983.2	239.9
High	Master Protein	O75815	Breast cancer anti-estrogen resistance protein 3 OS=Homo sapiens OX=9606 GN=BCAR3 PE=1 SV=1	8	5	5	5	92.5	BCAR3	15.9	291.4	216.9	77.6	170.6	177.9	161.5	92	81.7	72.7
High	Master Protein	Q9Y6I3	Epsin-1 OS=Homo sapiens OX=9606 GN=EPN1 PE=1 SV=2	13	4	5	4	60.3	EPN1	30.2	1002	378	474.8	242.2	351.6	279.7	341.8	259	410.3
High	Master Protein	Q04637	Eukaryotic translation initiation factor 4 gamma 1 OS=Homo sapiens OX=9606 GN=EIF4G1 PE=1 SV=4	4	5	5	5	175.4	EIF4G1	181.6	2538.6	1040.9	1220.9	779.7	923.5	920.8	420.1	377.2	610.4
High	Master Protein	P47755	F-actin-capping protein subunit alpha-2 OS=Homo sapiens OX=9606 GN=CAPZA2 PE=1 SV=3	21	4	5	2	32.9	CAPZA2	57.2	564.4	242.1	288.2	139.6	173.9	145.8	191.3	136.2	336.8
High	Master Protein	P09972	Fructose-bisphosphate aldolase C OS=Homo sapiens OX=9606 GN=ALDOC PE=1 SV=2	19	5	5	2	39.4	ALDOC	11.5	191.9	72.3	91.6	47.7	54.9	58.2	62.1	30.8	57.6
High	Master Protein	P57088	Transmembrane protein 33 OS=Homo sapiens OX=9606 GN=TMEM33 PE=1 SV=2	15	4	5	4	28	TMEM33	184.5	762.2	335.7	277.8	436.7	474.6	552.9	291.5	315.6	303.2
High	Master Protein	P78537	Biogenesis of lysosome-related organelles complex 1 subunit 1 OS=Homo sapiens OX=9606 GN=BLOC1S1 PE=1 SV=2	30	4	5	4	17.3	BLOC1S1	38.5	285	249.2	257.7	171.6	212.3	193.2	208.2	237.1	217.5
High	Master Protein	P00403	Cytochrome c oxidase subunit 2 OS=Homo sapiens OX=9606 GN=MT-CO2 PE=1 SV=1	16	3	5	3	25.5	MT-CO2	18.5	1228.8	523.6	489.4	659.2	712.9	983.7	521.6	699.3	638.1
High	Master Protein	O60763	General vesicular transport factor p115 OS=Homo sapiens OX=9606 GN=USO1 PE=1 SV=2	6	5	5	5	107.8	USO1	34.7	151	63.5	77.7	71.4	91.9	84.6	54.8	48.1	67
High	Master Protein	P14927	Cytochrome b-c1 complex subunit 7 OS=Homo sapiens OX=9606 GN=UQCRB PE=1 SV=2	33	4	5	4	13.5	UQCRB	129.2	1237.6	587.5	516.5	790.3	823.5	1111.1	683.2	747.6	796.3
High	Master Protein	Q9UI12	V-type proton ATPase subunit H OS=Homo sapiens OX=9606 GN=ATP6V1H PE=1 SV=1	14	4	5	4	55.8	ATP6V1H	34.1	559.1	309.8	339.4	281	293.3	309.3	300.6	350.3	379.2
High	Master Protein	P29279	CCN family member 2 OS=Homo sapiens OX=9606 GN=CCN2 PE=1 SV=2	11	5	5	5	38.1	CCN2	42.4	818.8	538.9	228.7	341.6	264.3	302.2	238.2	263.9	180.4
High	Master Protein	P36543	V-type proton ATPase subunit E 1 OS=Homo sapiens OX=9606 GN=ATP6V1E1 PE=1 SV=1	23	5	5	5	26.1	ATP6V1E1	99.1	1272.7	796.5	744.7	659.6	722.6	796	756.3	820.4	826.1
High	Master Protein	P10620	Microsomal glutathione S-transferase 1 OS=Homo sapiens OX=9606 GN=MGST1 PE=1 SV=1	23	4	5	4	17.6	MGST1	17.2	1551.1	701.2	356.7	925	897.4	1284.1	766.3	528.2	682.4
High	Master Protein	Q8N6T3	ADP-ribosylation factor GTPase-activating protein 1 OS=Homo sapiens OX=9606 GN=ARFGAP1 PE=1 SV=2	16	5	5	5	44.6	ARFGAP1	35.4	441.9	208.9	203	221.4	306.6	244.6	102.3	82.1	102.9
High	Master Protein	P51571	Translocon-associated protein subunit delta OS=Homo sapiens OX=9606 GN=SSR4 PE=1 SV=1	25	4	5	4	19	SSR4	19.6	858	400.8	326.3	677	449.5	648.6	234.4	266.8	210.3
High	Master Protein	Q9Y3I0	RNA-splicing ligase RtcB homolog OS=Homo sapiens OX=9606 GN=RTCB PE=1 SV=1	11	5	5	5	55.2	RTCB	83.4	704.3	337.7	343.2	224.4	221.3	240.6	133.2	120.6	209.5
High	Master Protein	Q9NRX5	Serine incorporator 1 OS=Homo sapiens OX=9606 GN=SERINC1 PE=1 SV=1	10	4	5	4	50.5	SERINC1	51.8	706.2	443.7	346.4	335	380.1	372.5	332.5	317.4	316.3
High	Master Protein	Q02413	Desmoglein-1 OS=Homo sapiens OX=9606 GN=DSG1 PE=1 SV=2	6	5	5	5	113.7	DSG1	189	193.9	208.7	284.4	212.7	431.7	182.2	472.2	153.8	292.6
High	Master Protein	O95865	N(G),N(G)-dimethylarginine dimethylaminohydrolase 2 OS=Homo sapiens OX=9606 GN=DDAH2 PE=1 SV=1	20	5	5	4	29.6	DDAH2	40.8	1444.7	477	745.9	117.9	169.9	104.4	242.1	129.8	593.9
High	Master Protein	Q14257	Reticulocalbin-2 OS=Homo sapiens OX=9606 GN=RCN2 PE=1 SV=1	20	5	5	5	36.9	RCN2	81	725.7	324.1	316.6	345.6	348.8	428.8	263.6	274	335
High	Master Protein	P62899	60S ribosomal protein L31 OS=Homo sapiens OX=9606 GN=RPL31 PE=1 SV=1	30	4	5	4	14.5	RPL31	182.4	1899.3	1022.9	932.8	609	533.8	734.6	393.2	317.2	654.8
High	Master Protein	O14908	PDZ domain-containing protein GIPC1 OS=Homo sapiens OX=9606 GN=GIPC1 PE=1 SV=2	20	5	5	5	36	GIPC1	58.2	1589	678.2	788.1	299.7	378.6	360.3	354.6	274.8	594.1
High	Master Protein	O60749	Sorting nexin-2 OS=Homo sapiens OX=9606 GN=SNX2 PE=1 SV=2	11	5	5	3	58.4	SNX2	61.3	513.5	219.5	253.5	161	205.3	195.3	187.7	156.8	286.5
High	Master Protein	P46779	60S ribosomal protein L28 OS=Homo sapiens OX=9606 GN=RPL28 PE=1 SV=3	42	5	5	5	15.7	RPL28	178.8	1865.8	649.3	707.4	454.9	560.2	540.1	371.5	293.2	348.4
High	Master Protein	P45877	Peptidyl-prolyl cis-trans isomerase C OS=Homo sapiens OX=9606 GN=PPIC PE=1 SV=1	21	5	5	4	22.7	PPIC	163.6	2549	1135.7	869.2	1501.5	1249.5	1974.8	692.5	875.7	699.7
High	Master Protein	Q27J81	Inverted formin-2 OS=Homo sapiens OX=9606 GN=INF2 PE=1 SV=2	5	5	5	5	135.5	INF2	272.9	985.3	474	565.4	359.9	368.4	417.3	166.8	148.1	228
High	Master Protein	P07195	L-lactate dehydrogenase B chain OS=Homo sapiens OX=9606 GN=LDHB PE=1 SV=2	15	5	5	4	36.6	LDHB	45.2	2161.7	828.1	1091	433.8	524.8	503	678.8	404.1	1163.7
High	Master Protein	P60468	Protein transport protein Sec61 subunit beta OS=Homo sapiens OX=9606 GN=SEC61B PE=1 SV=2	39	3	5	3	10	SEC61B	196.9	738.2	325.7	258.3	488.4	438	646.5	189.8	218.6	163.1
High	Master Protein	Q9Y2Q3	Glutathione S-transferase kappa 1 OS=Homo sapiens OX=9606 GN=GSTK1 PE=1 SV=3	28	5	5	5	25.5	GSTK1	22.7	1119	592.7	507.3	794.1	703.2	1038.5	577.4	660.2	582.2
High	Master Protein	Q969H8	Myeloid-derived growth factor OS=Homo sapiens OX=9606 GN=MYDGF PE=1 SV=1	20	3	5	3	18.8	MYDGF	59	2204	1123.1	890.8	1514.5	1302.7	1818.6	866.7	1038.4	925.4
High	Master Protein	Q58FF6	Putative heat shock protein HSP 90-beta 4 OS=Homo sapiens OX=9606 GN=HSP90AB4P PE=5 SV=1	7	4	5	1	58.2	HSP90AB4P	84.7	510.3	341.1	859.3	210.2	275	209	190.6	135.4	369.9
High	Master Protein	P43307	Translocon-associated protein subunit alpha OS=Homo sapiens OX=9606 GN=SSR1 PE=1 SV=3	21	4	5	4	32.2	SSR1	454	1804.6	887.2	831.4	1143.4	1046.6	1398.8	508	556.7	512.4
High	Master Protein	O75503	Ceroid-lipofuscinosis neuronal protein 5 OS=Homo sapiens OX=9606 GN=CLN5 PE=1 SV=2	13	5	5	5	41.5	CLN5	15.5	911.3	629.4	600.3	993.9	993	1180.7	606.5	684.1	585
High	Master Protein	P67809	Y-box-binding protein 1 OS=Homo sapiens OX=9606 GN=YBX1 PE=1 SV=3	29	5	5	5	35.9	YBX1	76.5	513.6	268.1	258	197.4	194.7	245.8	100.6	98.4	137.7
High	Master Protein	P48444	Coatomer subunit delta OS=Homo sapiens OX=9606 GN=ARCN1 PE=1 SV=1	12	5	5	5	57.2	ARCN1	36.5	361.5	210.2	152.5	179.1	184.7	196.1	107.6	79.6	157.7
High	Master Protein	P62266	40S ribosomal protein S23 OS=Homo sapiens OX=9606 GN=RPS23 PE=1 SV=3	33	5	5	5	15.8	RPS23	234	2852.8	1094	925.4	829	801.6	977.7	254.2	233.8	333.9
High	Master Protein	P61587	Rho-related GTP-binding protein RhoE OS=Homo sapiens OX=9606 GN=RND3 PE=1 SV=1	22	5	5	5	27.4	RND3	165.2	1455.8	616.1	444.3	471.4	531	444.2	433.8	199	481.9
High	Master Protein	Q9Y265	RuvB-like 1 OS=Homo sapiens OX=9606 GN=RUVBL1 PE=1 SV=1	15	5	5	5	50.2	RUVBL1	113.8	578.2	253.9	237.1	204	239.4	233	150.6	134.4	207.6
High	Master Protein	Q16706	Alpha-mannosidase 2 OS=Homo sapiens OX=9606 GN=MAN2A1 PE=1 SV=2	5	4	5	4	131.1	MAN2A1	10.9	230.5	119.5	124.7	120.7	130.2	161	79.9	93.8	92.4
High	Master Protein	O00203	AP-3 complex subunit beta-1 OS=Homo sapiens OX=9606 GN=AP3B1 PE=1 SV=3	5	4	5	4	121.2	AP3B1	36.9	457.8	196.9	245.1	242.3	267.5	262.5	76.4	74.7	96.8
High	Master Protein	P15291	Beta-1,4-galactosyltransferase 1 OS=Homo sapiens OX=9606 GN=B4GALT1 PE=1 SV=5	24	5	5	5	43.9	B4GALT1	20.4	354.4	236.7	204.8	350.4	371.8	427.2	227.2	309.4	239.4
High	Master Protein	Q86WV6	Stimulator of interferon genes protein OS=Homo sapiens OX=9606 GN=STING1 PE=1 SV=1	17	4	5	4	42.2	STING1	20.7	889.5	413.5	308.3	294.5	315.2	362.9	282.3	267.9	311.6
High	Master Protein	Q13724	Mannosyl-oligosaccharide glucosidase OS=Homo sapiens OX=9606 GN=MOGS PE=1 SV=5	7	5	5	5	91.9	MOGS	168.2	1029.5	511.5	467.7	588.4	590.4	765	336	359.5	341.5
High	Master Protein	Q9H0E2	Toll-interacting protein OS=Homo sapiens OX=9606 GN=TOLLIP PE=1 SV=1	24	5	5	5	30.3	TOLLIP	84.3	1136.5	623.8	628	465.8	472.2	497.6	488.8	474.5	444.6
High	Master Protein	P40261	Nicotinamide N-methyltransferase OS=Homo sapiens OX=9606 GN=NNMT PE=1 SV=1	27	5	5	5	29.6	NNMT	4.1	301.6	130.4	131	134.3	138.9	149.9	91.2	71	119.3
High	Master Protein	P62805	Histone H4 OS=Homo sapiens OX=9606 GN=H4C1 PE=1 SV=2	41	4	5	4	11.4	H4-16; H4C1; H4C11; H4C12; H4C13; H4C14; H4C15; H4C2; H4C3; H4C4; H4C5; H4C6; H4C8; H4C9	2060.3	666.3	744.1	394.7	272.6	256.6	787.4	178.1	571.4	179.1
High	Master Protein	Q07021	Complement component 1 Q subcomponent-binding protein, mitochondrial OS=Homo sapiens OX=9606 GN=C1QBP PE=1 SV=1	23	4	5	4	31.3	C1QBP	18.4	309.6	170.9	157.6	255.1	255.7	355	169.9	193.7	184.8
High	Master Protein	P15151	Poliovirus receptor OS=Homo sapiens OX=9606 GN=PVR PE=1 SV=2	12	5	5	5	45.3	PVR	27.6	1951.8	749.5	964.5	380.2	528.3	450.3	320.4	211.1	521.9
High	Master Protein	P55011	Solute carrier family 12 member 2 OS=Homo sapiens OX=9606 GN=SLC12A2 PE=1 SV=1	5	5	5	5	131.4	SLC12A2	43.7	943.4	357.9	514.2	121	183.7	151.7	213.8	126	438.5
High	Master Protein	Q96HE7	ERO1-like protein alpha OS=Homo sapiens OX=9606 GN=ERO1A PE=1 SV=2	10	5	5	5	54.4	ERO1A	72.1	391.3	196.8	202.6	270.1	260	351.5	217.7	219.1	226.8
High	Master Protein	Q9BXS4	Transmembrane protein 59 OS=Homo sapiens OX=9606 GN=TMEM59 PE=1 SV=1	16	4	5	4	36.2	TMEM59	53.2	728.3	543.5	486.9	331.5	350.9	374.5	219	266.3	266.6
High	Master Protein	Q9Y4D7	Plexin-D1 OS=Homo sapiens OX=9606 GN=PLXND1 PE=1 SV=3	4	5	5	3	211.9	PLXND1	4.9	110.1	45.6	21.2	29.5	26.2	39	31.9	21.1	32.7
High	Master Protein	P78371	T-complex protein 1 subunit beta OS=Homo sapiens OX=9606 GN=CCT2 PE=1 SV=4	12	4	5	4	57.5	CCT2	46.1	517.3	214.9	271.7	189.8	213.2	228.6	159.1	119.6	283.4
High	Master Protein	P62263	40S ribosomal protein S14 OS=Homo sapiens OX=9606 GN=RPS14 PE=1 SV=3	38	5	5	5	16.3	RPS14	157.3	1439.8	643.8	593.6	585	552.8	768.1	247.8	245.7	405.7
High	Master Protein	Q16585	Beta-sarcoglycan OS=Homo sapiens OX=9606 GN=SGCB PE=1 SV=1	19	5	5	5	34.8	SGCB	45.8	612.4	264.6	337.3	282.1	346.5	359.7	219.8	198.1	360.9
High	Master Protein	P19338	Nucleolin OS=Homo sapiens OX=9606 GN=NCL PE=1 SV=3	10	5	5	5	76.6	NCL	355.6	974.3	537.9	414.3	530.6	462	672.5	169.6	158.8	197.9
High	Master Protein	P23458	Tyrosine-protein kinase JAK1 OS=Homo sapiens OX=9606 GN=JAK1 PE=1 SV=2	5	5	5	5	133.2	JAK1	15.7	501.8	217.1	247.3	75.7	77	69.8	79.9	57	115.4
High	Master Protein	Q5KU26	Collectin-12 OS=Homo sapiens OX=9606 GN=COLEC12 PE=1 SV=3	7	5	5	5	81.5	COLEC12	187.9	446.8	233.4	211.7	102.4	119.1	106.9	162.6	159	197.8
High	Master Protein	O95373	Importin-7 OS=Homo sapiens OX=9606 GN=IPO7 PE=1 SV=1	8	5	5	5	119.4	IPO7	33.8	352	143	173.3	128.9	180.6	166.8	106.5	91.8	157
High	Master Protein	O14494	Phospholipid phosphatase 1 OS=Homo sapiens OX=9606 GN=PLPP1 PE=1 SV=1	19	4	5	4	32.1	PLPP1	7.7	420.2	332.7	117.6	140.4	151.9	156.8	339.4	241.9	292.5
High	Master Protein	Q9GZQ8	Microtubule-associated proteins 1A/1B light chain 3B OS=Homo sapiens OX=9606 GN=MAP1LC3B PE=1 SV=3	24	4	5	4	14.7	MAP1LC3B	64.2	1011.8	547.4	652.7	428.9	449	444.1	466.9	453.9	528.1
High	Master Protein	P09038	Fibroblast growth factor 2 OS=Homo sapiens OX=9606 GN=FGF2 PE=1 SV=3	16	5	5	5	30.8	FGF2	33.2	1399.8	523.8	497.3	393.3	446.5	441.8	500.3	346.6	500.2
High	Master Protein	Q969Q0	60S ribosomal protein L36a-like OS=Homo sapiens OX=9606 GN=RPL36AL PE=1 SV=3	31	5	5	2	12.5	RPL36AL	91.5	1381.2	714.5	737.5	395.1	393.6	510	319.6	261	609.3
High	Master Protein	O60884	DnaJ homolog subfamily A member 2 OS=Homo sapiens OX=9606 GN=DNAJA2 PE=1 SV=1	11	5	5	5	45.7	DNAJA2	55.4	625.3	483.3	461.3	239.1	258	249.5	103.2	109.8	202.3
High	Master Protein	P09110	3-ketoacyl-CoA thiolase, peroxisomal OS=Homo sapiens OX=9606 GN=ACAA1 PE=1 SV=2	17	5	5	5	44.3	ACAA1	80.1	641.3	324.8	293.4	428.1	414	584.2	313.7	382.1	321
High	Master Protein	Q13418	Integrin-linked protein kinase OS=Homo sapiens OX=9606 GN=ILK PE=1 SV=2	10	5	5	5	51.4	ILK	96.9	4513.2	1415.2	2238.5	569.4	768.7	598.8	228.5	178.5	502.9
High	Master Protein	P56537	Eukaryotic translation initiation factor 6 OS=Homo sapiens OX=9606 GN=EIF6 PE=1 SV=1	29	4	5	4	26.6	EIF6	72.8	623.2	520.7	266.6	442.8	441.3	441.7	385.2	320.9	392.1
High	Master Protein	P10599	Thioredoxin OS=Homo sapiens OX=9606 GN=TXN PE=1 SV=3	38	4	5	4	11.7	TXN	393.3	3329.6	1613.8	1493.9	1053.3	1569.3	1088.4	1880.1	1212.1	1775
High	Master Protein	Q02978	Mitochondrial 2-oxoglutarate/malate carrier protein OS=Homo sapiens OX=9606 GN=SLC25A11 PE=1 SV=3	17	5	5	5	34	SLC25A11	109.9	386.2	180.2	183.4	181	197.6	259.4	161	165.9	221.8
High	Master Protein	P38571	Lysosomal acid lipase/cholesteryl ester hydrolase OS=Homo sapiens OX=9606 GN=LIPA PE=1 SV=2	8	3	5	3	45.4	LIPA	22.2	2732.8	1913.6	1680.8	1992.2	1958.5	2279.2	1656.4	1850.4	1464
High	Master Protein	P62826	GTP-binding nuclear protein Ran OS=Homo sapiens OX=9606 GN=RAN PE=1 SV=3	21	4	5	4	24.4	RAN	366.4	1530.2	663.1	783.2	431	491.6	531.4	442.5	364.3	789.7
High	Master Protein	O75915	PRA1 family protein 3 OS=Homo sapiens OX=9606 GN=ARL6IP5 PE=1 SV=1	18	3	5	3	21.6	ARL6IP5	226.3	2050.2	1010.1	924.6	892.6	946.8	1332.9	992.2	1095.6	1183.4
High	Master Protein	O14672	Disintegrin and metalloproteinase domain-containing protein 10 OS=Homo sapiens OX=9606 GN=ADAM10 PE=1 SV=1	7	5	5	5	84.1	ADAM10	65.1	572.5	310.1	253.5	209.4	226.4	260.8	256.1	227	337.1
High	Master Protein	P27658	Collagen alpha-1(VIII) chain OS=Homo sapiens OX=9606 GN=COL8A1 PE=1 SV=2	6	4	5	4	73.3	COL8A1	44.2	3444.4	1674	1760.5	432.3	397.3	418.5	276	313.1	216.8
High	Master Protein	Q9NVI7	ATPase family AAA domain-containing protein 3A OS=Homo sapiens OX=9606 GN=ATAD3A PE=1 SV=2	7	5	5	2	71.3	ATAD3A	11.8	152.6	70.2	81.3	91.9	93	119.1	52.1	61	58.6
High	Master Protein	Q9Y6Y8	SEC23-interacting protein OS=Homo sapiens OX=9606 GN=SEC23IP PE=1 SV=1	5	4	5	3	111	SEC23IP		98.5	65.8	69.5	74.5	77.5	81.6	47.5	50.8	54.6
High	Master Protein	Q08357	Sodium-dependent phosphate transporter 2 OS=Homo sapiens OX=9606 GN=SLC20A2 PE=1 SV=1	9	5	5	5	70.3	SLC20A2	12.7	87.2	64.4	60.5	61	67.3	72.7	74.2	64.6	104.8
High	Master Protein	O96008	Mitochondrial import receptor subunit TOM40 homolog OS=Homo sapiens OX=9606 GN=TOMM40 PE=1 SV=1	17	5	5	5	37.9	TOMM40	165.5	788.9	348.8	323.2	477.5	471.7	611.6	292.1	319.3	300.1
High	Master Protein	Q16836	Hydroxyacyl-coenzyme A dehydrogenase, mitochondrial OS=Homo sapiens OX=9606 GN=HADH PE=1 SV=3	21	4	4	4	34.3	HADH	204.1	840.3	389.4	382.4	451.4	496.8	658.2	458.6	534.2	571.2
High	Master Protein	P05106	Integrin beta-3 OS=Homo sapiens OX=9606 GN=ITGB3 PE=1 SV=2	5	4	4	4	87	ITGB3	2.8	9.2	3.7	1.9	5.6	6.3	4.5	26.9	13.5	37.9
High	Master Protein	P24844	Myosin regulatory light polypeptide 9 OS=Homo sapiens OX=9606 GN=MYL9 PE=1 SV=4	22	3	4	1	19.8	MYL9	18	181.4	76.4	112.1	39.5	60.4	40.3	24.4	30.1	62.6
High	Master Protein	Q86WC4	Osteopetrosis-associated transmembrane protein 1 OS=Homo sapiens OX=9606 GN=OSTM1 PE=1 SV=1	10	3	4	3	37.2	OSTM1	12.4	668.1	527.3	233.6	391.7	358.6	489.4	502.2	522.4	407.8
High	Master Protein	Q12959	Disks large homolog 1 OS=Homo sapiens OX=9606 GN=DLG1 PE=1 SV=2	6	4	4	3	100.4	DLG1	46.6	683.3	260.1	480.6	170.6	245	186.7	156	120.3	265
High	Master Protein	O14974	Protein phosphatase 1 regulatory subunit 12A OS=Homo sapiens OX=9606 GN=PPP1R12A PE=1 SV=1	4	3	4	3	115.2	PPP1R12A	2.1	28.2	12.9	16.6	5	9.5	28.8	19.8		5.8
High	Master Protein	P35914	Hydroxymethylglutaryl-CoA lyase, mitochondrial OS=Homo sapiens OX=9606 GN=HMGCL PE=1 SV=2	17	4	4	4	34.3	HMGCL	20.2	432.5	202.6	195.7	264.2	260.2	352.3	219.8	250.3	233.7
High	Master Protein	P04004	Vitronectin OS=Homo sapiens OX=9606 GN=VTN PE=1 SV=1	6	3	4	3	54.3	VTN	30.7	94.2	51.4	53	55	47.9	57.6	51.2	59.4	77
High	Master Protein	Q15043	Metal cation symporter ZIP14 OS=Homo sapiens OX=9606 GN=SLC39A14 PE=1 SV=3	9	3	4	3	54.2	SLC39A14	21.7	2028.5	842.1	943.8	529	712.4	689.7	625.3	535.2	878.9
High	Master Protein	P49720	Proteasome subunit beta type-3 OS=Homo sapiens OX=9606 GN=PSMB3 PE=1 SV=2	24	3	4	3	22.9	PSMB3	87.4	774.7	387.1	431.8	327.6	402.9	350.4	363.6	270	563.7
High	Master Protein	Q9H269	Vacuolar protein sorting-associated protein 16 homolog OS=Homo sapiens OX=9606 GN=VPS16 PE=1 SV=2	5	3	4	3	94.6	VPS16	64.4	716.5	368	352.5	276.1	319.2	296	246.5	271.3	357.8
High	Master Protein	O75116	Rho-associated protein kinase 2 OS=Homo sapiens OX=9606 GN=ROCK2 PE=1 SV=4	4	4	4	3	160.8	ROCK2	57.6	687.8	248.1	352.8	159.2	197.6	307.5	234.9	152.4	414
High	Master Protein	P25787	Proteasome subunit alpha type-2 OS=Homo sapiens OX=9606 GN=PSMA2 PE=1 SV=2	32	4	4	4	25.9	PSMA2	109.6	459.4	248.9	253.8	212	267.5	259	244.5	176.4	342.6
High	Master Protein	P08559	Pyruvate dehydrogenase E1 component subunit alpha, somatic form, mitochondrial OS=Homo sapiens OX=9606 GN=PDHA1 PE=1 SV=3	9	4	4	4	43.3	PDHA1	249.4	630.7	322	276	420.4	418.8	603.9	427.9	377	443.7
High	Master Protein	Q13200	26S proteasome non-ATPase regulatory subunit 2 OS=Homo sapiens OX=9606 GN=PSMD2 PE=1 SV=3	5	4	4	4	100.1	PSMD2	155.8	1502.2	536.7	656.8	463.4	550.1	525.7	461.5	320.6	819.2
High	Master Protein	Q9BQ51	Programmed cell death 1 ligand 2 OS=Homo sapiens OX=9606 GN=PDCD1LG2 PE=1 SV=2	12	3	4	3	30.9	PDCD1LG2	5.7	841	341.4	456.9	220.7	353.8	300.2	426.1	276.5	719
High	Master Protein	Q16555	Dihydropyrimidinase-related protein 2 OS=Homo sapiens OX=9606 GN=DPYSL2 PE=1 SV=1	10	4	4	4	62.3	DPYSL2	27.4	919.8	333.5	500.3	105.4	147.6	120.6	270.9	131	577.4
High	Master Protein	P25786	Proteasome subunit alpha type-1 OS=Homo sapiens OX=9606 GN=PSMA1 PE=1 SV=1	14	4	4	4	29.5	PSMA1	162.7	612.8	308	321	294.9	372.9	332.3	332.9	241.1	403.5
High	Master Protein	P22090	40S ribosomal protein S4, Y isoform 1 OS=Homo sapiens OX=9606 GN=RPS4Y1 PE=1 SV=2	17	4	4	1	29.4	RPS4Y1	99.9	165.6	125.1	126.6	114.1	124.1	153.4	125.9	88.6	111.8
High	Master Protein	P19022	Cadherin-2 OS=Homo sapiens OX=9606 GN=CDH2 PE=1 SV=4	6	4	4	4	99.7	CDH2	209.1	2103.9	988.2	1273.3	153	193.4	134.9	190.6	126.7	400.4
High	Master Protein	Q8TCJ2	Dolichyl-diphosphooligosaccharide--protein glycosyltransferase subunit STT3B OS=Homo sapiens OX=9606 GN=STT3B PE=1 SV=1	4	4	4	4	93.6	STT3B		136.9	71.8	60.2	82.8	75.2	111.5	24.7	22.4	40.2
High	Master Protein	Q15012	Lysosomal-associated transmembrane protein 4A OS=Homo sapiens OX=9606 GN=LAPTM4A PE=1 SV=1	20	3	4	3	26.8	LAPTM4A	13	842.6	635.7	548	291.2	296.6	329.2	277.6	339.7	328.1
High	Master Protein	P07947	Tyrosine-protein kinase Yes OS=Homo sapiens OX=9606 GN=YES1 PE=1 SV=3	9	4	4	1	60.8	YES1	5.5	27.3	16.1	16.1	10.3	9.3	81.1	8.8	7.3	17.9
High	Master Protein	Q9Y3U8	60S ribosomal protein L36 OS=Homo sapiens OX=9606 GN=RPL36 PE=1 SV=3	30	3	4	3	12.2	RPL36	214.4	1741.6	755.9	730.5	501.2	513.3	624.6	387.4	326.9	474.6
High	Master Protein	P55209	Nucleosome assembly protein 1-like 1 OS=Homo sapiens OX=9606 GN=NAP1L1 PE=1 SV=1	14	4	4	4	45.3	NAP1L1	40.8	915.4	434.2	536.4	321	396.2	347.8	299.7	248.3	505.6
High	Master Protein	Q8TD43	Transient receptor potential cation channel subfamily M member 4 OS=Homo sapiens OX=9606 GN=TRPM4 PE=1 SV=1	6	4	4	4	134.2	TRPM4	39.3	1015	426.7	570	198.9	259.7	216	148.8	97.8	230.9
High	Master Protein	P05109	Protein S100-A8 OS=Homo sapiens OX=9606 GN=S100A8 PE=1 SV=1	40	4	4	4	10.8	S100A8	1421.9	219.8	460.5	313.1	375.5	273.1	740.2	327	1732.1	251.9
High	Master Protein	O95816	BAG family molecular chaperone regulator 2 OS=Homo sapiens OX=9606 GN=BAG2 PE=1 SV=1	20	4	4	4	23.8	BAG2	86.3	1336.8	736.1	532.8	494	512.5	600.6	257.8	214.5	425.8
High	Master Protein	P25445	Tumor necrosis factor receptor superfamily member 6 OS=Homo sapiens OX=9606 GN=FAS PE=1 SV=1	9	4	4	4	37.7	FAS	11	1000.9	320	563.5	206.3	284.5	263.7	276.8	29.4	562.2
High	Master Protein	P17987	T-complex protein 1 subunit alpha OS=Homo sapiens OX=9606 GN=TCP1 PE=1 SV=1	9	4	4	4	60.3	TCP1	167.5	1082.5	427.3	570.8	324.2	395	366	300.5	216	503
High	Master Protein	P62269	40S ribosomal protein S18 OS=Homo sapiens OX=9606 GN=RPS18 PE=1 SV=3	21	4	4	4	17.7	RPS18	256.5	2249.1	954	938.6	825.1	824.7	1027	343.3	299.5	507.1
High	Master Protein	Q7Z7M9	Polypeptide N-acetylgalactosaminyltransferase 5 OS=Homo sapiens OX=9606 GN=GALNT5 PE=1 SV=1	5	4	4	3	106.2	GALNT5	14.2	437.7	231.9	214.2	170.4	190.6	202.2	84.8	110.4	97.9
High	Master Protein	Q96M27	Protein PRRC1 OS=Homo sapiens OX=9606 GN=PRRC1 PE=1 SV=1	12	3	4	3	46.7	PRRC1	15	593.6	373	360.6	263.1	277.1	296.8	247.8	288.1	246.2
High	Master Protein	P06280	Alpha-galactosidase A OS=Homo sapiens OX=9606 GN=GLA PE=1 SV=1	10	3	4	3	48.7	GLA	48	1053.3	661.4	575.6	867.9	831.7	953.8	523.2	612.7	467.9
High	Master Protein	O43567	E3 ubiquitin-protein ligase RNF13 OS=Homo sapiens OX=9606 GN=RNF13 PE=1 SV=1	17	4	4	4	42.8	RNF13	53	1196.7	862.9	549	499.1	457.6	543.8	857.9	886.7	657.1
High	Master Protein	P61009	Signal peptidase complex subunit 3 OS=Homo sapiens OX=9606 GN=SPCS3 PE=1 SV=1	16	3	4	3	20.3	SPCS3	321.8	1061.3	498.4	487.3	668.8	680.7	914.1	389.5	404.3	367.7
High	Master Protein	Q00587	Cdc42 effector protein 1 OS=Homo sapiens OX=9606 GN=CDC42EP1 PE=1 SV=1	16	4	4	4	40.3	CDC42EP1	17.9	716.2	313.1	466.4	137.5	202.9	174.8	154.3	91.9	331.3
High	Master Protein	O60637	Tetraspanin-3 OS=Homo sapiens OX=9606 GN=TSPAN3 PE=2 SV=1	16	4	4	4	28	TSPAN3	18.1	642.3	439.8	383.5	281.7	288.6	287.8	577.3	658.1	540.5
High	Master Protein	Q9UKI2	Cdc42 effector protein 3 OS=Homo sapiens OX=9606 GN=CDC42EP3 PE=1 SV=1	28	3	4	3	27.7	CDC42EP3	7.5	213.3	85.1	121.5	35.6	41.6	29.8	41.8	26.3	61.2
High	Master Protein	P61163	Alpha-centractin OS=Homo sapiens OX=9606 GN=ACTR1A PE=1 SV=1	18	4	4	4	42.6	ACTR1A	83.8	750.3	286.2	340.2	199.2	246.2	205.2	209.3	139.7	346.4
[truncated: 416 more rows]

## Sheet: Figure 5h
5h
HDF Whole Cell Lysate Raw Data
TMT-MS
Lysate abundances are compared to LysoIP abundances from 5g
[truncated: 1,811 more rows]

## Sheet: Figure 6 a,b,c
6a,b																	6c
HDF Cell +/- A41 Western Blot																	HDF Cell +/- A41 qPCR
[truncated: 36 more rows]

[truncated: 11 more sheets: Figure 6 d,e, Figure 6f, Figure 6h, Supplementary Figure 1, Supplementary Figure 2, Supplementary Figure 3, Supplementary Figure 4, Supplementary Figure 5, Supplementary Figure 6, Supplementary Figure 7, Supplementary Figure 8]
